# Supplementary material for: Identification and Validation of Pathogenic Genes in Sepsis and Associated Diseases by Integrated Bioinformatics Approach
Source: Genes (Basel). 2022 Jan 24;13(2):209. doi: 10.3390/genes13020209 (PMC8872348; doi:10.3390/genes13020209)
Supplement: Supplementary file 1 [file genes-13-00209-s001.zip › Table S1.xlsx]

## Sheet: SEPSIS UP ALL
GSE5772	GSE6535	GSE12624	GSE13205	GSE28750	GSE64457
VNN1	LAIR1		SAMD4A	S100A12	GYG1
NFKBIA	IFI30	IPO11	PRKAA2	CLEC4D	MS4A6A
BLOC1S1	MYL12A	EDG1	SYNM	YOD1	MS4A6A
SORT1	FKBP5	HAT1	PDE4DIP	MCEMP1	FCER1G
GYG1	GYG1	PROS1		CLEC4D	FCER1G
IL10RB	CD177	PRUNE2	PPP2R3A	ATP11B
NRG2	SAMSN1	PCOLCE2	GATM	ANXA3	GADD45A
PRPF40B	ITGAX		AAMDC	IRAK3	NFKBIA
FKBP5	CST7	GUCY1B3	C10orf71	ARG1	MCEMP1
CST7	ARID1B	SYCP2	HSPA1B///HSPA1A	GADD45A	MMP9
NLRC4	TYROBP	TNFRSF17	DOK5	ANKRD22	PGS1
IFI30	RAC2	C9orf103	PDZRN3	GYG1	GRB10
LAIR1		PDZD8	HFE2		C1orf162
IRAK3		ARG1	PKIA	CYP1B1	GYG1
MYL12A		LEPROT	TXLNB		NFKBIA
SAMSN1		OLAH	PKIA	HPR///HP	IRAK3
SERPINB1		BIRC5	HADH	PFKFB3	HIST1H2BJ///HIST1H2BG
ITGAX		UQCRB	REEP1	CYSTM1	LDHA
CD177		SAMSN1	LOC151121	SAMSN1	ZDHHC20
RAC2		IGJ	ACTN2	FCAR	TLR5
ITGAL		DHRS9	PTP4A3	ADAM9	ATP9A
FCGR1A		CPNE5	PTP4A3	SGMS2	C3AR1
ANXA3		CLEC2B	SGCG	HP	CDK5RAP2
IL18R1		MED18	PPP2R3A	BMX	ASPH
CD48		HPGD	ANKH	IRAK3	UGCG
ARG1		KLHL2	LMCD1	BCAT1	CD177
S100A9		C5orf30	ABRA	GPR84	VNN1
			COL15A1	GYG1	CD44
		ITGA7	CAPN3	MS4A4A	STOM
		BAZ1A	KCNS3	SAMSN1	STOM
		ERLIN1	TOB1	CNIH4	HP
		PCSK1		ANKRD22	VNN1
		MMP8	COX6A2	STOM	PXYLP1
		CWF19L1	PCYOX1	XK	IL18RAP
		VSIG4	MLF1	CYP1B1	LOC100272216
		SMPDL3A	XPO4	CD177	CST7
		TPST1	CASQ1	VNN1	SMA4
		WFDC1	LSMEM1	PLSCR1	NAIP
		RNASE1	CACNA1S	CD163	ANXA1
			SEPW1	CA4	ARG1
			CAPN3	GRB10	GUSBP3///SMA5///SMA4
		TACSTD1	AQP4	NSUN7	IL18R1
		DAAM2	CSRP3	RETN	IL1R2
		HIST1H4C	LMOD2	IL1R2	FKBP5
		OLFM4	SMTNL1	BCL2A1
			FBXO40	MS4A4A	ARG1
			MYOZ3	CYP1B1	MAFB
			KLHL31	IL1R2	IL1R2
			PPP2R3A	VNN1	CYP1B1
			TCEA3	MMP9	EGR1
			UQCRB	CRISP3	CYP1B1
			IFIT1	MMP8	EGR1
			TMEM52	IL18R1	PLAC8
			PGAM2	CSGALNACT2	CLEC12A
			LMOD3	FKBP5
			PRKCQ	UGCG
			LRRC39	PFKFB2
			ACTN2	SNCA
			PLN	ASPH
			CAPN3	PFKFB2
			MURC	OLAH
			APOBEC2	BPGM
			MIR133A1HG///MIR133A1///MIR1-2	CSGALNACT2
			FAM129A	B3GNT5
			PLN	CD163
			PDP1	CA1
			NREP	ASPH
			DBI	OLAH
			LDB3	DACH1
			PPP1R3A	SAMSN1
			SMPX	ASPH
			SMCO1	TDRD9
			MEF2C	METTL7B
			DBI	CLEC5A
			FBP2	SMPDL3A
			FSD2	THBS1
			TNNT3	LOC149684///BPI
			TMEM182	TCN1
			RPL3L	MMP8
			PEBP4	LTF
			FYCO1	HPGD
			ACTN2	CEACAM8
			DHRS7C	HGF
			OTUD1	HPGD
			AMPD1	HPGD
			IL17D	LCN2
			LOC100505984///ITGB6	OLFM4
			TPM3
			TNNI1
			FBXO40
			TOB1
			UBE2D1
			LDB3
			COQ10A
			LINC01405
			MYLPF
			PLN
			AGL
			CA3
			LDB3
			MGST3
			MYOM2
			TNNT3
			TMEM110-MUSTN1///MUSTN1///TMEM110
			MYL3
			NRAP
			TPM1
			ACTN3

## Sheet: SEPSIS DOWN ALL
GSE5772	GSE6535	GSE12624	GSE13205	GSE28750	GSE64457
EVI2B		PLAU	PPM1L	CD7	MPEG1
XPO6	MME	GNLY	LOC101930400///AKR1C2	LBH	DUSP6
TREM1	CHI3L1	EPHB4	AKR1C1	FLT3LG	DUSP6
MXD1	EVI2B	SERPING1	FTH1	PVRIG	MPEG1
CELF2	PTGS2	MPZL2	ACACB	LRRN3	DUSP6
CHI3L1	QPCT	GZMH	TGIF2-C20orf24///C20orf24	FCMR	TSPAN13
MME		COX7A2L	ACSL1	EVL	SETSIP///SET
LITAF	LITAF	KIF21A	FAM179A	ABLIM1	RABGAP1L
QPCT		RPS6KA5	HDAC4	CD3E	CTSS
PTPN6	CLIC1	MME	TGIF2-C20orf24///C20orf24	CD79A	CHI3L1
ARAP1	TREM1	SPON2	LOC101930400///AKR1C2	FCMR	TIGD3
	ARAP1	ABP1	AKR1C1	AQP3	OGFRL1
KIAA1551	MXD1	HSD17B3	ZNF750	LY9	TP53INP2
FBXL5	FBXL5	TMEM176A	KDM7A	IGHM	CHI3L1
DUSP1	PREX1	ADAMTS5	LRRN3	LRRN3	SET
STK17B	MBOAT7	KIAA0484	DHCR24	CAMK4	OGFRL1
SELL	PTPN6	ZNF12	GLRX	NELL2	HVCN1
KLF2	CAMK2D	PLA2G7	ERRFI1	LEF1	FGL2
RGS2	KLF2	CLC	MT1F	TRAC	ARFIP1
	CCR3	APCDD1	ACACB	LCK	HNRNPH3
	CYTH4	MAPK8IP1	CHMP1B	CD3G	HNRNPR
	ACSL1	SLC45A4	LRRN3	IL32	ARRB1
	IFIT2	XAF1	MT2A	BCL11B	TAGAP
	ZFP36	SPP1	MT1X	TRBC1	CHST11
	FPR1	SERPINB2	MIR612///NEAT1	GPR18	ARRB1
	STK17B	CPA3	RHOB	TRBC1	HBA2///HBA1
	NIFK	EXOSC5	CST3	TRBC1	ARHGEF40
	KALRN	ETV7	MT1X	CD247	LOC101928589///TMEM164
	RGS2	PI3	CALM3///CALM2///CALM1	ARL4C	CTSS
	MYO15B		CHMP1B	CCR7	ARHGEF40
	STARD13-AS		MIOS	BCL11B	HBA2///HBA1
			CHRNA1		MIR24-2///MIR23A///LOC284454
			LOC643659	YME1L1	HBA2///HBA1
			ACACB	TRAC///TRAJ17///TRAV20///TRDV2	RICTOR
			PHC2	GNLY	HBA2///HBA1
			HDAC4	P2RY10	SMCHD1
			MIOS	GNLY	FGL2
			CALM3///CALM2///CALM1	CHI3L1	MIR21///VMP1
			FBXO32	RORA	HBA2///HBA1
			CHRNA1	TRDV3	SMCHD1
			PSMD8	CHI3L1	HBB
			MT1G	FCER1A	HBB
			MMP3		HBB
			MT1E		ADGRE3
			SLC38A1		MIR7703///PSME2
			FKBP5		BTN3A1
			MT1H		CLEC7A
			LOC101928841		PTPRO
			PRKAR1A		BTN3A2///BTN3A3
			GLRX		TMEM123
			SLPI		GBP5
			FBXO32		IFIT3
			HMOX1		IFIT2
			CALM3///CALM2///CALM1		PARP14
			MT1HL1		HEY1
			FKBP5		IFIT2
			AKR1C3		GBP5
			LOC100129518///SOD2		IFIT3
			LOC100129518///SOD2		RNASE6
			IL6R		UBE2L6
			LOC100129518///SOD2		GBP1
			SLC38A1		GBP1
			OSBPL6
			MT1E
			FKBP5
			CEBPD
			HK2
			LOC101928916///NNMT
			LOC101928634///SENP3-EIF4A1///SNORD10///SNORA48///SNORA67///EIF4A1
			ECHDC3
			FOXO1
			RRAD
			LOC101928916///NNMT
			RRAD
			GADD45A
			FRZB
			SAA2-SAA4///SAA2///SAA1
			S100A8
			CDKN1A
			SAA2///SAA1

## Sheet: list all
GSE5772
VNN1
NFKBIA
BLOC1S1
SORT1
GYG1
IL10RB
NRG2
PRPF40B
FKBP5
CST7
NLRC4
IFI30
LAIR1
IRAK3
MYL12A
SAMSN1
SERPINB1
ITGAX
CD177
RAC2
ITGAL
FCGR1A
ANXA3
IL18R1
CD48
ARG1
S100A9
GSE6535
LAIR1
IFI30
MYL12A
FKBP5
GYG1
CD177
SAMSN1
ITGAX
CST7
ARID1B
TYROBP
RAC2
GSE12624
IPO11
EDG1
HAT1
PROS1
PRUNE2
PCOLCE2
GUCY1B3
SYCP2
TNFRSF17
C9orf103
PDZD8
ARG1
LEPROT
OLAH
BIRC5
UQCRB
SAMSN1
IGJ
DHRS9
CPNE5
CLEC2B
MED18
HPGD
KLHL2
C5orf30
ITGA7
BAZ1A
ERLIN1
PCSK1
MMP8
CWF19L1
VSIG4
SMPDL3A
TPST1
WFDC1
RNASE1
TACSTD1
DAAM2
HIST1H4C
OLFM4
GSE13205
SAMD4A
PRKAA2
SYNM
PDE4DIP
PPP2R3A
GATM
AAMDC
C10orf71
HSPA1B///HSPA1A
DOK5
PDZRN3
HFE2
PKIA
TXLNB
PKIA
HADH
REEP1
LOC151121
ACTN2
PTP4A3
PTP4A3
SGCG
PPP2R3A
ANKH
LMCD1
ABRA
COL15A1
CAPN3
KCNS3
TOB1
COX6A2
PCYOX1
MLF1
XPO4
CASQ1
LSMEM1
CACNA1S
SEPW1
CAPN3
AQP4
CSRP3
LMOD2
SMTNL1
FBXO40
MYOZ3
KLHL31
PPP2R3A
TCEA3
UQCRB
IFIT1
TMEM52
PGAM2
LMOD3
PRKCQ
LRRC39
ACTN2
PLN
CAPN3
MURC
APOBEC2
MIR133A1HG///MIR133A1///MIR1-2
FAM129A
PLN
PDP1
NREP
DBI
LDB3
PPP1R3A
SMPX
SMCO1
MEF2C
DBI
FBP2
FSD2
TNNT3
TMEM182
RPL3L
PEBP4
FYCO1
ACTN2
DHRS7C
OTUD1
AMPD1
IL17D
LOC100505984///ITGB6
TPM3
TNNI1
FBXO40
TOB1
UBE2D1
LDB3
COQ10A
LINC01405
MYLPF
PLN
AGL
CA3
LDB3
MGST3
MYOM2
TNNT3
TMEM110-MUSTN1///MUSTN1///TMEM110
MYL3
NRAP
TPM1
ACTN3
GSE28750
S100A12
CLEC4D
YOD1
MCEMP1
CLEC4D
ATP11B
ANXA3
IRAK3
ARG1
GADD45A
ANKRD22
GYG1
CYP1B1
HPR///HP
PFKFB3
CYSTM1
SAMSN1
FCAR
ADAM9
SGMS2
HP
BMX
IRAK3
BCAT1
GPR84
GYG1
MS4A4A
SAMSN1
CNIH4
ANKRD22
STOM
XK
CYP1B1
CD177
VNN1
PLSCR1
CD163
CA4
GRB10
NSUN7
RETN
IL1R2
BCL2A1
MS4A4A
CYP1B1
IL1R2
VNN1
MMP9
CRISP3
MMP8
IL18R1
CSGALNACT2
FKBP5
UGCG
PFKFB2
SNCA
ASPH
PFKFB2
OLAH
BPGM
CSGALNACT2
B3GNT5
CD163
CA1
ASPH
OLAH
DACH1
SAMSN1
ASPH
TDRD9
METTL7B
CLEC5A
SMPDL3A
THBS1
LOC149684///BPI
TCN1
MMP8
LTF
HPGD
CEACAM8
HGF
HPGD
HPGD
LCN2
OLFM4
GSE64457
GYG1
MS4A6A
MS4A6A
FCER1G
FCER1G
GADD45A
NFKBIA
MCEMP1
MMP9
PGS1
GRB10
C1orf162
GYG1
NFKBIA
IRAK3
HIST1H2BJ///HIST1H2BG
LDHA
ZDHHC20
TLR5
ATP9A
C3AR1
CDK5RAP2
ASPH
UGCG
CD177
VNN1
CD44
STOM
STOM
HP
VNN1
PXYLP1
IL18RAP
LOC100272216
CST7
SMA4
NAIP
ANXA1
ARG1
GUSBP3///SMA5///SMA4
IL18R1
IL1R2
FKBP5
ARG1
MAFB
IL1R2
CYP1B1
EGR1
CYP1B1
EGR1
PLAC8
CLEC12A
GSE5772
EVI2B
XPO6
TREM1
MXD1
CELF2
CHI3L1
MME
LITAF
QPCT
PTPN6
ARAP1
KIAA1551
FBXL5
DUSP1
STK17B
SELL
KLF2
RGS2
GSE6535
MME
CHI3L1
EVI2B
PTGS2
QPCT
LITAF
CLIC1
TREM1
ARAP1
MXD1
FBXL5
PREX1
MBOAT7
PTPN6
CAMK2D
KLF2
CCR3
CYTH4
ACSL1
IFIT2
ZFP36
FPR1
STK17B
NIFK
KALRN
RGS2
MYO15B
STARD13-AS
GSE12624
PLAU
GNLY
EPHB4
SERPING1
MPZL2
GZMH
COX7A2L
KIF21A
RPS6KA5
MME
SPON2
ABP1
HSD17B3
TMEM176A
ADAMTS5
KIAA0484
ZNF12
PLA2G7
CLC
APCDD1
MAPK8IP1
SLC45A4
XAF1
SPP1
SERPINB2
CPA3
EXOSC5
ETV7
PI3
GSE13205
PPM1L
LOC101930400///AKR1C2
AKR1C1
FTH1
ACACB
TGIF2-C20orf24///C20orf24
ACSL1
FAM179A
HDAC4
TGIF2-C20orf24///C20orf24
LOC101930400///AKR1C2
AKR1C1
ZNF750
KDM7A
LRRN3
DHCR24
GLRX
ERRFI1
MT1F
ACACB
CHMP1B
LRRN3
MT2A
MT1X
MIR612///NEAT1
RHOB
CST3
MT1X
CALM3///CALM2///CALM1
CHMP1B
MIOS
CHRNA1
LOC643659
ACACB
PHC2
HDAC4
MIOS
CALM3///CALM2///CALM1
FBXO32
CHRNA1
PSMD8
MT1G
MMP3
MT1E
SLC38A1
FKBP5
MT1H
LOC101928841
PRKAR1A
GLRX
SLPI
FBXO32
HMOX1
CALM3///CALM2///CALM1
MT1HL1
FKBP5
AKR1C3
LOC100129518///SOD2
LOC100129518///SOD2
IL6R
LOC100129518///SOD2
SLC38A1
OSBPL6
MT1E
FKBP5
CEBPD
HK2
LOC101928916///NNMT
LOC101928634///SENP3-EIF4A1///SNORD10///SNORA48///SNORA67///EIF4A1
ECHDC3
FOXO1
RRAD
LOC101928916///NNMT
RRAD
GADD45A
FRZB
SAA2-SAA4///SAA2///SAA1
S100A8
CDKN1A
SAA2///SAA1
GSE28750
CD7
LBH
FLT3LG
PVRIG
LRRN3
FCMR
EVL
ABLIM1
CD3E
CD79A
FCMR
AQP3
LY9
IGHM
LRRN3
CAMK4
NELL2
LEF1
TRAC
LCK
CD3G
IL32
BCL11B
TRBC1
GPR18
TRBC1
TRBC1
CD247
ARL4C
CCR7
BCL11B
YME1L1
TRAC///TRAJ17///TRAV20///TRDV2
GNLY
P2RY10
GNLY
CHI3L1
RORA
TRDV3
CHI3L1
FCER1A
GSE64457
MPEG1
DUSP6
DUSP6
MPEG1
DUSP6
TSPAN13
SETSIP///SET
RABGAP1L
CTSS
CHI3L1
TIGD3
OGFRL1
TP53INP2
CHI3L1
SET
OGFRL1
HVCN1
FGL2
ARFIP1
HNRNPH3
HNRNPR
ARRB1
TAGAP
CHST11
ARRB1
HBA2///HBA1
ARHGEF40
LOC101928589///TMEM164
CTSS
ARHGEF40
HBA2///HBA1
MIR24-2///MIR23A///LOC284454
HBA2///HBA1
RICTOR
HBA2///HBA1
SMCHD1
FGL2
MIR21///VMP1
HBA2///HBA1
SMCHD1
HBB
HBB
HBB
ADGRE3
MIR7703///PSME2
BTN3A1
CLEC7A
PTPRO
BTN3A2///BTN3A3
TMEM123
GBP5
IFIT3
IFIT2
PARP14
HEY1
IFIT2
GBP5
IFIT3
RNASE6
UBE2L6
GBP1
GBP1
