# Supplementary material for: Identification and Validation of Pathogenic Genes in Sepsis and Associated Diseases by Integrated Bioinformatics Approach
Source: Genes (Basel). 2022 Jan 24;13(2):209. doi: 10.3390/genes13020209 (PMC8872348; doi:10.3390/genes13020209)
Supplement: Supplementary file 1 [file genes-13-00209-s001.zip › Table S2.xlsx]

## Sheet: UP SLE ALL
GSE13887	GSE30153	GSE50772	GSE51997	GSE99967	GSE103760
ABCA1	MIR7110///PDIA5	DUSP1	ARID1A	TRIM22	DST|LOC100652766
ABCA1	PRDX4	FOS	HNRNPUL1	EPSTI1	CCDC152
ABCC3	RRM2	CXCL8	C9orf16	DDX60L	GAB1
ABCG1	CD38	CYSTM1	PFN1	GBP1	KLRC4|KLRC4-KLRK1|KLRK1
ACRBP	RRM2	NFKBIA	LARP1	SAMD9L	RPP40
ACRBP	ELL2	CXCL2	TAPBP	SORT1	TMEM156
AIM1	TYMS	TNFAIP6	NELFB	CMPK2	KLRC4|KLRC4-KLRK1|KLRK1
AP3M2	SLC44A1	EGR1	KLF13	EIF2AK2	NUF2
AREG	PDIA4	MSRB1	GPSM3	PLSCR1	CCNE2
BTG1	CHAC2	DYSF	MAP2K2	HERC5	DENND5B
C9orf72		HLX	TMEM222	DDX60	PTPN13
CD24	MAN1A1	FFAR2	RNF126	RNASE2	NUF2
CFL2	SAR1B	CXCL1	FLNA	IL18RAP	MEF2C
CHMP1B	CAV1	BASP1	C9orf16	RSAD2	HDAC9
CHN1	ARF4	S100P	SDF4	NRIR	KLRC4|KLRC4-KLRK1|KLRK1
CHRM3-AS2	ERAP1	ZFP36	ZC3H18	STOM	ARNTL2
CLUHP3	SLC1A4	ZNF593	MAFK	MMP8	CENPN
CREM	MZB1	KCNJ2	UBALD2	IFI27	GAB1
CREM	LOC101928615///FNDC3B	FRAT2	WNK1	MX1	ECT2
DAPP1	IFITM1	IL1B	UBA1	IFI44	DDX60
DEFA1B///DEFA3///DEFA1		CKAP4	SIGMAR1	IFI44L	KIF2C
DLEU2	ZWINT	MMP9	FLNA	IFIT3	CCNE2
DUSP1	MYBL2	LRG1	BANF1	ZCCHC2	KIAA1524
EHD4	MKI67	CLEC4E	CIZ1	OAS1	IL1R1
EIF1	FKBP11	PPP1R15A	SLC35A4	DDX58	DTL
ELL2	IFI44L	SLPI	MRPL38	PARP14	KLRC4|KLRC4-KLRK1|KLRK1
ELOVL7	ADA	FOSB	SDE2	OAS3	HDGFRP3
ETV3	DERL3	GPR84	GRK6	LTF	CASC5
F13A1	LOC101928615///FNDC3B	CDA	FLNA	FKBP5	KLRC4|KLRC4-KLRK1|KLRK1
FAM46C	AQP3	IL1RN	C9orf16	CEACAM8	IL1R1
FAM46C	NUCB2	SGK1	MAZ	IFI6	PLCG2
FAXDC2	CAV1	NFIL3	RANGAP1	OAS2	CDK14
FBXO32	CEP128	IL1R2	C19orf66	IFIT1	HMMR
FOS	SLC1A4	IFI27	CBX4	MS4A3	DENND5B
FOSB	PRDM1	KCNJ15	MAP2K2	TLR2	NUP107
FOSL2	FKBP11	ANXA3	EP300	RNASE3	C15orf44
FOSL2	IFITM2///IFITM1	IFIT3	PRKCSH	XAF1	CDK14
GPCPD1	GPRC5D	CXCR1	MLST8	OLFM4	HDAC9
GPRIN3	KIAA0101	ARG1	TRAPPC1	ANXA3	LYN
GSPT1	IFI44	CHI3L1	DCXR	DEFA3	STIL
H2AFJ	SEC24A	MCEMP1	VEZF1	HBD	KLRC4|KLRC4-KLRK1|KLRK1
HBA2///HBA1	XBP1	ADM	FLOT2	IGHJ6	GAB1
HBG2///HBG1	LOC101930489///MIR4435-2HG///LINC00152	TRIB1	RAD23A	ARHGEF12	KIF11
HBG2///HBG1	PSAT1	IFI44	CORO1B	CA1	KLRC4|KLRC4-KLRK1|KLRK1
HBG2///HBG1	SLAMF7	FCGR3B	PRRC2A	ARG1	KLRC4|KLRC4-KLRK1|KLRK1
HIST1H2AC	DEFA1B///DEFA3///DEFA1	BRE-AS1		XK	CCNA2
HIST1H2AH///HIST1H2AG///HIST1H2AM///HIST1H2AL///HIST1H2AK///HIST1H2AI	SLC1A4	RNASE1		RNF10	LYN
HIST1H3F///HIST1H3B///HIST1H3H///HIST1H3J///HIST1H3G///HIST1H3I///HIST1H3E///HIST1H3C///HIST1H3D///HIST1H3A	USP18	CEACAM1	LARP1	IFIT1B	TDRD7
HIST2H2BE	SEC61A1	ABCA1		GMPR	CDCA7
IFI44	ERN1	IFI6	RHBDD2	2019-03-08	CDK14
IFNGR1	BHLHA15	JDP2		AHSP	DENND5B
IGFBP3	IFI44	MX1	B3GAT3	DEFA4	CD38
IRS2	GGH	GLT1D1		IGLV3-21	HMMR
ITGB3	TRIB1	G0S2	TRIM28	LY6E	UBE2T
ITPKB	CDC20	PTX3	VARS	BPGM	COBLL1
JMJD1C	APOBEC3B	IER3		SLC6A8	LYN
JMY	CCR2	SPATS2L	MAP2K7	TRIM58	AKAP2|PALM2|PALM2-AKAP2
JMY	GLDC	AQP9	TWF1	FAM46C	IGHV5-51
KLF11	HRASLS2	FCGR1B	ARHGDIA	IL1R2	DTL
KLF12	VDR	RAB13	CCDC85B	GLRX5	CEACAM1
KLHL24	NT5DC2	RNASE2	ARL6IP6	TMOD1	BUB1
KRR1	OAS3	NQO2		SLC4A1	HDAC9
LOC100129518///SOD2		LINC00936	ZER1	IGLC7	GCNT1
LOC100129518///SOD2		OASL	FARSA	IGLV1-40	IFI30
LOC101926921///DAB2		APOA2	HNRNPC	FAM210B	LOC100652743|LOC100291786
LOC101927178///FAM177A1		PGLYRP1	PPDPF		---
LOC101930363///LOC101928349///LOC100507387///FAM153C///FAM153A///FAM153B		TCN2	SIGMAR1		CENPE
LTF		CXCR2	RNF126		ASPM
LYPD3		CKS2	LGALS3BP		RBM47
MAP3K7CL		SPIDR	CD4		IL12RB2
MED6		ADGRG3	ARFGAP2		MEF2C
MGAT4A		LRRC4	VAMP2		TPX2
MIR612///NEAT1		CCDC13	TSPAN17		MNDA
MIR612///NEAT1		CYP4F3	ZNF628		CCNB1
MIR6883///PER1		NAMPT	PPP2R1A		CHST15
MMP9		C1QB			IGHV2-70
MYLIP		PTGS2	SLC4A5///DCTN1		---
MYLIP			TP53		COBLL1
MYLIP		KRT23			---
MYLK		LGALS3BP			IGHD3-10
NAMPT		MME	NAA50		MKI67
NFKBIZ		EPSTI1	PA2G4		---
NR1D2		ZNF408	TRMT6		S100A8
NR4A2		SIGLEC1			GGH
NR4A2		MRVI1	SMARCC2		ANLN
NR4A2		USP18			ERAP2
OAS3		NFE2	LINC00998		ERAP2
PDCD4		PARP9	LDB1		NCAPG
PDLIM1		2020-03-01	VPS37B		IGKV5-2
PELI1		ISG15	MED15		CDK14
PF4		HERC5	ATP6V1G2-DDX39B///SNORD84///DDX39B		IGLV3-25
PGAP1		JUN	ABHD13		HLA-DRB1|HLA-DRB4
PPBP		IFI44L	MT1H		HLA-DRB1|HLA-DRB4
PRKAR2B		PROK2	RAD23A		ENTPD1
PTGS1		VMP1	KHSRP		CCNB2
PTGS1		HP			ARNTL2
PTGS1		CD177	SDF4		NCAPG
RAP1GAP2		TK1	COPE		HBB
RNF125		C1QC	KLF16		ERAP2
RPS16P5		MANSC1			PLCG2
SAMD12		LTF	FAM3A		MEF2C
SAT1		SLC25A37	GSDMD		COBLL1
SAT1		NUDT14	TFDP1		IGLV3-25
SDPR		TNFRSF10C	PSMF1		BUB1
SERPINB9		MGAM	VAMP2		KIF11
SGK1		CAMP	U2AF2		---
SIK1		RSAD2	PPDPF		DLGAP5
SKIL		MMP8	SNRNP27		LYN
SLC2A14///SLC2A3		CMPK2			MEF2C
SLC2A3		CMTM2	VAMP2		CA1
SLC2A3		TYMS	LOC100505585///ARHGEF1		CD180
SLFN5		BMX			---
SNCA		TUBB2A	DCTN1		COBLL1
SPARC		CXCL3	SZRD1		PLCG2
SYTL3		IFIT1	CIZ1		CENPE
THBS1		C3AR1	RAPGEF1		---
TMEM158		LY6E	RAPGEF1		RRM2
TRBV27		ORM1	SLC10A7		IGHV5-51
TRIM58		EGR2	CAPN15		CDK14
TUBB1		SERPING1	RNF5P1///RNF5		CDCA7
VPS13C		LCN2	SLC25A1		MEF2C
WHAMMP2///WHAMMP3		LAMP3	PTPA		AIM2
YPEL5		CD163	MED30		---
ZBTB10		TNF	HELZ2		COBLL1
ZBTB20		IFIT2	KLF7		TCF4
ZBTB20		OAS3	NR1H2		HLA-DQA1|LOC100509457|LOC100507718
ZBTB20		VNN3	C1GALT1		MIR650|IGLL5|LOC96610|IGLV8-61|IGLV5-52|IGLV1-51|IGLV1-50|IGLV1-47|LOC651536|IGLV1-44|IGLV1-40|IGLV1-36|IGLV2-23|IGLV3-21|IGLV3-19|IGLV2-14|IGLV2-11|IGLV3-10|IGLV2-8|IGLJ1|IGLC1|IGLJ2|IGLC2|IGLJ3|IGLC3|CYAT1
ZBTB20		BTNL8	TSC22D4		HBG2|HBG1|OR51B5|HBE1|LOC100653319|LOC100653006
ZNF331		XIST	TRABD		COBLL1
ZNF331		SOCS3	SBF1		UCHL1
		LILRA3	RNASEK-C17orf49///C17orf49		IGKV1-17
		DEFA4	SMG7		DLGAP5
		LOC149684///BPI	KDM2A		HBB
		ASGR2			HBG2|HBG1|OR51B5|HBE1|LOC100653319|LOC100653006
		OLFM4	SPATA2		IGLV3-1
		ELANE	CBX4		RRM2
		CEACAM8	RAC2		CEACAM1
		RRM2	LOC285957		---
		HCAR3			FCRL3
		CHIT1			CSDA
		CRISP3			RRM2
		GMPR	ARAF		MIR650|IGLL5|LOC96610|IGLV8-61|IGLV5-52|IGLV1-51|IGLV1-50|IGLV1-47|LOC651536|IGLV1-44|IGLV1-40|IGLV1-36|IGLV2-23|IGLV3-21|IGLV3-19|IGLV2-14|IGLV2-11|IGLV3-10|IGLV2-8|IGLJ1|IGLC1|IGLJ2|IGLC2|IGLJ3|IGLC3|CYAT1
		CD24	ARHGDIA		TOP2A
		CEACAM6	RELA		WDHD1
		OAS1	SELPLG		HBD
		RETN	BHLHE40		CDK14
		ADAMTS2	DDA1		KIF11
		APOBEC3A_B///APOBEC3A	THOC6		HMMR
		RNASE3	TUBB		HBA2|HBA1
		ALOX15B	LY6E		CENPQ
		AZU1	GDI1		HLA-DQA1|LOC100509457|LOC100507718
		CYP27A1	MLF2		HLA-DQA1
		CTSG	TAX1BP1		HLA-DQA1
		MPO	MKNK2		HLA-DQA1
		PRTN3	GPSM3		HLA-DQA1
		FN1	FMNL1		HLA-DQA1
		AHSP	POTEKP		HLA-DQA1
		HBM	TSC2		COBLL1
		VSIG4	NAPA		CA1
		ADORA3	TGFB1		EAF2
		FAM86B3P	SLC25A28		TXNDC5
		CCL2	TUBB		IGLV3-25
		CA1	ARHGDIA		IGLV3-16
		SLC4A1	TADA3		SPATS2L
		FOLR3	NRBP1		IGHV3-7
		MZB1	C19orf66		---
		HBD	PPP1R18		LOC100294406|IGKJ4|IGKJ3|IGKJ2|IGKJ1|IGKV3-15|IGKJ5|LOC100132330|IGKV2-30|IGKV1-33|IGKV1-16|IGKV1-12|IGKV3-20|LOC642838|IGK@
		ALAS2	POLR2K		IGKV1D-39
		EPB42	UBBP1		---
			AGPAT1		IGHD3-3
			CISD2		MIR650|IGLL5|LOC96610|IGLV8-61|IGLV5-52|IGLV1-51|IGLV1-50|IGLV1-47|LOC651536|IGLV1-44|IGLV1-40|IGLV1-36|IGLV2-23|IGLV3-21|IGLV3-19|IGLV2-14|IGLV2-11|IGLV3-10|IGLV2-8|IGLJ1|IGLC1|IGLJ2|IGLC2|IGLJ3|IGLC3|CYAT1
			ZFP36L1		MEF2C
			SPATS2L		---
			R3HDM4		ENTPD1
			UBE2S		CA1
			CBX6		---
			PTOV1		MEF2C
			NAPA		CAV1
			ACTN4		---
			MT1F		IGLV3-1
			R3HDM4		---
			RNF138		---
			TPGS1		IFI27
			RBCK1		---
					TNFRSF17
			SBNO2		MEF2C
			MT1HL1		IGHV4-39
			MAGT1		---
			NUP62		IGHV3-49
			C6orf62		IFI30
			LSM12		RRM2
			UBE2Z		MIR650|IGLL5|LOC96610|IGLV8-61|IGLV5-52|IGLV1-51|IGLV1-50|IGLV1-47|LOC651536|IGLV1-44|IGLV1-40|IGLV1-36|IGLV2-23|IGLV3-21|IGLV3-19|IGLV2-14|IGLV2-11|IGLV3-10|IGLV2-8|IGLJ1|IGLC1|IGLJ2|IGLC2|IGLJ3|IGLC3|CYAT1
			MAF1		IGKV4-1
					ESCO2
			FBRSL1		PLK1
			POLR2E		HBB
			KLHDC7B		---
			STAT3		CD180
			MT1X		CA1
			ARHGAP4		LOC100294406|IGKJ4|IGKJ3|IGKJ2|IGKJ1|IGKV3-15|IGKJ5|LOC100132330|IGKV2-30|IGKV1-33|IGKV1-16|IGKV1-12|IGKV3-20|LOC642838|IGK@
			C19orf66		MIR650|IGLL5|LOC96610|IGLV8-61|IGLV5-52|IGLV1-51|IGLV1-50|IGLV1-47|LOC651536|IGLV1-44|IGLV1-40|IGLV1-36|IGLV2-23|IGLV3-21|IGLV3-19|IGLV2-14|IGLV2-11|IGLV3-10|IGLV2-8|IGLJ1|IGLC1|IGLJ2|IGLC2|IGLJ3|IGLC3|CYAT1
			MIR6732///ZC3H12A		IFI27
			BCL7B		CD180
			HLA-G		MIR650|IGLL5|LOC96610|IGLV8-61|IGLV5-52|IGLV1-51|IGLV1-50|IGLV1-47|LOC651536|IGLV1-44|IGLV1-40|IGLV1-36|IGLV2-23|IGLV3-21|IGLV3-19|IGLV2-14|IGLV2-11|IGLV3-10|IGLV2-8|IGLJ1|IGLC1|IGLJ2|IGLC2|IGLJ3|IGLC3|CYAT1
			MT1X		---
			H1FX		SNCA
			NUCB1		ESCO2
			CD99L2		IGHV1-18
					DTL
			PPP1CA		TXNDC5
					SPATS2L
			TCEB1		TOP2A
			UMAD1		TXNDC5
			JUND		MIR650|IGLL5|LOC96610|IGLV8-61|IGLV5-52|IGLV1-51|IGLV1-50|IGLV1-47|LOC651536|IGLV1-44|IGLV1-40|IGLV1-36|IGLV2-23|IGLV3-21|IGLV3-19|IGLV2-14|IGLV2-11|IGLV3-10|IGLV2-8|IGLJ1|IGLC1|IGLJ2|IGLC2|IGLJ3|IGLC3|CYAT1
			BAP1		CCNA2
			CNN2		IGJ
			PPP1R11		---
			KLHL15		LOC100294406|IGKJ4|IGKJ3|IGKJ2|IGKJ1|IGKV3-15|IGKJ5|LOC100132330|IGKV2-30|IGKV1-33|IGKV1-16|IGKV1-12|IGKV3-20|LOC642838|IGK@
			CALM3///CALM2///CALM1		DLGAP5
					RRM2
			PTP4A1		IGHV4-34
			CRTC2		IGHV4-61
			AKT1		CA1
			MGAT4B		TCF4
			RBM42		TNFRSF17
			FXYD5		APOBEC3B
			ORAI1		IGHV1-18
			ARID5A		IGKV2D-28
			EID1		IGKV2-28
			PIM3		TXNDC5
			FAM89B		MKI67
			AP2B1		TXNDC5
			FAM53B		CCNA2
			FASTK		---
			RNF213
			PMF1		---
			TAF10		MIR650|IGLL5|LOC96610|IGLV8-61|IGLV5-52|IGLV1-51|IGLV1-50|IGLV1-47|LOC651536|IGLV1-44|IGLV1-40|IGLV1-36|IGLV2-23|IGLV3-21|IGLV3-19|IGLV2-14|IGLV2-11|IGLV3-10|IGLV2-8|IGLJ1|IGLC1|IGLJ2|IGLC2|IGLJ3|IGLC3|CYAT1
			NXPE3		CA1
			MT2A		MIR650|IGLL5|LOC96610|IGLV8-61|IGLV5-52|IGLV1-51|IGLV1-50|IGLV1-47|LOC651536|IGLV1-44|IGLV1-40|IGLV1-36|IGLV2-23|IGLV3-21|IGLV3-19|IGLV2-14|IGLV2-11|IGLV3-10|IGLV2-8|IGLJ1|IGLC1|IGLJ2|IGLC2|IGLJ3|IGLC3|CYAT1
			SLC9A3R1		TTK
			PPM1B		TXNDC5
			ACOT1///ACOT2		SLAMF7
			ZFP36L1		---
			SAV1		IGHV3-16
			BAG6		---
			DUSP2		MIR650|IGLL5|LOC96610|IGLV8-61|IGLV5-52|IGLV1-51|IGLV1-50|IGLV1-47|LOC651536|IGLV1-44|IGLV1-40|IGLV1-36|IGLV2-23|IGLV3-21|IGLV3-19|IGLV2-14|IGLV2-11|IGLV3-10|IGLV2-8|IGLJ1|IGLC1|IGLJ2|IGLC2|IGLJ3|IGLC3|CYAT1
			TMEM256-PLSCR3///PLSCR3		MIR650|IGLL5|LOC96610|IGLV8-61|IGLV5-52|IGLV1-51|IGLV1-50|IGLV1-47|LOC651536|IGLV1-44|IGLV1-40|IGLV1-36|IGLV2-23|IGLV3-21|IGLV3-19|IGLV2-14|IGLV2-11|IGLV3-10|IGLV2-8|IGLJ1|IGLC1|IGLJ2|IGLC2|IGLJ3|IGLC3|CYAT1
			MAFF		IFI27
			LOC101928927///SNORA9///SNHG15		ERAP2
			FAM89B		IGHV4-34
			SNRPA		---
			ATP13A1		IGHV3-21
			SLC4A2		TXNDC5
					MIR650|IGLL5|LOC96610|IGLV8-61|IGLV5-52|IGLV1-51|IGLV1-50|IGLV1-47|LOC651536|IGLV1-44|IGLV1-40|IGLV1-36|IGLV2-23|IGLV3-21|IGLV3-19|IGLV2-14|IGLV2-11|IGLV3-10|IGLV2-8|IGLJ1|IGLC1|IGLJ2|IGLC2|IGLJ3|IGLC3|CYAT1
			UBTF		---
			SLC3A2		TYMS
			CFL2		---
			MIR4746///UBXN6		MIR650|IGLL5|LOC96610|IGLV8-61|IGLV5-52|IGLV1-51|IGLV1-50|IGLV1-47|LOC651536|IGLV1-44|IGLV1-40|IGLV1-36|IGLV2-23|IGLV3-21|IGLV3-19|IGLV2-14|IGLV2-11|IGLV3-10|IGLV2-8|IGLJ1|IGLC1|IGLJ2|IGLC2|IGLJ3|IGLC3|CYAT1
			FYB		MIR650|IGLL5|LOC96610|IGLV8-61|IGLV5-52|IGLV1-51|IGLV1-50|IGLV1-47|LOC651536|IGLV1-44|IGLV1-40|IGLV1-36|IGLV2-23|IGLV3-21|IGLV3-19|IGLV2-14|IGLV2-11|IGLV3-10|IGLV2-8|IGLJ1|IGLC1|IGLJ2|IGLC2|IGLJ3|IGLC3|CYAT1
			CHKB-CPT1B///CPT1B		MIR650|IGLL5|LOC96610|IGLV8-61|IGLV5-52|IGLV1-51|IGLV1-50|IGLV1-47|LOC651536|IGLV1-44|IGLV1-40|IGLV1-36|IGLV2-23|IGLV3-21|IGLV3-19|IGLV2-14|IGLV2-11|IGLV3-10|IGLV2-8|IGLJ1|IGLC1|IGLJ2|IGLC2|IGLJ3|IGLC3|CYAT1
			ZNF267		MIR650|IGLL5|LOC96610|IGLV8-61|IGLV5-52|IGLV1-51|IGLV1-50|IGLV1-47|LOC651536|IGLV1-44|IGLV1-40|IGLV1-36|IGLV2-23|IGLV3-21|IGLV3-19|IGLV2-14|IGLV2-11|IGLV3-10|IGLV2-8|IGLJ1|IGLC1|IGLJ2|IGLC2|IGLJ3|IGLC3|CYAT1
			DGKZ		MIR650|IGLL5|LOC96610|IGLV8-61|IGLV5-52|IGLV1-51|IGLV1-50|IGLV1-47|LOC651536|IGLV1-44|IGLV1-40|IGLV1-36|IGLV2-23|IGLV3-21|IGLV3-19|IGLV2-14|IGLV2-11|IGLV3-10|IGLV2-8|IGLJ1|IGLC1|IGLJ2|IGLC2|IGLJ3|IGLC3|CYAT1
			HPCAL1		MIR650|IGLL5|LOC96610|IGLV8-61|IGLV5-52|IGLV1-51|IGLV1-50|IGLV1-47|LOC651536|IGLV1-44|IGLV1-40|IGLV1-36|IGLV2-23|IGLV3-21|IGLV3-19|IGLV2-14|IGLV2-11|IGLV3-10|IGLV2-8|IGLJ1|IGLC1|IGLJ2|IGLC2|IGLJ3|IGLC3|CYAT1
			SF3B4		TXNDC5
			C16orf87		MIR650|IGLL5|LOC96610|IGLV8-61|IGLV5-52|IGLV1-51|IGLV1-50|IGLV1-47|LOC651536|IGLV1-44|IGLV1-40|IGLV1-36|IGLV2-23|IGLV3-21|IGLV3-19|IGLV2-14|IGLV2-11|IGLV3-10|IGLV2-8|IGLJ1|IGLC1|IGLJ2|IGLC2|IGLJ3|IGLC3|CYAT1
			YIF1B		---
			BAZ1B		MIR650|IGLL5|LOC96610|IGLV8-61|IGLV5-52|IGLV1-51|IGLV1-50|IGLV1-47|LOC651536|IGLV1-44|IGLV1-40|IGLV1-36|IGLV2-23|IGLV3-21|IGLV3-19|IGLV2-14|IGLV2-11|IGLV3-10|IGLV2-8|IGLJ1|IGLC1|IGLJ2|IGLC2|IGLJ3|IGLC3|CYAT1
			ACTBP9		---
			RNF166		IGKV2-28
			SOCS3		IGKV2D-28
			AP1M1		MIR650|IGLL5|LOC96610|IGLV8-61|IGLV5-52|IGLV1-51|IGLV1-50|IGLV1-47|LOC651536|IGLV1-44|IGLV1-40|IGLV1-36|IGLV2-23|IGLV3-21|IGLV3-19|IGLV2-14|IGLV2-11|IGLV3-10|IGLV2-8|IGLJ1|IGLC1|IGLJ2|IGLC2|IGLJ3|IGLC3|CYAT1
					NCAPG
			CHD3		IGHV3-33
			PKN1		HLA-DQA1
			IFI27		HLA-DQA1
			PLEC		---
			CFL1		---
			FBRS		---
			MINK1		BLNK
			B3GALT4		LOC100294406|IGKJ4|IGKJ3|IGKJ2|IGKJ1|IGKV3-15|IGKJ5|LOC100132330|IGKV2-30|IGKV1-33|IGKV1-16|IGKV1-12|IGKV3-20|LOC642838|IGK@
			PFDN4		IGKV1D-12
			SCAMP2		IGHV2-5
			C19orf43		SPATS2L
			SREBF2		---
			SPATS2L		LOC100294406|IGKJ4|IGKJ3|IGKJ2|IGKJ1|IGKV3-15|IGKJ5|LOC100132330|IGKV2-30|IGKV1-33|IGKV1-16|IGKV1-12|IGKV3-20|LOC642838|IGK@
			SMURF1		MIR650|IGLL5|LOC96610|IGLV8-61|IGLV5-52|IGLV1-51|IGLV1-50|IGLV1-47|LOC651536|IGLV1-44|IGLV1-40|IGLV1-36|IGLV2-23|IGLV3-21|IGLV3-19|IGLV2-14|IGLV2-11|IGLV3-10|IGLV2-8|IGLJ1|IGLC1|IGLJ2|IGLC2|IGLJ3|IGLC3|CYAT1
			CMTR1		CA1
			CLN3		IGKV1D-39
			MIR6791///GPR108		IGHV3-35
			EMP3		ENTPD1
			IKZF4		---
			HMG20B		---
			PLK3		IGHA2|IGHE|IGHG2|IGHG1|IGHG3|IGHD|IGHJ6|IGHJ2|IGHD3-9|IGHV1-2|IGHV4-4|LOC100130811|IGHJ4|IGHJ3|IGHV4-31
			KDM6B		---
			ZFP36L2		IGLV6-57
			CD37		MIR650|IGLL5|LOC96610|IGLV8-61|IGLV5-52|IGLV1-51|IGLV1-50|IGLV1-47|LOC651536|IGLV1-44|IGLV1-40|IGLV1-36|IGLV2-23|IGLV3-21|IGLV3-19|IGLV2-14|IGLV2-11|IGLV3-10|IGLV2-8|IGLJ1|IGLC1|IGLJ2|IGLC2|IGLJ3|IGLC3|CYAT1
			PPP4C		---
			SP110		LOC100294406|IGKJ4|IGKJ3|IGKJ2|IGKJ1|IGKV3-15|IGKJ5|LOC100132330|IGKV2-30|IGKV1-33|IGKV1-16|IGKV1-12|IGKV3-20|LOC642838|IGK@
			SOCS3		IGHV3-48
			HLA-G		IGKV3D-7
			B3GNT2		LOC100652743|LOC100291786
			KDM6B		LOC100653210
			MOV10		LOC100294406|IGKJ4|IGKJ3|IGKJ2|IGKJ1|IGKV3-15|IGKJ5|LOC100132330|IGKV2-30|IGKV1-33|IGKV1-16|IGKV1-12|IGKV3-20|LOC642838|IGK@
			ADRM1		IGKV3D-20
			PFDN1		IGKV3D-11
			PSME3		ENTPD1
			TUBB4B		---
			AP2M1		CYBB
			OGDH		MZB1
			ASNA1		IGHV4-31
			SHKBP1		TXNDC5
			RAB1B		---
			NDUFA7		IGKV1-6
			HSPB1		---
			ZNF324		IGHV7-81
			CLTB		IGLC7
			NIP7		IFI27
			TUBB3		CEACAM1
					IGKV2D-29
			ZCCHC2		LOC100652743|LOC100291786
			TUBB4B		ENAM
			ZBP1		IFI27
			DRAP1		---
			RIT1		---
			VPS8		---
			IGK///IGKC		MIR650|IGLL5|LOC96610|IGLV8-61|IGLV5-52|IGLV1-51|IGLV1-50|IGLV1-47|LOC651536|IGLV1-44|IGLV1-40|IGLV1-36|IGLV2-23|IGLV3-21|IGLV3-19|IGLV2-14|IGLV2-11|IGLV3-10|IGLV2-8|IGLJ1|IGLC1|IGLJ2|IGLC2|IGLJ3|IGLC3|CYAT1
			FLOT1		IGKV1-9
			TNRC6B		IGHV3-72
			ETNK1		IGHA2|IGHE|IGHG2|IGHG1|IGHG3|IGHD|IGHJ6|IGHJ2|IGHD3-9|IGHV1-2|IGHV4-4|LOC100130811|IGHJ4|IGHJ3|IGHV4-31
			STARD10		IFI44L
			MIA-RAB4B///RAB4B		IFI27
			MT1E		SPATS2L
					IGHA2|IGHE|IGHG2|IGHG1|IGHG3|IGHD|IGHJ6|IGHJ2|IGHD3-9|IGHV1-2|IGHV4-4|LOC100130811|IGHJ4|IGHJ3|IGHV4-31
			PRRC2B		IGHV3-35
			SH3BGRL3		CD180
			PRELID3B		IGHG4
			LSP1		ESCO2
			TRIM22		IGKV3D-7
			OASL		MIR650|IGLL5|LOC96610|IGLV8-61|IGLV5-52|IGLV1-51|IGLV1-50|IGLV1-47|LOC651536|IGLV1-44|IGLV1-40|IGLV1-36|IGLV2-23|IGLV3-21|IGLV3-19|IGLV2-14|IGLV2-11|IGLV3-10|IGLV2-8|IGLJ1|IGLC1|IGLJ2|IGLC2|IGLJ3|IGLC3|CYAT1
			MYO1G		MIR650|IGLL5|LOC96610|IGLV8-61|IGLV5-52|IGLV1-51|IGLV1-50|IGLV1-47|LOC651536|IGLV1-44|IGLV1-40|IGLV1-36|IGLV2-23|IGLV3-21|IGLV3-19|IGLV2-14|IGLV2-11|IGLV3-10|IGLV2-8|IGLJ1|IGLC1|IGLJ2|IGLC2|IGLJ3|IGLC3|CYAT1
			USP18		MIR650|IGLL5|LOC96610|IGLV8-61|IGLV5-52|IGLV1-51|IGLV1-50|IGLV1-47|LOC651536|IGLV1-44|IGLV1-40|IGLV1-36|IGLV2-23|IGLV3-21|IGLV3-19|IGLV2-14|IGLV2-11|IGLV3-10|IGLV2-8|IGLJ1|IGLC1|IGLJ2|IGLC2|IGLJ3|IGLC3|CYAT1
			SAMSN1		MIR650|IGLL5|LOC96610|IGLV8-61|IGLV5-52|IGLV1-51|IGLV1-50|IGLV1-47|LOC651536|IGLV1-44|IGLV1-40|IGLV1-36|IGLV2-23|IGLV3-21|IGLV3-19|IGLV2-14|IGLV2-11|IGLV3-10|IGLV2-8|IGLJ1|IGLC1|IGLJ2|IGLC2|IGLJ3|IGLC3|CYAT1
			AP1M1		---
			SASH3		---
			YRDC		IGHV4-31
			EAF1		PLSCR1
			PKM		PLSCR2
			ARPC5L		IGKV3D-20
			OAS2		LOC100653245
			MIA-RAB4B///RAB4B		---
			UBE2M		IGHV3-49
			EIF2AK2		---
			SOCS1		LOC100653210
			MAFF		---
			OSM		IGHV3-15
			ADCY7		IGHV4-59
			UCP2		IGHV4-31
			NOB1		---
			TRIM5		IGKV1-27
			PPP1R9B		ESCO2
			SLC7A5		ENTPD1
			MIR4746///UBXN6		---
			RNF40		IGHV3-23
			ALDOA		LOC100294406|IGKJ4|IGKJ3|IGKJ2|IGKJ1|IGKV3-15|IGKJ5|LOC100132330|IGKV2-30|IGKV1-33|IGKV1-16|IGKV1-12|IGKV3-20|LOC642838|IGK@
			FOXO3B///FOXO3		---
			ALDOA		IGKV1D-27
			KBTBD2		TYMS
			RALGDS		OAS1
			AZI2		LOC100653084
			NBEAL2		---
			PHACTR2		LOC100294406|IGKJ4|IGKJ3|IGKJ2|IGKJ1|IGKV3-15|IGKJ5|LOC100132330|IGKV2-30|IGKV1-33|IGKV1-16|IGKV1-12|IGKV3-20|LOC642838|IGK@
			SLC39A3		IGKV1D-16
			ZNF580		IGKV1D-33
			IRF7		IGKV3D-15
			FAS		---
			OGFR		---
			TRIM14		PLSCR1
			ISG15		MIR650|IGLL5|LOC96610|IGLV8-61|IGLV5-52|IGLV1-51|IGLV1-50|IGLV1-47|LOC651536|IGLV1-44|IGLV1-40|IGLV1-36|IGLV2-23|IGLV3-21|IGLV3-19|IGLV2-14|IGLV2-11|IGLV3-10|IGLV2-8|IGLJ1|IGLC1|IGLJ2|IGLC2|IGLJ3|IGLC3|CYAT1
			FURIN		IGHV3-9
			AREG		---
			LDLR		---
			EHD1		---
			GRK6		---
			MX1		ERAP2
			CHMP5		IGHA2|IGHE|IGHG2|IGHG1|IGHG3|IGHD|IGHJ6|IGHJ2|IGHD3-9|IGHV1-2|IGHV4-4|LOC100130811|IGHJ4|IGHJ3|IGHV4-31
			MOB3A		LOC100294406|IGKJ4|IGKJ3|IGKJ2|IGKJ1|IGKV3-15|IGKJ5|LOC100132330|IGKV2-30|IGKV1-33|IGKV1-16|IGKV1-12|IGKV3-20|LOC642838|IGK@
			MIR8085///BCL3		---
			ETNK1		---
			HELZ2		---
			PPM1M		LOC100294406|IGKJ4|IGKJ3|IGKJ2|IGKJ1|IGKV3-15|IGKJ5|LOC100132330|IGKV2-30|IGKV1-33|IGKV1-16|IGKV1-12|IGKV3-20|LOC642838|IGK@
			ST3GAL1		IGHV3-15
			GTF2H2B///GTF2H2		IGHV3-35
			CREM		---
			NKG7		IGKV3D-7
			ATXN1		IGHV3-20
					IGHV3-53
			ACTB		IGHV3-66
			FLOT1		IGHV3-73
			SRRM2		IGHV3-74
			SBF1		LOC100294406|IGKJ4|IGKJ3|IGKJ2|IGKJ1|IGKV3-15|IGKJ5|LOC100132330|IGKV2-30|IGKV1-33|IGKV1-16|IGKV1-12|IGKV3-20|LOC642838|IGK@
			CHST12		IGKV3-7
			IVNS1ABP		MIR650|IGLL5|LOC96610|IGLV8-61|IGLV5-52|IGLV1-51|IGLV1-50|IGLV1-47|LOC651536|IGLV1-44|IGLV1-40|IGLV1-36|IGLV2-23|IGLV3-21|IGLV3-19|IGLV2-14|IGLV2-11|IGLV3-10|IGLV2-8|IGLJ1|IGLC1|IGLJ2|IGLC2|IGLJ3|IGLC3|CYAT1
			CUL1		LOC100293211|LOC100291917
					IGKV1D-27
			ZCCHC2		MIR650|IGLL5|LOC96610|IGLV8-61|IGLV5-52|IGLV1-51|IGLV1-50|IGLV1-47|LOC651536|IGLV1-44|IGLV1-40|IGLV1-36|IGLV2-23|IGLV3-21|IGLV3-19|IGLV2-14|IGLV2-11|IGLV3-10|IGLV2-8|IGLJ1|IGLC1|IGLJ2|IGLC2|IGLJ3|IGLC3|CYAT1
					DENND5B
			MT1E		---
			SP3		---
			CTSW		USP41
			GNG2		IGJ
			OAS3		IGKV1-9
			OASL		LOC100508797
			MEX3C		LOC100294406|IGKJ4|IGKJ3|IGKJ2|IGKJ1|IGKV3-15|IGKJ5|LOC100132330|IGKV2-30|IGKV1-33|IGKV1-16|IGKV1-12|IGKV3-20|LOC642838|IGK@
			CLN3		LOC100653245
			FYN		IGHV3-33
			ARL8A		---
			PML		IGHV3-16
			CORO1B		---
			GNB2		IGHV3-23
			FMNL1		IGHA2|IGHE|IGHG2|IGHG1|IGHG3|IGHD|IGHJ6|IGHJ2|IGHD3-9|IGHV1-2|IGHV4-4|LOC100130811|IGHJ4|IGHJ3|IGHV4-31
			FLOT1		IGHA2|IGHE|IGHG2|IGHG1|IGHG3|IGHD|IGHJ6|IGHJ2|IGHD3-9|IGHV1-2|IGHV4-4|LOC100130811|IGHJ4|IGHJ3|IGHV4-31
			CLU		---
			FERMT3		IGHV3-23
			DNAJC15		RRM2
			IRF1		---
			ITGB2-AS1		LOC100294406|IGKJ4|IGKJ3|IGKJ2|IGKJ1|IGKV3-15|IGKJ5|LOC100132330|IGKV2-30|IGKV1-33|IGKV1-16|IGKV1-12|IGKV3-20|LOC642838|IGK@
			JAK3		LOC100653084
			STAG2		IGHV3-74
			GLG1		MIR650|IGLL5|LOC96610|IGLV8-61|IGLV5-52|IGLV1-51|IGLV1-50|IGLV1-47|LOC651536|IGLV1-44|IGLV1-40|IGLV1-36|IGLV2-23|IGLV3-21|IGLV3-19|IGLV2-14|IGLV2-11|IGLV3-10|IGLV2-8|IGLJ1|IGLC1|IGLJ2|IGLC2|IGLJ3|IGLC3|CYAT1
			PAX8-AS1		---
			UBLCP1		MIR650|IGLL5|LOC96610|IGLV8-61|IGLV5-52|IGLV1-51|IGLV1-50|IGLV1-47|LOC651536|IGLV1-44|IGLV1-40|IGLV1-36|IGLV2-23|IGLV3-21|IGLV3-19|IGLV2-14|IGLV2-11|IGLV3-10|IGLV2-8|IGLJ1|IGLC1|IGLJ2|IGLC2|IGLJ3|IGLC3|CYAT1
			ICA1		USP18
			IFI44L		---
			TIMM17B		IGJ
			GNAI2		---
			MT1G		IGHV3-66
			MPHOSPH6		MIR650|IGLL5|LOC96610|IGLV8-61|IGLV5-52|IGLV1-51|IGLV1-50|IGLV1-47|LOC651536|IGLV1-44|IGLV1-40|IGLV1-36|IGLV2-23|IGLV3-21|IGLV3-19|IGLV2-14|IGLV2-11|IGLV3-10|IGLV2-8|IGLJ1|IGLC1|IGLJ2|IGLC2|IGLJ3|IGLC3|CYAT1
			PARP9		IGHV3-15
			SLC44A2		---
			PHLDA1		IGHV3-38
			IGK///IGKC		IGHA1
			CCND3		IGHA2|IGHE|IGHG2|IGHG1|IGHG3|IGHD|IGHJ6|IGHJ2|IGHD3-9|IGHV1-2|IGHV4-4|LOC100130811|IGHJ4|IGHJ3|IGHV4-31
			MIA-RAB4B///RAB4B		LAMP3
			ACTA2		---
			ACTB		LOC100293211|LOC100291917
			IFI35		LOC100134256
			CD2AP		---
			SMAD3		IGJ
			MIIP		---
					IFI44L
					---
			JUNB		---
			CLU		LOC100134256
			HERC5		IGKV1-27
			U2AF1L4		IGKV1D-27
			N4BP2		IGHA1
			EIF2AK2		IGHA2|IGHE|IGHG2|IGHG1|IGHG3|IGHD|IGHJ6|IGHJ2|IGHD3-9|IGHV1-2|IGHV4-4|LOC100130811|IGHJ4|IGHJ3|IGHV4-31
			MIDN		ERAP2
			PPP1R35		IGHA2|IGHE|IGHG2|IGHG1|IGHG3|IGHD|IGHJ6|IGHJ2|IGHD3-9|IGHV1-2|IGHV4-4|LOC100130811|IGHJ4|IGHJ3|IGHV4-31
			LOC101929876///LOC100996747///RPS26P11///RPS26		IGJ
			OAS2		IGHV3OR16-7
			KCNN4		MIR650|IGLL5|LOC96610|IGLV8-61|IGLV5-52|IGLV1-51|IGLV1-50|IGLV1-47|LOC651536|IGLV1-44|IGLV1-40|IGLV1-36|IGLV2-23|IGLV3-21|IGLV3-19|IGLV2-14|IGLV2-11|IGLV3-10|IGLV2-8|IGLJ1|IGLC1|IGLJ2|IGLC2|IGLJ3|IGLC3|CYAT1
			LGALS9		IGHA2|IGHE|IGHG2|IGHG1|IGHG3|IGHD|IGHJ6|IGHJ2|IGHD3-9|IGHV1-2|IGHV4-4|LOC100130811|IGHJ4|IGHJ3|IGHV4-31
			EPSTI1		IGHV3-23
			CD81		HLA-DQA1|LOC100509457|LOC100507718
			HEG1		---
			NAP1L5		IGHV3-49
			RIOK3		PDS5A
			SLC44A2		---
			IGHM		IFI44L
			IGHA2///IGHA1///IGH		IFI44L
			DNAJB1		IGJ
			IGK///IGKC		IFI44L
			CMPK2		IFI44L
			C20orf27		RSAD2
					IGHV3-7
					IGHV3-21
			RUNX3		IGHV3-48
			ACTN1		LOC100294406|IGKJ4|IGKJ3|IGKJ2|IGKJ1|IGKV3-15|IGKJ5|LOC100132330|IGKV2-30|IGKV1-33|IGKV1-16|IGKV1-12|IGKV3-20|LOC642838|IGK@
			PLSCR1		IGHA2|IGHE|IGHG2|IGHG1|IGHG3|IGHD|IGHJ6|IGHJ2|IGHD3-9|IGHV1-2|IGHV4-4|LOC100130811|IGHJ4|IGHJ3|IGHV4-31
			PHACTR2		IGJ
			FABP5		LOC100508797
			CMIP		APOBEC3B
			HERC6		IFI44L
			PML		IFI44L
			MIR6837///DBNL		---
			ARF6		IGJ
					SLAMF7
			DHX58		IFI44L
			IFI44
			IL2RG
			STAT3
			HAUS6
			LINC00487
			BTG2
			NT5C3A
			MIR8071-2///MIR8071-1///IGHV4-31///IGHM///IGHG2///IGHG1
			MAP3K3
			MT1F
			RSAD2
			HSH2D
			IFI6
			ARPC5L
			RAB5C
			ARRB2
			ARRDC1
			IGKC
			STAT1
			PREX1
			ETV7
			ZBED1
			OS9
			GMIP
			MAPK7
			TNF
			TNFAIP3
			LOC100288675
			CBLL1
			NFKBID
			ZBP1
			CPEB2
			MIF4GD
			FOSL2
			TOB1
			CYAT1///IGLV1-44///IGLC1
			ID1
			LOC100506248///MIR1244-2///MIR1244-3///MIR1244-1///LOC728026///PTMA
			MX2
			UBALD2
			IGLV1-44
			MIR1204///PVT1
			RLIM
			UQCRC1
			NFKB2
			OAS3
			TAF13
			TLE3
			ZYX
			GRINA
			JCHAIN
			LOC105374809
			PHLDA2
			HBEGF
			MIR6883///PER1
			PAIP1
			SIGIRR
			EPHB2
			TECR
			H1F0
			GBP1
			YIF1B
			IGLC1
			IGLC1
			DDX60
			TPST1
			CCDC71L
			STAT1
			HBEGF
			POU2F2
			SLC2A3
			BLOC1S1
			RHOG
			PAIP1
			SKI
			IFIT5
			STXBP2
			PLD3
			CD151
			FAM13A
			CPEB4
			FAM13A
			GBP1
			SIGIRR
			CBWD7///CBWD6///CBWD3///CBWD5///CBWD2///CBWD1
			UBE2L6
			PFKFB3
			ACADVL
			IGK///IGKC
			SAMD9L
			WWP1
			ITGAL
			IFIH1
			RAB5C
			GBP4
			GNAQ
			NR4A2
			DDX60L
			NR4A1
			IFIT5
			SNRNP70
			RGS1
			PPP1R15A
			FFAR2
			ZYX
			MTUS1
			ITPRIP
			RIT1
			IFI44
			CSK
			ADAM8
			IFITM2
			AES
			ATP6V0C
			KRR1
			IFITM2///IFITM1
			CCDC186
			GZMB
			ATP6V0C
			XAF1
			UNC93B1
			SLC2A14///SLC2A3
			TTC39B
			IFITM1
			PNPLA6
			ING3
			PTPN6
			RNF19B
			ITGB2
			STK17B
			CAPNS1
			GADD45B
			BTG3
			STAP1
			ID2
			LOC728613
			IFIT3
			G6PD
			IFIH1
			CISH
			NCOA7
			RGS1
			C15orf48
			PGAP1
			TYMP
			CST7
			FAM20A
			MIR6883///PER1
			SLC2A3
			RUNX3
			ABCA1
			CD9
			SYNGR2
			PTPN22
			OAS1
			RSAD2
			GADD45B
			SNORA64///RPS2
			MIR6125///USP15
			ZFP36
			CD99
			FLT3LG
			IFITM3
			CHKB-CPT1B///CPT1B
			TNFAIP3
			PPP1R15A
			NFKBIA
			FAM20A
			C10orf54
			EHBP1L1
			PALM2-AKAP2///AKAP2
			S100A11
			RASGEF1B
			ZXDB
			B4GALT5
			DDX58
			NR4A2
			CD7
			PGAP1
			ADAM19
			EPSTI1
			SLC2A3
			THBS1
			RABGAP1L
			KLF9
			MTSS1
			MARCKSL1
			LAP3
			SIGLEC1
			GUSBP11
			IFIT1
			OAS1
			MIR6883///PER1
			ATP2A3
			UNC93B1
			XAF1
			G0S2
			CYTIP
			THBS1
			LIME1
			MXD1
			PARVG
			ANKRD12
			SPTAN1
			RHBDF2
			PMAIP1
			ACSL4
			PALM2-AKAP2///AKAP2
			ST14

## Sheet: DOWN SLE ALL
GSE13887	GSE30153	GSE50772	GSE51997	GSE99967	GSE103760
TRDV3	GNG11	N4BP2L2	MON2	CGB8	CNIH3|LOC100506354
TUBB	RHOBTB3	SCD5	MED13	RPL18	CXCL17
YME1L1	PMEPA1	PLXDC1	ZNF652	HLA-DPA1	LOC340357
PPP1R14B	IL7	CREBZF	HBP1	PI3	PDZD2
TUBB	ST14	MYBL1	INSIG2	TRAJ35	FAM227B
KLRC2///KLRC1	CD1C	NPIPA5///NPIPB6///NPIPB8///NPIPB3	NUDT4P1///NUDT4P2///NUDT4	LINC00861	FAM179A
C11orf31	EGR1	A2M-AS1	UTP6	TRAJ30	MYOM2
TUBB	GPM6A	CCDC91	NCK1	TRBC2	TAF6
YME1L1	C10orf128	SRSF11	MKKS	TRAJ21	OTX1
PRG2	MARCKS	LINC00969	DCLRE1C	IGHM	LOC100507065
BOLA2B///BOLA2	DSE	ANKRD36B	SNX13	TRAC	ZFP57
PSME3		ANKRD44	HSP90B1		CLRN1
RANBP1	CUL3	NACAP1	DDX3X		PNCK
C9orf69	RHOBTB3	KIF21A	HSPA4		HYDIN
C1QBP	ARHGAP24	KLRC4	KIAA1429		---
PALLD	GPM6A	RECK	ZKSCAN4		ZFHX4
PAICS	SMDT1	GK5	PMPCB		PTK2|LOC100653146|LOC100653024
BYSL	KIF13A	MED6	LRPPRC		OLIG2
POLR2E		RASEF			FBXO25
CDK4	CAMK2N1	LOC200772	LUC7L		USP9Y
IL17RB		KLRB1	PPP1R12A		LOC285762
AIM2	ARHGAP24	SAV1	CBR4		ATP2A2
PKM	EGR1	TC2N	CLK2		ANKRD45
AKAP12	FCHO2	ANKRD12	IST1		ELOVL7
SAC3D1	PRKCE	POLK	SDHAP2///LINC00969///SDHAP1		RAD52|LOC100130219
FCER1A	SAV1	KLRG1	ZNF652		NAALADL2
CXCL9	DNAJC15	PTGDR	ASXL2		H2AFY2
ATP10D	MPEG1	LOC100131541			HYDIN
RNA45S5	CLMN	REV3L	EIF2S3		ACSF2
NME1	ARHGAP24	ITGA6	NIPBL		HMGCL
PSAT1	CTSB	LOC55338	GTF2A1		ATF7
FARSA	LAMC1	F2R	ING4		C6orf58
CCT5	ST14	SENP7	CCDC82		TNFAIP8
UBD///GABBR1	FYN	KDM5D			---
COPE	LOC541472	TXLNGY	KMT5B		SLC4A9
HSPA1L///HSPA1B///HSPA1A	TSHZ1	USP9Y	ND6		SORCS3
IDO1	MAML2	TRPM7	KMT2C		ABCA13
LIF	SOX7	RPS4Y1	RPL38		ZNF596
MIR155///MIR155HG	SYBU	PYHIN1	HECA		VEPH1
CSF2RB	CCDC85A	DDX3Y	MTMR4		SZT2|HYI-AS1
WARS		EIF1AY	C1orf131		USP2
GZMB	PRICKLE1	INPP4B	ANKRD11		COL4A2
IL2	METTL21A	SUPT16H	SETD3		CAPN8
CLC	JAM3	S1PR5	DYNC1LI2		LOC100505902
	METTL8	DSC1	MALAT1		COL23A1
	TMEM159	KLRF1	MAPK14		PLEKHA8
		ADAM33	RAB14		MRAP2
	BCL6	PM20D2	ABHD10		MYBPC2
	FHL1	PCNX1	HEATR1		GALNT10
	MAP3K12	PTGDS	SLC20A1		UBE2F
	LOC105374809	FCER1A	DTWD1		C10orf76
	ZNF148	UBLCP1	RIOK3		LGR6
	MAST4		LOC101243545///SNORD4A		COL6A3
			SON		---
	ADRB2		N4BP2L2-IT2
	ARHGAP32				PGR
	UGCG		GIMAP8		COLEC12
	WASIR2		SERPINB6		GNL1
	ZNF880		CTNNB1		GNL1
	B4GALT5				GNL1
	METTL8		AHNAK		GNL1
	ZNF804A		RAB8B		GNL1
	CD96		EDEM3		GNL1
	KLF11		TIA1		GNL1
	AMFR				GNL1
	LILRA4		TIA1		FAS
	IRF5		FAM13A-AS1		SERHL2
			EIF3D		LOC646268
			EP400		C20orf43
			KMT5B		CEP57
			MKKS		MITF
			MALAT1		LINC00550
			ZFYVE16		---
			GPATCH2L		---
			AGGF1		SH3D19
					SLC26A4
			APPL1		FDX1L|ZGLP1
			CAB39		KCND3
					HLA-B
			LYSMD3		PZP
			ZNF217
			KBTBD7		---
			RBM5		OPHN1
					CD6
			VEZF1		WSCD1|LOC339166
			RNF219		DSC1
					CELF3
					DSC1
					SERHL2
			MIR612///NEAT1		ITIH2-AS1
			FLVCR1-AS1		EIF4B|LOC100653227
			ZKSCAN1		SELT
			ANKRD17		DSC1
					SDK2
			XIST		CUX1
			MALAT1		---
					DSC1
			NPIPA5///NPIPB5///LOC613037///NPIPB4///NPIPB3		HMGB1
					DSC1
					---
			SERPINB9		SRSF6
			NUP43		ARID4B
					HMGB1
			NBPF26///NBPF10///NBPF9///NBPF14		LYSMD3
			ATP2B1
			ZNF189
			TPP2
			OXR1
			MALAT1
			CLNS1A
			NUCKS1
			EIF4B
			TCF12
			ZNF24
			KATNBL1
			MAP3K2
			AKAP10
			MALAT1
			CMTM7
			LOC102724250///NBPF26///NBPF10///NBPF8///NBPF9///NBPF15///NBPF11///NBPF12///NBPF1///NBPF14
			AP4B1
			LOC100128751
			LRMP
			LOC101930388///LOC101928143///NUMB
			TRABD
			EPC1
			ERVK3-1///ZNF8
			PPP4R3B
			RMI1
			PTMA
			MALAT1
			LIPA
			PPM1D
			CNPY3
			PIP4K2A
			PDK3
			PGF
			RBM25
			ORMDL1
			BRD8
			CD47
			2020-09-09
			ZKSCAN1
			QSER1
			RBM5
			USP25
			ABAT
			CEPT1
			HBB
			DRAM2
			HBB
			VDAC1
			SRSF1
			XPO1
			GDI2
			LOC105376805
			TMEM165
			RSBN1L
			WSB1
			MALAT1
			RSRP1
			ACTG1P4///RNPC3///AMY2B
			SETSIP///SETP4///SET
			DCLRE1B
			ABCE1
			ATM
			CAMKK2
			KPNB1
			FNBP4
			ATF7IP
			SLC26A11
			ITGB1
			RUFY3
			HBB
			BICD2
			NR3C1
			HIST1H2BJ///HIST1H2BG
			LOC100996412
			FAR1
			MPHOSPH8
			TMEM50B
			SOS1
			SOS1
			ME2
			UPK3BL///POLR2J3///POLR2J2///POLR2J
			HSPD1
			HBA2///HBA1
			RPS27
			SMG1P5
			SNAP23
			MOSPD2
			AHSA2
			ZNF397
			ZNF226
			LUC7L3
			KCNE3
			SRSF1
			TRAPPC10
			ANXA1
			HBA2///HBA1
			WSB1
			UPK3BL///POLR2J3///LOC441259///POLR2J2///POLR2J
			SNORD14D///SNORD14C///HSPA8
			GSAP
			NAAA
			RASEF
			ATM
			METTL3
			ZNF207
			ZNF559
			ADGRD1
			ZNF721
			PNISR
			PELI1
			CIRBP
			RASEF
			KIAA1551
			HBA2///HBA1
			LOC374443
			SAMHD1
			MRVI1

## Sheet: list all sle ud
GSE13887
ABCA1
ABCA1
ABCC3
ABCG1
ACRBP
ACRBP
AIM1
AP3M2
AREG
BTG1
C9orf72
CD24
CFL2
CHMP1B
CHN1
CHRM3-AS2
CLUHP3
CREM
CREM
DAPP1
DEFA1B///DEFA3///DEFA1
DLEU2
DUSP1
EHD4
EIF1
ELL2
ELOVL7
ETV3
F13A1
FAM46C
FAM46C
FAXDC2
FBXO32
FOS
FOSB
FOSL2
FOSL2
GPCPD1
GPRIN3
GSPT1
H2AFJ
HBA2///HBA1
HBG2///HBG1
HBG2///HBG1
HBG2///HBG1
HIST1H2AC
HIST1H2AH///HIST1H2AG///HIST1H2AM///HIST1H2AL///HIST1H2AK///HIST1H2AI
HIST1H3F///HIST1H3B///HIST1H3H///HIST1H3J///HIST1H3G///HIST1H3I///HIST1H3E///HIST1H3C///HIST1H3D///HIST1H3A
HIST2H2BE
IFI44
IFNGR1
IGFBP3
IRS2
ITGB3
ITPKB
JMJD1C
JMY
JMY
KLF11
KLF12
KLHL24
KRR1
LOC100129518///SOD2
LOC100129518///SOD2
LOC101926921///DAB2
LOC101927178///FAM177A1
LOC101930363///LOC101928349///LOC100507387///FAM153C///FAM153A///FAM153B
LTF
LYPD3
MAP3K7CL
MED6
MGAT4A
MIR612///NEAT1
MIR612///NEAT1
MIR6883///PER1
MMP9
MYLIP
MYLIP
MYLIP
MYLK
NAMPT
NFKBIZ
NR1D2
NR4A2
NR4A2
NR4A2
OAS3
PDCD4
PDLIM1
PELI1
PF4
PGAP1
PPBP
PRKAR2B
PTGS1
PTGS1
PTGS1
RAP1GAP2
RNF125
RPS16P5
SAMD12
SAT1
SAT1
SDPR
SERPINB9
SGK1
SIK1
SKIL
SLC2A14///SLC2A3
SLC2A3
SLC2A3
SLFN5
SNCA
SPARC
SYTL3
THBS1
TMEM158
TRBV27
TRIM58
TUBB1
VPS13C
WHAMMP2///WHAMMP3
YPEL5
ZBTB10
ZBTB20
ZBTB20
ZBTB20
ZBTB20
ZNF331
ZNF331
GSE30153
MIR7110///PDIA5
PRDX4
RRM2
CD38
RRM2
ELL2
TYMS
SLC44A1
PDIA4
CHAC2
MAN1A1
SAR1B
CAV1
ARF4
ERAP1
SLC1A4
MZB1
LOC101928615///FNDC3B
IFITM1
ZWINT
MYBL2
MKI67
FKBP11
IFI44L
ADA
DERL3
LOC101928615///FNDC3B
AQP3
NUCB2
CAV1
CEP128
SLC1A4
PRDM1
FKBP11
IFITM2///IFITM1
GPRC5D
KIAA0101
IFI44
SEC24A
XBP1
LOC101930489///MIR4435-2HG///LINC00152
PSAT1
SLAMF7
DEFA1B///DEFA3///DEFA1
SLC1A4
USP18
SEC61A1
ERN1
BHLHA15
IFI44
GGH
TRIB1
CDC20
APOBEC3B
CCR2
GLDC
HRASLS2
VDR
NT5DC2
OAS3
GSE50772
DUSP1
FOS
CXCL8
CYSTM1
NFKBIA
CXCL2
TNFAIP6
EGR1
MSRB1
DYSF
HLX
FFAR2
CXCL1
BASP1
S100P
ZFP36
ZNF593
KCNJ2
FRAT2
IL1B
CKAP4
MMP9
LRG1
CLEC4E
PPP1R15A
SLPI
FOSB
GPR84
CDA
IL1RN
SGK1
NFIL3
IL1R2
IFI27
KCNJ15
ANXA3
IFIT3
CXCR1
ARG1
CHI3L1
MCEMP1
ADM
TRIB1
IFI44
FCGR3B
BRE-AS1
RNASE1
CEACAM1
ABCA1
IFI6
JDP2
MX1
GLT1D1
G0S2
PTX3
IER3
SPATS2L
AQP9
FCGR1B
RAB13
RNASE2
NQO2
LINC00936
OASL
APOA2
PGLYRP1
TCN2
CXCR2
CKS2
SPIDR
ADGRG3
LRRC4
CCDC13
CYP4F3
NAMPT
C1QB
PTGS2
KRT23
LGALS3BP
MME
EPSTI1
ZNF408
SIGLEC1
MRVI1
USP18
NFE2
PARP9
2020-03-01
ISG15
HERC5
JUN
IFI44L
PROK2
VMP1
HP
CD177
TK1
C1QC
MANSC1
LTF
SLC25A37
NUDT14
TNFRSF10C
MGAM
CAMP
RSAD2
MMP8
CMPK2
CMTM2
TYMS
BMX
TUBB2A
CXCL3
IFIT1
C3AR1
LY6E
ORM1
EGR2
SERPING1
LCN2
LAMP3
CD163
TNF
IFIT2
OAS3
VNN3
BTNL8
XIST
SOCS3
LILRA3
DEFA4
LOC149684///BPI
ASGR2
OLFM4
ELANE
CEACAM8
RRM2
HCAR3
CHIT1
CRISP3
GMPR
CD24
CEACAM6
OAS1
RETN
ADAMTS2
APOBEC3A_B///APOBEC3A
RNASE3
ALOX15B
AZU1
CYP27A1
CTSG
MPO
PRTN3
FN1
AHSP
HBM
VSIG4
ADORA3
FAM86B3P
CCL2
CA1
SLC4A1
FOLR3
MZB1
HBD
ALAS2
EPB42
GSE51997
ARID1A
HNRNPUL1
C9orf16
PFN1
LARP1
TAPBP
NELFB
KLF13
GPSM3
MAP2K2
TMEM222
RNF126
FLNA
C9orf16
SDF4
ZC3H18
MAFK
UBALD2
WNK1
UBA1
SIGMAR1
FLNA
BANF1
CIZ1
SLC35A4
MRPL38
SDE2
GRK6
FLNA
C9orf16
MAZ
RANGAP1
C19orf66
CBX4
MAP2K2
EP300
PRKCSH
MLST8
TRAPPC1
DCXR
VEZF1
FLOT2
RAD23A
CORO1B
PRRC2A
LARP1
RHBDD2
B3GAT3
TRIM28
VARS
MAP2K7
TWF1
ARHGDIA
CCDC85B
ARL6IP6
ZER1
FARSA
HNRNPC
PPDPF
SIGMAR1
RNF126
LGALS3BP
CD4
ARFGAP2
VAMP2
TSPAN17
ZNF628
PPP2R1A
SLC4A5///DCTN1
TP53
NAA50
PA2G4
TRMT6
SMARCC2
LINC00998
LDB1
VPS37B
MED15
ATP6V1G2-DDX39B///SNORD84///DDX39B
ABHD13
MT1H
RAD23A
KHSRP
SDF4
COPE
KLF16
FAM3A
GSDMD
TFDP1
PSMF1
VAMP2
U2AF2
PPDPF
SNRNP27
VAMP2
LOC100505585///ARHGEF1
DCTN1
SZRD1
CIZ1
RAPGEF1
RAPGEF1
SLC10A7
CAPN15
RNF5P1///RNF5
SLC25A1
PTPA
MED30
HELZ2
KLF7
NR1H2
C1GALT1
TSC22D4
TRABD
SBF1
RNASEK-C17orf49///C17orf49
SMG7
KDM2A
SPATA2
CBX4
RAC2
LOC285957
ARAF
ARHGDIA
RELA
SELPLG
BHLHE40
DDA1
THOC6
TUBB
LY6E
GDI1
MLF2
TAX1BP1
MKNK2
GPSM3
FMNL1
POTEKP
TSC2
NAPA
TGFB1
SLC25A28
TUBB
ARHGDIA
TADA3
NRBP1
C19orf66
PPP1R18
POLR2K
UBBP1
AGPAT1
CISD2
ZFP36L1
SPATS2L
R3HDM4
UBE2S
CBX6
PTOV1
NAPA
ACTN4
MT1F
R3HDM4
RNF138
TPGS1
RBCK1
SBNO2
MT1HL1
MAGT1
NUP62
C6orf62
LSM12
UBE2Z
MAF1
FBRSL1
POLR2E
KLHDC7B
STAT3
MT1X
ARHGAP4
C19orf66
MIR6732///ZC3H12A
BCL7B
HLA-G
MT1X
H1FX
NUCB1
CD99L2
PPP1CA
TCEB1
UMAD1
JUND
BAP1
CNN2
PPP1R11
KLHL15
CALM3///CALM2///CALM1
PTP4A1
CRTC2
AKT1
MGAT4B
RBM42
FXYD5
ORAI1
ARID5A
EID1
PIM3
FAM89B
AP2B1
FAM53B
FASTK
RNF213
PMF1
TAF10
NXPE3
MT2A
SLC9A3R1
PPM1B
ACOT1///ACOT2
ZFP36L1
SAV1
BAG6
DUSP2
TMEM256-PLSCR3///PLSCR3
MAFF
LOC101928927///SNORA9///SNHG15
FAM89B
SNRPA
ATP13A1
SLC4A2
UBTF
SLC3A2
CFL2
MIR4746///UBXN6
FYB
CHKB-CPT1B///CPT1B
ZNF267
DGKZ
HPCAL1
SF3B4
C16orf87
YIF1B
BAZ1B
ACTBP9
RNF166
SOCS3
AP1M1
CHD3
PKN1
IFI27
PLEC
CFL1
FBRS
MINK1
B3GALT4
PFDN4
SCAMP2
C19orf43
SREBF2
SPATS2L
SMURF1
CMTR1
CLN3
MIR6791///GPR108
EMP3
IKZF4
HMG20B
PLK3
KDM6B
ZFP36L2
CD37
PPP4C
SP110
SOCS3
HLA-G
B3GNT2
KDM6B
MOV10
ADRM1
PFDN1
PSME3
TUBB4B
AP2M1
OGDH
ASNA1
SHKBP1
RAB1B
NDUFA7
HSPB1
ZNF324
CLTB
NIP7
TUBB3
ZCCHC2
TUBB4B
ZBP1
DRAP1
RIT1
VPS8
IGK///IGKC
FLOT1
TNRC6B
ETNK1
STARD10
MIA-RAB4B///RAB4B
MT1E
PRRC2B
SH3BGRL3
PRELID3B
LSP1
TRIM22
OASL
MYO1G
USP18
SAMSN1
AP1M1
SASH3
YRDC
EAF1
PKM
ARPC5L
OAS2
MIA-RAB4B///RAB4B
UBE2M
EIF2AK2
SOCS1
MAFF
OSM
ADCY7
UCP2
NOB1
TRIM5
PPP1R9B
SLC7A5
MIR4746///UBXN6
RNF40
ALDOA
FOXO3B///FOXO3
ALDOA
KBTBD2
RALGDS
AZI2
NBEAL2
PHACTR2
SLC39A3
ZNF580
IRF7
FAS
OGFR
TRIM14
ISG15
FURIN
AREG
LDLR
EHD1
GRK6
MX1
CHMP5
MOB3A
MIR8085///BCL3
ETNK1
HELZ2
PPM1M
ST3GAL1
GTF2H2B///GTF2H2
CREM
NKG7
ATXN1
ACTB
FLOT1
SRRM2
SBF1
CHST12
IVNS1ABP
CUL1
ZCCHC2
MT1E
SP3
CTSW
GNG2
OAS3
OASL
MEX3C
CLN3
FYN
ARL8A
PML
CORO1B
GNB2
FMNL1
FLOT1
CLU
FERMT3
DNAJC15
IRF1
ITGB2-AS1
JAK3
STAG2
GLG1
PAX8-AS1
UBLCP1
ICA1
IFI44L
TIMM17B
GNAI2
MT1G
MPHOSPH6
PARP9
SLC44A2
PHLDA1
IGK///IGKC
CCND3
MIA-RAB4B///RAB4B
ACTA2
ACTB
IFI35
CD2AP
SMAD3
MIIP
JUNB
CLU
HERC5
U2AF1L4
N4BP2
EIF2AK2
MIDN
PPP1R35
LOC101929876///LOC100996747///RPS26P11///RPS26
OAS2
KCNN4
LGALS9
EPSTI1
CD81
HEG1
NAP1L5
RIOK3
SLC44A2
IGHM
IGHA2///IGHA1///IGH
DNAJB1
IGK///IGKC
CMPK2
C20orf27
RUNX3
ACTN1
PLSCR1
PHACTR2
FABP5
CMIP
HERC6
PML
MIR6837///DBNL
ARF6
DHX58
IFI44
IL2RG
STAT3
HAUS6
LINC00487
BTG2
NT5C3A
MIR8071-2///MIR8071-1///IGHV4-31///IGHM///IGHG2///IGHG1
MAP3K3
MT1F
RSAD2
HSH2D
IFI6
ARPC5L
RAB5C
ARRB2
ARRDC1
IGKC
STAT1
PREX1
ETV7
ZBED1
OS9
GMIP
MAPK7
TNF
TNFAIP3
LOC100288675
CBLL1
NFKBID
ZBP1
CPEB2
MIF4GD
FOSL2
TOB1
CYAT1///IGLV1-44///IGLC1
ID1
LOC100506248///MIR1244-2///MIR1244-3///MIR1244-1///LOC728026///PTMA
MX2
UBALD2
IGLV1-44
MIR1204///PVT1
RLIM
UQCRC1
NFKB2
OAS3
TAF13
TLE3
ZYX
GRINA
JCHAIN
LOC105374809
PHLDA2
HBEGF
MIR6883///PER1
PAIP1
SIGIRR
EPHB2
TECR
H1F0
GBP1
YIF1B
IGLC1
IGLC1
DDX60
TPST1
CCDC71L
STAT1
HBEGF
POU2F2
SLC2A3
BLOC1S1
RHOG
PAIP1
SKI
IFIT5
STXBP2
PLD3
CD151
FAM13A
CPEB4
FAM13A
GBP1
SIGIRR
CBWD7///CBWD6///CBWD3///CBWD5///CBWD2///CBWD1
UBE2L6
PFKFB3
ACADVL
IGK///IGKC
SAMD9L
WWP1
ITGAL
IFIH1
RAB5C
GBP4
GNAQ
NR4A2
DDX60L
NR4A1
IFIT5
SNRNP70
RGS1
PPP1R15A
FFAR2
ZYX
MTUS1
ITPRIP
RIT1
IFI44
CSK
ADAM8
IFITM2
AES
ATP6V0C
KRR1
IFITM2///IFITM1
CCDC186
GZMB
ATP6V0C
XAF1
UNC93B1
SLC2A14///SLC2A3
TTC39B
IFITM1
PNPLA6
ING3
PTPN6
RNF19B
ITGB2
STK17B
CAPNS1
GADD45B
BTG3
STAP1
ID2
LOC728613
IFIT3
G6PD
IFIH1
CISH
NCOA7
RGS1
C15orf48
PGAP1
TYMP
CST7
FAM20A
MIR6883///PER1
SLC2A3
RUNX3
ABCA1
CD9
SYNGR2
PTPN22
OAS1
RSAD2
GADD45B
SNORA64///RPS2
MIR6125///USP15
ZFP36
CD99
FLT3LG
IFITM3
CHKB-CPT1B///CPT1B
TNFAIP3
PPP1R15A
NFKBIA
FAM20A
C10orf54
EHBP1L1
PALM2-AKAP2///AKAP2
S100A11
RASGEF1B
ZXDB
B4GALT5
DDX58
NR4A2
CD7
PGAP1
ADAM19
EPSTI1
SLC2A3
THBS1
RABGAP1L
KLF9
MTSS1
MARCKSL1
LAP3
SIGLEC1
GUSBP11
IFIT1
OAS1
MIR6883///PER1
ATP2A3
UNC93B1
XAF1
G0S2
CYTIP
THBS1
LIME1
MXD1
PARVG
ANKRD12
SPTAN1
RHBDF2
PMAIP1
ACSL4
PALM2-AKAP2///AKAP2
ST14
GSE99967
TRIM22
EPSTI1
DDX60L
GBP1
SAMD9L
SORT1
CMPK2
EIF2AK2
PLSCR1
HERC5
DDX60
RNASE2
IL18RAP
RSAD2
NRIR
STOM
MMP8
IFI27
MX1
IFI44
IFI44L
IFIT3
ZCCHC2
OAS1
DDX58
PARP14
OAS3
LTF
FKBP5
CEACAM8
IFI6
OAS2
IFIT1
MS4A3
TLR2
RNASE3
XAF1
OLFM4
ANXA3
DEFA3
HBD
IGHJ6
ARHGEF12
CA1
ARG1
XK
RNF10
IFIT1B
GMPR
2019-03-08
AHSP
DEFA4
IGLV3-21
LY6E
BPGM
SLC6A8
TRIM58
FAM46C
IL1R2
GLRX5
TMOD1
SLC4A1
IGLC7
IGLV1-40
FAM210B
GSE103760
DST|LOC100652766
CCDC152
GAB1
KLRC4|KLRC4-KLRK1|KLRK1
RPP40
TMEM156
KLRC4|KLRC4-KLRK1|KLRK1
NUF2
CCNE2
DENND5B
PTPN13
NUF2
MEF2C
HDAC9
KLRC4|KLRC4-KLRK1|KLRK1
ARNTL2
CENPN
GAB1
ECT2
DDX60
KIF2C
CCNE2
KIAA1524
IL1R1
DTL
KLRC4|KLRC4-KLRK1|KLRK1
HDGFRP3
CASC5
KLRC4|KLRC4-KLRK1|KLRK1
IL1R1
PLCG2
CDK14
HMMR
DENND5B
NUP107
C15orf44
CDK14
HDAC9
LYN
STIL
KLRC4|KLRC4-KLRK1|KLRK1
GAB1
KIF11
KLRC4|KLRC4-KLRK1|KLRK1
KLRC4|KLRC4-KLRK1|KLRK1
CCNA2
LYN
TDRD7
CDCA7
CDK14
DENND5B
CD38
HMMR
UBE2T
COBLL1
LYN
AKAP2|PALM2|PALM2-AKAP2
IGHV5-51
DTL
CEACAM1
BUB1
HDAC9
GCNT1
IFI30
LOC100652743|LOC100291786
---
CENPE
ASPM
RBM47
IL12RB2
MEF2C
TPX2
MNDA
CCNB1
CHST15
IGHV2-70
---
COBLL1
---
IGHD3-10
MKI67
---
S100A8
GGH
ANLN
ERAP2
ERAP2
NCAPG
IGKV5-2
CDK14
IGLV3-25
HLA-DRB1|HLA-DRB4
HLA-DRB1|HLA-DRB4
ENTPD1
CCNB2
ARNTL2
NCAPG
HBB
ERAP2
PLCG2
MEF2C
COBLL1
IGLV3-25
BUB1
KIF11
---
DLGAP5
LYN
MEF2C
CA1
CD180
---
COBLL1
PLCG2
CENPE
---
RRM2
IGHV5-51
CDK14
CDCA7
MEF2C
AIM2
---
COBLL1
TCF4
HLA-DQA1|LOC100509457|LOC100507718
MIR650|IGLL5|LOC96610|IGLV8-61|IGLV5-52|IGLV1-51|IGLV1-50|IGLV1-47|LOC651536|IGLV1-44|IGLV1-40|IGLV1-36|IGLV2-23|IGLV3-21|IGLV3-19|IGLV2-14|IGLV2-11|IGLV3-10|IGLV2-8|IGLJ1|IGLC1|IGLJ2|IGLC2|IGLJ3|IGLC3|CYAT1
HBG2|HBG1|OR51B5|HBE1|LOC100653319|LOC100653006
COBLL1
UCHL1
IGKV1-17
DLGAP5
HBB
HBG2|HBG1|OR51B5|HBE1|LOC100653319|LOC100653006
IGLV3-1
RRM2
CEACAM1
---
FCRL3
CSDA
RRM2
MIR650|IGLL5|LOC96610|IGLV8-61|IGLV5-52|IGLV1-51|IGLV1-50|IGLV1-47|LOC651536|IGLV1-44|IGLV1-40|IGLV1-36|IGLV2-23|IGLV3-21|IGLV3-19|IGLV2-14|IGLV2-11|IGLV3-10|IGLV2-8|IGLJ1|IGLC1|IGLJ2|IGLC2|IGLJ3|IGLC3|CYAT1
TOP2A
WDHD1
HBD
CDK14
KIF11
HMMR
HBA2|HBA1
CENPQ
HLA-DQA1|LOC100509457|LOC100507718
HLA-DQA1
HLA-DQA1
HLA-DQA1
HLA-DQA1
HLA-DQA1
HLA-DQA1
COBLL1
CA1
EAF2
TXNDC5
IGLV3-25
IGLV3-16
SPATS2L
IGHV3-7
---
LOC100294406|IGKJ4|IGKJ3|IGKJ2|IGKJ1|IGKV3-15|IGKJ5|LOC100132330|IGKV2-30|IGKV1-33|IGKV1-16|IGKV1-12|IGKV3-20|LOC642838|IGK@
IGKV1D-39
---
IGHD3-3
MIR650|IGLL5|LOC96610|IGLV8-61|IGLV5-52|IGLV1-51|IGLV1-50|IGLV1-47|LOC651536|IGLV1-44|IGLV1-40|IGLV1-36|IGLV2-23|IGLV3-21|IGLV3-19|IGLV2-14|IGLV2-11|IGLV3-10|IGLV2-8|IGLJ1|IGLC1|IGLJ2|IGLC2|IGLJ3|IGLC3|CYAT1
MEF2C
---
ENTPD1
CA1
---
MEF2C
CAV1
---
IGLV3-1
---
---
IFI27
---
TNFRSF17
MEF2C
IGHV4-39
---
IGHV3-49
IFI30
RRM2
MIR650|IGLL5|LOC96610|IGLV8-61|IGLV5-52|IGLV1-51|IGLV1-50|IGLV1-47|LOC651536|IGLV1-44|IGLV1-40|IGLV1-36|IGLV2-23|IGLV3-21|IGLV3-19|IGLV2-14|IGLV2-11|IGLV3-10|IGLV2-8|IGLJ1|IGLC1|IGLJ2|IGLC2|IGLJ3|IGLC3|CYAT1
IGKV4-1
ESCO2
PLK1
HBB
---
CD180
CA1
LOC100294406|IGKJ4|IGKJ3|IGKJ2|IGKJ1|IGKV3-15|IGKJ5|LOC100132330|IGKV2-30|IGKV1-33|IGKV1-16|IGKV1-12|IGKV3-20|LOC642838|IGK@
MIR650|IGLL5|LOC96610|IGLV8-61|IGLV5-52|IGLV1-51|IGLV1-50|IGLV1-47|LOC651536|IGLV1-44|IGLV1-40|IGLV1-36|IGLV2-23|IGLV3-21|IGLV3-19|IGLV2-14|IGLV2-11|IGLV3-10|IGLV2-8|IGLJ1|IGLC1|IGLJ2|IGLC2|IGLJ3|IGLC3|CYAT1
IFI27
CD180
MIR650|IGLL5|LOC96610|IGLV8-61|IGLV5-52|IGLV1-51|IGLV1-50|IGLV1-47|LOC651536|IGLV1-44|IGLV1-40|IGLV1-36|IGLV2-23|IGLV3-21|IGLV3-19|IGLV2-14|IGLV2-11|IGLV3-10|IGLV2-8|IGLJ1|IGLC1|IGLJ2|IGLC2|IGLJ3|IGLC3|CYAT1
---
SNCA
ESCO2
IGHV1-18
DTL
TXNDC5
SPATS2L
TOP2A
TXNDC5
MIR650|IGLL5|LOC96610|IGLV8-61|IGLV5-52|IGLV1-51|IGLV1-50|IGLV1-47|LOC651536|IGLV1-44|IGLV1-40|IGLV1-36|IGLV2-23|IGLV3-21|IGLV3-19|IGLV2-14|IGLV2-11|IGLV3-10|IGLV2-8|IGLJ1|IGLC1|IGLJ2|IGLC2|IGLJ3|IGLC3|CYAT1
CCNA2
IGJ
---
LOC100294406|IGKJ4|IGKJ3|IGKJ2|IGKJ1|IGKV3-15|IGKJ5|LOC100132330|IGKV2-30|IGKV1-33|IGKV1-16|IGKV1-12|IGKV3-20|LOC642838|IGK@
DLGAP5
RRM2
IGHV4-34
IGHV4-61
CA1
TCF4
TNFRSF17
APOBEC3B
IGHV1-18
IGKV2D-28
IGKV2-28
TXNDC5
MKI67
TXNDC5
CCNA2
---
---
MIR650|IGLL5|LOC96610|IGLV8-61|IGLV5-52|IGLV1-51|IGLV1-50|IGLV1-47|LOC651536|IGLV1-44|IGLV1-40|IGLV1-36|IGLV2-23|IGLV3-21|IGLV3-19|IGLV2-14|IGLV2-11|IGLV3-10|IGLV2-8|IGLJ1|IGLC1|IGLJ2|IGLC2|IGLJ3|IGLC3|CYAT1
CA1
MIR650|IGLL5|LOC96610|IGLV8-61|IGLV5-52|IGLV1-51|IGLV1-50|IGLV1-47|LOC651536|IGLV1-44|IGLV1-40|IGLV1-36|IGLV2-23|IGLV3-21|IGLV3-19|IGLV2-14|IGLV2-11|IGLV3-10|IGLV2-8|IGLJ1|IGLC1|IGLJ2|IGLC2|IGLJ3|IGLC3|CYAT1
TTK
TXNDC5
SLAMF7
---
IGHV3-16
---
MIR650|IGLL5|LOC96610|IGLV8-61|IGLV5-52|IGLV1-51|IGLV1-50|IGLV1-47|LOC651536|IGLV1-44|IGLV1-40|IGLV1-36|IGLV2-23|IGLV3-21|IGLV3-19|IGLV2-14|IGLV2-11|IGLV3-10|IGLV2-8|IGLJ1|IGLC1|IGLJ2|IGLC2|IGLJ3|IGLC3|CYAT1
MIR650|IGLL5|LOC96610|IGLV8-61|IGLV5-52|IGLV1-51|IGLV1-50|IGLV1-47|LOC651536|IGLV1-44|IGLV1-40|IGLV1-36|IGLV2-23|IGLV3-21|IGLV3-19|IGLV2-14|IGLV2-11|IGLV3-10|IGLV2-8|IGLJ1|IGLC1|IGLJ2|IGLC2|IGLJ3|IGLC3|CYAT1
IFI27
ERAP2
IGHV4-34
---
IGHV3-21
TXNDC5
MIR650|IGLL5|LOC96610|IGLV8-61|IGLV5-52|IGLV1-51|IGLV1-50|IGLV1-47|LOC651536|IGLV1-44|IGLV1-40|IGLV1-36|IGLV2-23|IGLV3-21|IGLV3-19|IGLV2-14|IGLV2-11|IGLV3-10|IGLV2-8|IGLJ1|IGLC1|IGLJ2|IGLC2|IGLJ3|IGLC3|CYAT1
---
TYMS
---
MIR650|IGLL5|LOC96610|IGLV8-61|IGLV5-52|IGLV1-51|IGLV1-50|IGLV1-47|LOC651536|IGLV1-44|IGLV1-40|IGLV1-36|IGLV2-23|IGLV3-21|IGLV3-19|IGLV2-14|IGLV2-11|IGLV3-10|IGLV2-8|IGLJ1|IGLC1|IGLJ2|IGLC2|IGLJ3|IGLC3|CYAT1
MIR650|IGLL5|LOC96610|IGLV8-61|IGLV5-52|IGLV1-51|IGLV1-50|IGLV1-47|LOC651536|IGLV1-44|IGLV1-40|IGLV1-36|IGLV2-23|IGLV3-21|IGLV3-19|IGLV2-14|IGLV2-11|IGLV3-10|IGLV2-8|IGLJ1|IGLC1|IGLJ2|IGLC2|IGLJ3|IGLC3|CYAT1
MIR650|IGLL5|LOC96610|IGLV8-61|IGLV5-52|IGLV1-51|IGLV1-50|IGLV1-47|LOC651536|IGLV1-44|IGLV1-40|IGLV1-36|IGLV2-23|IGLV3-21|IGLV3-19|IGLV2-14|IGLV2-11|IGLV3-10|IGLV2-8|IGLJ1|IGLC1|IGLJ2|IGLC2|IGLJ3|IGLC3|CYAT1
MIR650|IGLL5|LOC96610|IGLV8-61|IGLV5-52|IGLV1-51|IGLV1-50|IGLV1-47|LOC651536|IGLV1-44|IGLV1-40|IGLV1-36|IGLV2-23|IGLV3-21|IGLV3-19|IGLV2-14|IGLV2-11|IGLV3-10|IGLV2-8|IGLJ1|IGLC1|IGLJ2|IGLC2|IGLJ3|IGLC3|CYAT1
MIR650|IGLL5|LOC96610|IGLV8-61|IGLV5-52|IGLV1-51|IGLV1-50|IGLV1-47|LOC651536|IGLV1-44|IGLV1-40|IGLV1-36|IGLV2-23|IGLV3-21|IGLV3-19|IGLV2-14|IGLV2-11|IGLV3-10|IGLV2-8|IGLJ1|IGLC1|IGLJ2|IGLC2|IGLJ3|IGLC3|CYAT1
MIR650|IGLL5|LOC96610|IGLV8-61|IGLV5-52|IGLV1-51|IGLV1-50|IGLV1-47|LOC651536|IGLV1-44|IGLV1-40|IGLV1-36|IGLV2-23|IGLV3-21|IGLV3-19|IGLV2-14|IGLV2-11|IGLV3-10|IGLV2-8|IGLJ1|IGLC1|IGLJ2|IGLC2|IGLJ3|IGLC3|CYAT1
TXNDC5
MIR650|IGLL5|LOC96610|IGLV8-61|IGLV5-52|IGLV1-51|IGLV1-50|IGLV1-47|LOC651536|IGLV1-44|IGLV1-40|IGLV1-36|IGLV2-23|IGLV3-21|IGLV3-19|IGLV2-14|IGLV2-11|IGLV3-10|IGLV2-8|IGLJ1|IGLC1|IGLJ2|IGLC2|IGLJ3|IGLC3|CYAT1
---
MIR650|IGLL5|LOC96610|IGLV8-61|IGLV5-52|IGLV1-51|IGLV1-50|IGLV1-47|LOC651536|IGLV1-44|IGLV1-40|IGLV1-36|IGLV2-23|IGLV3-21|IGLV3-19|IGLV2-14|IGLV2-11|IGLV3-10|IGLV2-8|IGLJ1|IGLC1|IGLJ2|IGLC2|IGLJ3|IGLC3|CYAT1
---
IGKV2-28
IGKV2D-28
MIR650|IGLL5|LOC96610|IGLV8-61|IGLV5-52|IGLV1-51|IGLV1-50|IGLV1-47|LOC651536|IGLV1-44|IGLV1-40|IGLV1-36|IGLV2-23|IGLV3-21|IGLV3-19|IGLV2-14|IGLV2-11|IGLV3-10|IGLV2-8|IGLJ1|IGLC1|IGLJ2|IGLC2|IGLJ3|IGLC3|CYAT1
NCAPG
IGHV3-33
HLA-DQA1
HLA-DQA1
---
---
---
BLNK
LOC100294406|IGKJ4|IGKJ3|IGKJ2|IGKJ1|IGKV3-15|IGKJ5|LOC100132330|IGKV2-30|IGKV1-33|IGKV1-16|IGKV1-12|IGKV3-20|LOC642838|IGK@
IGKV1D-12
IGHV2-5
SPATS2L
---
LOC100294406|IGKJ4|IGKJ3|IGKJ2|IGKJ1|IGKV3-15|IGKJ5|LOC100132330|IGKV2-30|IGKV1-33|IGKV1-16|IGKV1-12|IGKV3-20|LOC642838|IGK@
MIR650|IGLL5|LOC96610|IGLV8-61|IGLV5-52|IGLV1-51|IGLV1-50|IGLV1-47|LOC651536|IGLV1-44|IGLV1-40|IGLV1-36|IGLV2-23|IGLV3-21|IGLV3-19|IGLV2-14|IGLV2-11|IGLV3-10|IGLV2-8|IGLJ1|IGLC1|IGLJ2|IGLC2|IGLJ3|IGLC3|CYAT1
CA1
IGKV1D-39
IGHV3-35
ENTPD1
---
---
IGHA2|IGHE|IGHG2|IGHG1|IGHG3|IGHD|IGHJ6|IGHJ2|IGHD3-9|IGHV1-2|IGHV4-4|LOC100130811|IGHJ4|IGHJ3|IGHV4-31
---
IGLV6-57
MIR650|IGLL5|LOC96610|IGLV8-61|IGLV5-52|IGLV1-51|IGLV1-50|IGLV1-47|LOC651536|IGLV1-44|IGLV1-40|IGLV1-36|IGLV2-23|IGLV3-21|IGLV3-19|IGLV2-14|IGLV2-11|IGLV3-10|IGLV2-8|IGLJ1|IGLC1|IGLJ2|IGLC2|IGLJ3|IGLC3|CYAT1
---
LOC100294406|IGKJ4|IGKJ3|IGKJ2|IGKJ1|IGKV3-15|IGKJ5|LOC100132330|IGKV2-30|IGKV1-33|IGKV1-16|IGKV1-12|IGKV3-20|LOC642838|IGK@
IGHV3-48
IGKV3D-7
LOC100652743|LOC100291786
LOC100653210
LOC100294406|IGKJ4|IGKJ3|IGKJ2|IGKJ1|IGKV3-15|IGKJ5|LOC100132330|IGKV2-30|IGKV1-33|IGKV1-16|IGKV1-12|IGKV3-20|LOC642838|IGK@
IGKV3D-20
IGKV3D-11
ENTPD1
---
CYBB
MZB1
IGHV4-31
TXNDC5
---
IGKV1-6
---
IGHV7-81
IGLC7
IFI27
CEACAM1
IGKV2D-29
LOC100652743|LOC100291786
ENAM
IFI27
---
---
---
MIR650|IGLL5|LOC96610|IGLV8-61|IGLV5-52|IGLV1-51|IGLV1-50|IGLV1-47|LOC651536|IGLV1-44|IGLV1-40|IGLV1-36|IGLV2-23|IGLV3-21|IGLV3-19|IGLV2-14|IGLV2-11|IGLV3-10|IGLV2-8|IGLJ1|IGLC1|IGLJ2|IGLC2|IGLJ3|IGLC3|CYAT1
IGKV1-9
IGHV3-72
IGHA2|IGHE|IGHG2|IGHG1|IGHG3|IGHD|IGHJ6|IGHJ2|IGHD3-9|IGHV1-2|IGHV4-4|LOC100130811|IGHJ4|IGHJ3|IGHV4-31
IFI44L
IFI27
SPATS2L
IGHA2|IGHE|IGHG2|IGHG1|IGHG3|IGHD|IGHJ6|IGHJ2|IGHD3-9|IGHV1-2|IGHV4-4|LOC100130811|IGHJ4|IGHJ3|IGHV4-31
IGHV3-35
CD180
IGHG4
ESCO2
IGKV3D-7
MIR650|IGLL5|LOC96610|IGLV8-61|IGLV5-52|IGLV1-51|IGLV1-50|IGLV1-47|LOC651536|IGLV1-44|IGLV1-40|IGLV1-36|IGLV2-23|IGLV3-21|IGLV3-19|IGLV2-14|IGLV2-11|IGLV3-10|IGLV2-8|IGLJ1|IGLC1|IGLJ2|IGLC2|IGLJ3|IGLC3|CYAT1
MIR650|IGLL5|LOC96610|IGLV8-61|IGLV5-52|IGLV1-51|IGLV1-50|IGLV1-47|LOC651536|IGLV1-44|IGLV1-40|IGLV1-36|IGLV2-23|IGLV3-21|IGLV3-19|IGLV2-14|IGLV2-11|IGLV3-10|IGLV2-8|IGLJ1|IGLC1|IGLJ2|IGLC2|IGLJ3|IGLC3|CYAT1
MIR650|IGLL5|LOC96610|IGLV8-61|IGLV5-52|IGLV1-51|IGLV1-50|IGLV1-47|LOC651536|IGLV1-44|IGLV1-40|IGLV1-36|IGLV2-23|IGLV3-21|IGLV3-19|IGLV2-14|IGLV2-11|IGLV3-10|IGLV2-8|IGLJ1|IGLC1|IGLJ2|IGLC2|IGLJ3|IGLC3|CYAT1
MIR650|IGLL5|LOC96610|IGLV8-61|IGLV5-52|IGLV1-51|IGLV1-50|IGLV1-47|LOC651536|IGLV1-44|IGLV1-40|IGLV1-36|IGLV2-23|IGLV3-21|IGLV3-19|IGLV2-14|IGLV2-11|IGLV3-10|IGLV2-8|IGLJ1|IGLC1|IGLJ2|IGLC2|IGLJ3|IGLC3|CYAT1
---
---
IGHV4-31
PLSCR1
PLSCR2
IGKV3D-20
LOC100653245
---
IGHV3-49
---
LOC100653210
---
IGHV3-15
IGHV4-59
IGHV4-31
---
IGKV1-27
ESCO2
ENTPD1
---
IGHV3-23
LOC100294406|IGKJ4|IGKJ3|IGKJ2|IGKJ1|IGKV3-15|IGKJ5|LOC100132330|IGKV2-30|IGKV1-33|IGKV1-16|IGKV1-12|IGKV3-20|LOC642838|IGK@
---
IGKV1D-27
TYMS
OAS1
LOC100653084
---
LOC100294406|IGKJ4|IGKJ3|IGKJ2|IGKJ1|IGKV3-15|IGKJ5|LOC100132330|IGKV2-30|IGKV1-33|IGKV1-16|IGKV1-12|IGKV3-20|LOC642838|IGK@
IGKV1D-16
IGKV1D-33
IGKV3D-15
---
---
PLSCR1
MIR650|IGLL5|LOC96610|IGLV8-61|IGLV5-52|IGLV1-51|IGLV1-50|IGLV1-47|LOC651536|IGLV1-44|IGLV1-40|IGLV1-36|IGLV2-23|IGLV3-21|IGLV3-19|IGLV2-14|IGLV2-11|IGLV3-10|IGLV2-8|IGLJ1|IGLC1|IGLJ2|IGLC2|IGLJ3|IGLC3|CYAT1
IGHV3-9
---
---
---
---
ERAP2
IGHA2|IGHE|IGHG2|IGHG1|IGHG3|IGHD|IGHJ6|IGHJ2|IGHD3-9|IGHV1-2|IGHV4-4|LOC100130811|IGHJ4|IGHJ3|IGHV4-31
LOC100294406|IGKJ4|IGKJ3|IGKJ2|IGKJ1|IGKV3-15|IGKJ5|LOC100132330|IGKV2-30|IGKV1-33|IGKV1-16|IGKV1-12|IGKV3-20|LOC642838|IGK@
---
---
---
LOC100294406|IGKJ4|IGKJ3|IGKJ2|IGKJ1|IGKV3-15|IGKJ5|LOC100132330|IGKV2-30|IGKV1-33|IGKV1-16|IGKV1-12|IGKV3-20|LOC642838|IGK@
IGHV3-15
IGHV3-35
---
IGKV3D-7
IGHV3-20
IGHV3-53
IGHV3-66
IGHV3-73
IGHV3-74
LOC100294406|IGKJ4|IGKJ3|IGKJ2|IGKJ1|IGKV3-15|IGKJ5|LOC100132330|IGKV2-30|IGKV1-33|IGKV1-16|IGKV1-12|IGKV3-20|LOC642838|IGK@
IGKV3-7
MIR650|IGLL5|LOC96610|IGLV8-61|IGLV5-52|IGLV1-51|IGLV1-50|IGLV1-47|LOC651536|IGLV1-44|IGLV1-40|IGLV1-36|IGLV2-23|IGLV3-21|IGLV3-19|IGLV2-14|IGLV2-11|IGLV3-10|IGLV2-8|IGLJ1|IGLC1|IGLJ2|IGLC2|IGLJ3|IGLC3|CYAT1
LOC100293211|LOC100291917
IGKV1D-27
MIR650|IGLL5|LOC96610|IGLV8-61|IGLV5-52|IGLV1-51|IGLV1-50|IGLV1-47|LOC651536|IGLV1-44|IGLV1-40|IGLV1-36|IGLV2-23|IGLV3-21|IGLV3-19|IGLV2-14|IGLV2-11|IGLV3-10|IGLV2-8|IGLJ1|IGLC1|IGLJ2|IGLC2|IGLJ3|IGLC3|CYAT1
DENND5B
---
---
USP41
IGJ
IGKV1-9
LOC100508797
LOC100294406|IGKJ4|IGKJ3|IGKJ2|IGKJ1|IGKV3-15|IGKJ5|LOC100132330|IGKV2-30|IGKV1-33|IGKV1-16|IGKV1-12|IGKV3-20|LOC642838|IGK@
LOC100653245
IGHV3-33
---
IGHV3-16
---
IGHV3-23
IGHA2|IGHE|IGHG2|IGHG1|IGHG3|IGHD|IGHJ6|IGHJ2|IGHD3-9|IGHV1-2|IGHV4-4|LOC100130811|IGHJ4|IGHJ3|IGHV4-31
IGHA2|IGHE|IGHG2|IGHG1|IGHG3|IGHD|IGHJ6|IGHJ2|IGHD3-9|IGHV1-2|IGHV4-4|LOC100130811|IGHJ4|IGHJ3|IGHV4-31
---
IGHV3-23
RRM2
---
LOC100294406|IGKJ4|IGKJ3|IGKJ2|IGKJ1|IGKV3-15|IGKJ5|LOC100132330|IGKV2-30|IGKV1-33|IGKV1-16|IGKV1-12|IGKV3-20|LOC642838|IGK@
LOC100653084
IGHV3-74
MIR650|IGLL5|LOC96610|IGLV8-61|IGLV5-52|IGLV1-51|IGLV1-50|IGLV1-47|LOC651536|IGLV1-44|IGLV1-40|IGLV1-36|IGLV2-23|IGLV3-21|IGLV3-19|IGLV2-14|IGLV2-11|IGLV3-10|IGLV2-8|IGLJ1|IGLC1|IGLJ2|IGLC2|IGLJ3|IGLC3|CYAT1
---
MIR650|IGLL5|LOC96610|IGLV8-61|IGLV5-52|IGLV1-51|IGLV1-50|IGLV1-47|LOC651536|IGLV1-44|IGLV1-40|IGLV1-36|IGLV2-23|IGLV3-21|IGLV3-19|IGLV2-14|IGLV2-11|IGLV3-10|IGLV2-8|IGLJ1|IGLC1|IGLJ2|IGLC2|IGLJ3|IGLC3|CYAT1
USP18
---
IGJ
---
IGHV3-66
MIR650|IGLL5|LOC96610|IGLV8-61|IGLV5-52|IGLV1-51|IGLV1-50|IGLV1-47|LOC651536|IGLV1-44|IGLV1-40|IGLV1-36|IGLV2-23|IGLV3-21|IGLV3-19|IGLV2-14|IGLV2-11|IGLV3-10|IGLV2-8|IGLJ1|IGLC1|IGLJ2|IGLC2|IGLJ3|IGLC3|CYAT1
IGHV3-15
---
IGHV3-38
IGHA1
IGHA2|IGHE|IGHG2|IGHG1|IGHG3|IGHD|IGHJ6|IGHJ2|IGHD3-9|IGHV1-2|IGHV4-4|LOC100130811|IGHJ4|IGHJ3|IGHV4-31
LAMP3
---
LOC100293211|LOC100291917
LOC100134256
---
IGJ
---
IFI44L
---
---
LOC100134256
IGKV1-27
IGKV1D-27
IGHA1
IGHA2|IGHE|IGHG2|IGHG1|IGHG3|IGHD|IGHJ6|IGHJ2|IGHD3-9|IGHV1-2|IGHV4-4|LOC100130811|IGHJ4|IGHJ3|IGHV4-31
ERAP2
IGHA2|IGHE|IGHG2|IGHG1|IGHG3|IGHD|IGHJ6|IGHJ2|IGHD3-9|IGHV1-2|IGHV4-4|LOC100130811|IGHJ4|IGHJ3|IGHV4-31
IGJ
IGHV3OR16-7
MIR650|IGLL5|LOC96610|IGLV8-61|IGLV5-52|IGLV1-51|IGLV1-50|IGLV1-47|LOC651536|IGLV1-44|IGLV1-40|IGLV1-36|IGLV2-23|IGLV3-21|IGLV3-19|IGLV2-14|IGLV2-11|IGLV3-10|IGLV2-8|IGLJ1|IGLC1|IGLJ2|IGLC2|IGLJ3|IGLC3|CYAT1
IGHA2|IGHE|IGHG2|IGHG1|IGHG3|IGHD|IGHJ6|IGHJ2|IGHD3-9|IGHV1-2|IGHV4-4|LOC100130811|IGHJ4|IGHJ3|IGHV4-31
IGHV3-23
HLA-DQA1|LOC100509457|LOC100507718
---
IGHV3-49
PDS5A
---
IFI44L
IFI44L
IGJ
IFI44L
IFI44L
RSAD2
IGHV3-7
IGHV3-21
IGHV3-48
LOC100294406|IGKJ4|IGKJ3|IGKJ2|IGKJ1|IGKV3-15|IGKJ5|LOC100132330|IGKV2-30|IGKV1-33|IGKV1-16|IGKV1-12|IGKV3-20|LOC642838|IGK@
IGHA2|IGHE|IGHG2|IGHG1|IGHG3|IGHD|IGHJ6|IGHJ2|IGHD3-9|IGHV1-2|IGHV4-4|LOC100130811|IGHJ4|IGHJ3|IGHV4-31
IGJ
LOC100508797
APOBEC3B
IFI44L
IFI44L
---
IGJ
SLAMF7
IFI44L
GSE13887
TRDV3
TUBB
YME1L1
PPP1R14B
TUBB
KLRC2///KLRC1
C11orf31
TUBB
YME1L1
PRG2
BOLA2B///BOLA2
PSME3
RANBP1
C9orf69
C1QBP
PALLD
PAICS
BYSL
POLR2E
CDK4
IL17RB
AIM2
PKM
AKAP12
SAC3D1
FCER1A
CXCL9
ATP10D
RNA45S5
NME1
PSAT1
FARSA
CCT5
UBD///GABBR1
COPE
HSPA1L///HSPA1B///HSPA1A
IDO1
LIF
MIR155///MIR155HG
CSF2RB
WARS
GZMB
IL2
CLC
GSE30153
GNG11
RHOBTB3
PMEPA1
IL7
ST14
CD1C
EGR1
GPM6A
C10orf128
MARCKS
DSE
CUL3
RHOBTB3
ARHGAP24
GPM6A
SMDT1
KIF13A
CAMK2N1
ARHGAP24
EGR1
FCHO2
PRKCE
SAV1
DNAJC15
MPEG1
CLMN
ARHGAP24
CTSB
LAMC1
ST14
FYN
LOC541472
TSHZ1
MAML2
SOX7
SYBU
CCDC85A
PRICKLE1
METTL21A
JAM3
METTL8
TMEM159
BCL6
FHL1
MAP3K12
LOC105374809
ZNF148
MAST4
ADRB2
ARHGAP32
UGCG
WASIR2
ZNF880
B4GALT5
METTL8
ZNF804A
CD96
KLF11
AMFR
LILRA4
IRF5
GSE50772
N4BP2L2
SCD5
PLXDC1
CREBZF
MYBL1
NPIPA5///NPIPB6///NPIPB8///NPIPB3
A2M-AS1
CCDC91
SRSF11
LINC00969
ANKRD36B
ANKRD44
NACAP1
KIF21A
KLRC4
RECK
GK5
MED6
RASEF
LOC200772
KLRB1
SAV1
TC2N
ANKRD12
POLK
KLRG1
PTGDR
LOC100131541
REV3L
ITGA6
LOC55338
F2R
SENP7
KDM5D
TXLNGY
USP9Y
TRPM7
RPS4Y1
PYHIN1
DDX3Y
EIF1AY
INPP4B
SUPT16H
S1PR5
DSC1
KLRF1
ADAM33
PM20D2
PCNX1
PTGDS
FCER1A
UBLCP1
GSE51997
MON2
MED13
ZNF652
HBP1
INSIG2
NUDT4P1///NUDT4P2///NUDT4
UTP6
NCK1
MKKS
DCLRE1C
SNX13
HSP90B1
DDX3X
HSPA4
KIAA1429
ZKSCAN4
PMPCB
LRPPRC
LUC7L
PPP1R12A
CBR4
CLK2
IST1
SDHAP2///LINC00969///SDHAP1
ZNF652
ASXL2
EIF2S3
NIPBL
GTF2A1
ING4
CCDC82
KMT5B
ND6
KMT2C
RPL38
HECA
MTMR4
C1orf131
ANKRD11
SETD3
DYNC1LI2
MALAT1
MAPK14
RAB14
ABHD10
HEATR1
SLC20A1
DTWD1
RIOK3
LOC101243545///SNORD4A
SON
N4BP2L2-IT2
GIMAP8
SERPINB6
CTNNB1
AHNAK
RAB8B
EDEM3
TIA1
TIA1
FAM13A-AS1
EIF3D
EP400
KMT5B
MKKS
MALAT1
ZFYVE16
GPATCH2L
AGGF1
APPL1
CAB39
LYSMD3
ZNF217
KBTBD7
RBM5
VEZF1
RNF219
MIR612///NEAT1
FLVCR1-AS1
ZKSCAN1
ANKRD17
XIST
MALAT1
NPIPA5///NPIPB5///LOC613037///NPIPB4///NPIPB3
SERPINB9
NUP43
NBPF26///NBPF10///NBPF9///NBPF14
ATP2B1
ZNF189
TPP2
OXR1
MALAT1
CLNS1A
NUCKS1
EIF4B
TCF12
ZNF24
KATNBL1
MAP3K2
AKAP10
MALAT1
CMTM7
LOC102724250///NBPF26///NBPF10///NBPF8///NBPF9///NBPF15///NBPF11///NBPF12///NBPF1///NBPF14
AP4B1
LOC100128751
LRMP
LOC101930388///LOC101928143///NUMB
TRABD
EPC1
ERVK3-1///ZNF8
PPP4R3B
RMI1
PTMA
MALAT1
LIPA
PPM1D
CNPY3
PIP4K2A
PDK3
PGF
RBM25
ORMDL1
BRD8
CD47
2020-09-09
ZKSCAN1
QSER1
RBM5
USP25
ABAT
CEPT1
HBB
DRAM2
HBB
VDAC1
SRSF1
XPO1
GDI2
LOC105376805
TMEM165
RSBN1L
WSB1
MALAT1
RSRP1
ACTG1P4///RNPC3///AMY2B
SETSIP///SETP4///SET
DCLRE1B
ABCE1
ATM
CAMKK2
KPNB1
FNBP4
ATF7IP
SLC26A11
ITGB1
RUFY3
HBB
BICD2
NR3C1
HIST1H2BJ///HIST1H2BG
LOC100996412
FAR1
MPHOSPH8
TMEM50B
SOS1
SOS1
ME2
UPK3BL///POLR2J3///POLR2J2///POLR2J
HSPD1
HBA2///HBA1
RPS27
SMG1P5
SNAP23
MOSPD2
AHSA2
ZNF397
ZNF226
LUC7L3
KCNE3
SRSF1
TRAPPC10
ANXA1
HBA2///HBA1
WSB1
UPK3BL///POLR2J3///LOC441259///POLR2J2///POLR2J
SNORD14D///SNORD14C///HSPA8
GSAP
NAAA
RASEF
ATM
METTL3
ZNF207
ZNF559
ADGRD1
ZNF721
PNISR
PELI1
CIRBP
RASEF
KIAA1551
HBA2///HBA1
LOC374443
SAMHD1
MRVI1
GSE99967
CGB8
RPL18
HLA-DPA1
PI3
TRAJ35
LINC00861
TRAJ30
TRBC2
TRAJ21
IGHM
TRAC
GSE103760
CNIH3|LOC100506354
CXCL17
LOC340357
PDZD2
FAM227B
FAM179A
MYOM2
TAF6
OTX1
LOC100507065
ZFP57
CLRN1
PNCK
HYDIN
---
ZFHX4
PTK2|LOC100653146|LOC100653024
OLIG2
FBXO25
USP9Y
LOC285762
ATP2A2
ANKRD45
ELOVL7
RAD52|LOC100130219
NAALADL2
H2AFY2
HYDIN
ACSF2
HMGCL
ATF7
C6orf58
TNFAIP8
---
SLC4A9
SORCS3
ABCA13
ZNF596
VEPH1
SZT2|HYI-AS1
USP2
COL4A2
CAPN8
LOC100505902
[truncated: 58 more rows]

## Sheet: Sheet1
47 common elements in "SLE UP" and "SEPSIS UP":							13 common elements in "SLE DOWN" and "SEPSIS DOWN":
NFKBIA							FAM179A
MCEMP1							PI3
MMP9							IGHM
C3AR1							TRAC
CD177							MIR612///NEAT1
STOM							HBB
HP							HBA2///HBA1
IL18RAP							KIAA1551
CST7							KIF21A
ARG1							FCER1A
IL1R2							MPEG1
FKBP5							GSE5772
EGR1							FKBP5
ANXA3
PFKFB3
CYSTM1
SAMSN1
BMX
GPR84
XK
PLSCR1
CD163
RETN
CRISP3
MMP8
SNCA
BPGM
CA1
THBS1
LOC149684///BPI
LTF
CEACAM8
LCN2
OLFM4
TOB1
IFIT1
MEF2C
TNFRSF17
IGJ
VSIG4
TPST1
RNASE1
BLOC1S1
SORT1
IFI30
RAC2
ITGAL
