# Supplementary material for: Identification and Validation of Pathogenic Genes in Sepsis and Associated Diseases by Integrated Bioinformatics Approach
Source: Genes (Basel). 2022 Jan 24;13(2):209. doi: 10.3390/genes13020209 (PMC8872348; doi:10.3390/genes13020209)
Supplement: Supplementary file 1 [file genes-13-00209-s001.zip › Table S3.xlsx]

## Sheet: Sheet1
22 common elements in "cluster 1" and "all genes":		22 common elements in "cluster 2" and "all genes":			35 common elements in "cluster 3" and "all genes":											49 common elements in "cluster 8" and "all genes":
SRRM2		OASL			ZWINT											C4A
GSPT1		PSMD8			KIF11		24 common elements in "cluster 4" and "all genes":									MX2
NOB1		MPHOSPH6			ASPM		CX3CR1									OAS2
SNRNP70		PSME2			CCNB1		CCL4L1		20 common elements in "cluster 5" and "all genes":							IFI6
KRR1		PSME3			RELA		CCR3		PSMA5							ENAM		1 common element in "cluster 9" and "all genes":
SNRPA		CCNE2			KNTC1		RMI1		TRIM9		36 common elements in "cluster 6" and "all genes":					VAMP2		TIMM17B
SRSF1		BUB1B			NIFK		TAF1		GLI2		JUND		10 common elements in "cluster 7" and "all genes":			OAS3
POLR2K		UBE2D1			CENPN		EP300		WDHD1		IFT140		FOS			MX1		33 common elements in "cluster 10" and "all genes":
CCT5		PLK1			TTK		ATM		SOCS3		DUSP1		IGF1			TF		COL1A2
PPP2R1A		ISG15			BUB1		TAF6		HERC5		ITGB1		GNAQ			FYN		CD177
HNRNPC		KCND3			NFKB2		GNB2		CDK4		ACTN2		EGR1			ESR2		OLFM4
UTP6		CDKN1A			KIF20B		TAF10		SMURF1		CSF1R		PTGS2			HIST2H2BE		ITGAL
BYSL		KIAA0020			KIF2C		C3AR1		SPAG5		LEPR		IL1R1			IFI35		MCEMP1
RPL3L		CDC20			PRICKLE1		GNAI2		UBA1		CCND3		NR3C1			DAB2		ATP2A2
RPL18		RAD23A			CKS2		CCR2		HECW1		PRMT5		PI3			OAS1		MMP25
RPL38		TCEB1			NUF2		GNG11		UBE2D3		CACNA1S		MMP9			BDP1		TGFB2
EIF2S3		EXOSC5			TP53		GTF2A1		ATAD2		IFT88		SMAD3			XAF1		SNAP23
POLR2E		PSME4			TYMS		ADCY1		TK1		TNNT2					ARRB1		CRISP3
RPS27		KCND2			ANLN		CXCL1		FBXL5		STAT4					FCHO1		COL12A1
SEC61A1		RRP12			TDRD12		CCL5		EXO1		PLCG2					CYBB		IGFBP3
HEATR1		CCNA2			ECT2		ATAD5		UBE2J1		NEB					SOS1		COL4A5
RIOK1		ANAPC4			NCAPG		TAF13		RBCK1		VAV3					IFIT2		COL4A6
					CASC5		PF4		NEDD4L		TPM1					DDX58		COL11A1
					MDN1		GNG2		POLE2		TTN					IFIT1		COL14A1
					TNF		CXCL9				TNNI1					RSAD2		OBSCN
					ADRM1		C3				PLCB4					NRG1		HP
					CCNB2						MYOM2					IFIT3		FYB
					KIAA0101						MYBPC2					ENPP1		ATP2A1
					CDC7						HELZ2					VAV1		LTF
					CENPE						MYL3					LAT		CEACAM8
					TTC27						LCN2					LYN		CYSTM1
					NCAPH						MYH6					FCHO2		COL24A1
					CTNNB1						BTK					ENTPD3		COL19A1
					MCM10						CNOT1					ARG1		COL5A2
					NFKBIA						MMP8					APOA2		CD47
											TNNT3					ITPR1		RHOB
											MAPK14					CXCL8		F8
											OSM					CD163		COL6A3
											RETN					NCAPH2		STOM
											CSK					ARHGEF12		SPARC
											BLNK					RASGRF1		SELPLG
											GNAT2					AMBN
																CD44
																USP18
																TADA3
																CD4
																CACNA1C
																GUCY2C
																KALRN

## Sheet: top 50 all clus by degree
RBM8A	PSMA6	CCNB1	RPA1	RFC4	ACTN2	EGFR	MYC		COL3A1
SKIV2L2	PSMA2	BIRC5	POLD1	UBE2V2	MAPK3	FOS	MX1		COL1A2
NCBP2	PSMA1	CCNB2	RPA2	PCNA	EGF	FGF2	CXCL8		COL11A1
NCBP1	PSMA4	BUB1	GTF2B	UBE2N	CBL	RHOA	CD44		COL5A2
RPS12	PSME3	CDCA8	ATR	BRCA1	SHC1	IGF1R	IL10		COL6A1
HSPA8	PSMC1	NCAPH	POLE	CHEK1	PIK3R1	EGR1	MX2		COL6A3
RPS20	PSMC3	TTK	ATM	UBE2K	PIK3CA	MAPK1	DDX58		COL6A2
MAGOH	PSMC2	KIF11	ERCC3	MCM3	TNNT3	MMP9	STAT2		COL4A6
SNRPD2	PSMB2	KIF20A	RFC2	MCM6	MYL1	IGF1	JAK1		COL4A5
MAGOHB	PSMD2	NCAPG	TBP	MCM2	TNNI3	PTGS2	MYD88		LUM
RPS27A	PSMD12	NDC80	RPA3	UBE2D3	IFT122		CD4		COL12A1
RPSA	PSMC6	CENPE	GTF2A1	EXO1	IFT88		WASL		COL14A1
RNPS1	PSMD11	TRIP13	GTF2E1	MCM7	KIF3A		TF		COL24A1
RPS16	PSMD14	CDC45	GTF2E2	UBE2D2	TNNT2		OAS1		COL17A1
RPS3	PSMD4	ESPL1	GTF2A2	UBA7	TTN		IRF9		SPARC
RPS28	PSMD6	SMC2	ERCC4	STUB1	MYH6		IFIT1		COL19A1
RPS3A	PSMD7	ZWINT	TP53BP1	CHEK2	MYL2		ITSN1		CEACAM8
RPS13	PSMD1	RAD51	LIG1	SMURF1	TNNC2		RSAD2		ITGAL
RPL7A	PSMB5	NUF2	TAF8	RFC5	IFT20		IFIT2		STOM
RPS29	PSMB9	SMC4	TAF11	CDC34	WDR19		USP18		CD47
RPS14	PSMB1	MCM4	TAF6	BARD1	TTC21B		OAS3		CD177
RPS5	PSMB7	ASPM	TAF5	UBA1	IFT140		VAMP2		SNAP23
POLR2B	UBE2C	KIF23	TAF13	ANAPC13	WDR35		FYN		TGFB2
RPS11	PSMB8	CENPA	TCEA1	UBA6	IFT52		CD28		CALM1
EEF2	PSMD8	KIF2C	RFC1	PARK2	ZAP70		ARRB1		SNAP25
RPS15A	PSMB6	KIF15	GTF2H4	FBXL5	TCAP		MAVS		MCEMP1
RPL4	CCNA2	KIF4A	RAD17	RBCK1	IFT57		C4A		MMP25
RPS23	PSMB3	MCM10	APP	UBE2J1	VAV3		OAS2		CYSTM1
RPS8	PSMB10	CENPF	GNAI3	POLE2	NEB		EPS15L1		OLFM4
RPS2	PSMD13	KNTC1	MSH6	NEDD4	MYBPC3		EPS15		VCL
RPS24	PSMD3	RACGAP1	GNAI1	NEDD4L	IFT80		IGFBP1		LTF
RPS25	PSME2	MCM5	MSH2	MCM8	MYL3		IFI35		SYK
RPS18	PSMB4	NEK2	CXCL10	TRIM9	MYBPC2		GRB2		LAMP1
RPS21	CDC23	NCAPG2	GNG2	DNA2	TNNI1		IFIT3		RAC3
RPS10	AURKA	CENPU	GNGT1	POLA1	TNNI2		APOA2		F8
RPS27	PSMD10	FEN1	C3	HERC5	IFT172		APOA1		CRISP3
RPS15	PSMD5	SPC25	CXCR3	WDHD1	TRAF3IP1		SERPINC1		IGFBP3
PRPF31	FZR1	CENPN	CCR3	RNF111	FLT1		FGG		FYB
RPS7	CDK1	CDT1	CCL4L1	SOCS3	TNNC1		FGA		HP
HNRNPA1	PSME1	GINS2	CX3CR1	WRN	IFT43		IFI6		OBSCN
RPS19	PSMD9	CKS2	GNB2	CHTF18	TTC30B		SERPIND1		PSEN1
RPS4X	PLK1	CDC25C	GNG8	PSMA5	TMOD4		F5		RHOB
FAU	CDC20	SKA3	GNG10	PSMA3	TPM1		TNFRSF1A		SELPLG
POLR2C	ANAPC10	KIAA0101	GNB5	PSMC4	TPM2		XAF1		PAK1
RPS17	CDC27	SKA1	GNG3	POLA2	IFT46		LYN		PPP3R1
RPS26	SKP2	PRIM1	GNG7	PRIM2	IFT74		VAV1		CFD
HNRNPA2B1	CDC16	ECT2	GNGT2	CDK4	IFT81		IGFBP5		ATP2A1
DDX5	CDC6	NCAPD2	C3AR1	PSMA7	TTC26		LRP2		ACAN
RPS27L	AURKB	RFC3	GNB1	SPC24	TTC30A		POLR3K		ATP2A2
POLR2A	ANAPC1	ERCC6L	CCR2	CDC42	VAV2		AMELX		PPP3CA

## Sheet: commn top 10 and seed genes
	1 common element in "degree top 10" and "cluster 2":	7 common elements in "degree top 10" and "cluster 3":													CCNB1
	PSME3	CCNB1	1 common element in "degree top 10" and "cluster 4":												CCNB2
		CCNB2	ATM		2 common elements in "degree top 10" and "cluster 6":										BUB1
		BUB1			ACTN2	5 common elements in "degree top 10" and "cluster 7":									NCAPH
		NCAPH			TNNT3	FOS	5 common elements in "degree top 10" and "cluster 8":								TTK
		TTK				EGR1	MX1	6 common elements in "degree top 10" and "cluster 10":							KIF11
		KIF11				MMP9	CXCL8	COL1A2							NCAPG
		NCAPG				IGF1	CD44	COL11A1							FOS
						PTGS2	MX2	COL5A2							EGR1
							DDX58	COL6A3							MMP9
								COL4A6							IGF1
								COL4A5							PTGS2
															MX1
															CXCL8
															CD44
															MX2
															DDX58
															COL1A2
															COL11A1
															COL5A2
															COL6A3
															COL4A6
															COL4A5
															ACTN2
															TNNT3
															ATM
															PSME3

## Sheet: top 100 degree shared 
hsa-miR-4476
RPS27A
UBA52
hsa-miR-345-3p
UBC
AKT1
hsa-miR-371a-5p
TP53
POLR2A
CDK1
INS
EGFR
EIF4A3
HSPA8
POLR2B
UBB
NHP2L1
POLR2C
PLK1
CTNNB1
CCND1
JUN
CCNA2
POLR2F
CDC42
POLR2E
CDK2
PPP2CA
VEGFA
CDC20
PPP2R1A
CCNB1
CDC5L
MYC
POLR2H
SKIV2L2
MAPK8
NCBP1
POLR2L
RPS3
STAT3
PSMA3
RPS6
AURKB
TNF
AURKA
CHEK1
CDC6
ATM
NCBP2
PSMA6
BRCA1
RPS27
SNRPD2
RPS2
CXCL8
POLR2G
RHOA
RBM8A
MAD2L1
RFC4
ESR1
POLR2D
PSMC5
RPL7A
RAD51
BUB1B
HSP90AA1
RPL4
EEF2
FAU
RPSA
RPS20
RPS16
EFTUD2
RPS14
DDX5
RPS9
NHP2
RPS13
RPS8
RPS3A
PCNA
RPS12
POLR2J
PSMA2
RPLP0
RPS5
PSMA7
HNRNPC
FBL
PSMA5
PSMC4
RPS7
PSMC2
RPS15A
HNRNPA2B1
PSMC1
UBE2C
RPS11
