# Supplementary material for: Identification and Validation of Pathogenic Genes in Sepsis and Associated Diseases by Integrated Bioinformatics Approach
Source: Genes (Basel). 2022 Jan 24;13(2):209. doi: 10.3390/genes13020209 (PMC8872348; doi:10.3390/genes13020209)
Supplement: Supplementary file 1 [file genes-13-00209-s001.zip › Table S4.xlsx]

## Sheet: 4476
693 common elements in "List 1" and "List 2":						41 common elements in "4476MI" and "345MI":
RTKN2						EHD2
C9orf152						APEX2		26 common elements in "4476MI" and "371AMI":
PNMA2						ELMO2		SHISA9
PARP11						E2F7		RALGAPA1		31 common elements in "371AMI" and "345MI":
EHD2		1 common element in "4476MI", "371AMI" and "345MI":				SDK1		IKZF1		TGFBR1
BDH2		LBH				SH2B3		TRRAP		PRKCI
ADIPOQ						CNNM4		DDA1		SLC5A3
RUSC1						NIPAL4		CBL		GXYLT1
VAMP2						C10orf105		FAM219B		CPEB4
PRG2						CEACAM1		VAPB		ENPP1
SPERT						FBXW11		ENAH		CCDC170
SHISA6						PGRMC2		MKLN1		CCNJ
TMEM178B						ZNF740		ZDHHC2		TET2
MSMO1						WDR1		IGF2R		CASZ1
USB1						RAB6B		SH3BP5L		TRIB2
APEX2						GP2		ABHD2		SCN7A
PIANP						KCNB1		CSDE1		BTBD11
RNASE13						NR6A1		ZNF516		TRIM59
CDSN						ZBTB43		ZFYVE26		CCDC126
SIRPB1						ELK4		TBC1D2B		RASGRF2
TMEM138						PARD6B		ZNF805		SEL1L
TMED4						PHACTR3		ASCC1		FAM19A2
SNX27						CECR2		DCP2		POU2F1
KRT31						CGN		KIAA0232		SRF
UBXN1						MED14		CLMN		FAM210A
ELMO2						RNF144A		PTEN		PTBP3
UBQLN2						QKI		UMPS		EXTL3
HTR2C						KIF21B		SPRYD7		BTF3L4
NCSTN						CHD9				IYD
LENG8						YOD1				MGAT4A
C20orf96						ABL2				FAM114A2
MLLT11						ZDHHC9				ASB4
DLEU7						PEAK1				COPS4
NPAP1						SARM1				ATRX
CTSK						TRIM66				LCOR
KCNA6						STARD13
PABPC1L2B						CREB5
GTF2A2						USP38
FAIM2						RAB3C
C10orf82						HIC2
C1orf105						CEP63
CALCA
PRRT2
GJB1
TAL1
NABP2
E2F7
PABPC1L2A
IL2RG
SDK1
FAM222A
PPIF
BMP3
SUPT5H
NRSN2
SH2B3
NPHS2
AMMECR1
ITPKA
CD247
GJA4
LAMB4
EIF4EBP1
SET
ARL8B
MAP3K9
SDC4
SCN2B
FBXO41
EIF4EBP2
CCL23
SCOC
ZNF664
CHI3L1
GNE
CAMK2D
ALOX12B
COPZ1
CNNM4
PRKACA
NIPAL4
HMGXB4
BHLHE40
RAD9A
HOXC10
SPOCK1
KLHDC8B
NRXN2
LRIT3
HMG20A
TRIM22
CBX7
GPX2
AK4
GINS1
PGLYRP4
AQP2
ZDHHC5
REEP5
INSM2
ILF2
ARF3
DDR1
RSPO4
ZNF709
GINS3
DRP2
HAND1
TNR
PHF8
KRT38
CHD4
LUZP4
PLAC9
LRG1
TGOLN2
RANBP10
C10orf105
PCGF3
FOXJ2
MCAT
UGT3A1
HERC3
VAMP1
TTLL6
DPPA4
CHRNA10
VCL
NOP9
AURKA
CCDC60
ATAD2
CDK2
AMN1
ADRB3
BLOC1S2
C6orf136
CHIC1
SHISA9
SYNGAP1
ATOX1
RAB11FIP2
OVOL1
NR1H2
C5AR1
TPP1
ATXN7L3B
LCT
CD34
EYA3
TTI2
TMEM155
PRX
RALGAPA1
PRRC2B
SF1
STARD7
TRMT10B
ADRB2
SYPL2
TRAM2
HLTF
RBM43
IQCJ
PEX19
WIPF2
CEACAM1
DBF4B
SMARCD1
RAB15
NUCB2
PDE6A
FBXW11
TRIM32
BEST3
CDCA5
CSDC2
IKZF1
CLSTN3
VPS26B
SLC25A45
LIF
KRT78
RNF24
CCDC155
PEX11B
MCFD2
OTUD6A
NCS1
PLSCR2
ECHDC2
SLC39A11
SRP54
ISLR
THRA
IGDCC4
VPS25
EPM2A
TMEM25
PGRMC2
APCDD1L
SPRN
ZNF740
BBS1
ABHD4
NPTX2
B4GALT1
TRRAP
YIPF3
C1QC
HOXA3
SLC36A1
ST6GALNAC5
WDR1
FN3KRP
SOGA1
POU3F2
ADH6
SHISA7
GPX7
FAM131B
ZNF391
DHCR24
EGLN1
RERG
DDA1
MAGEE2
CDH24
CNN3
OC90
PDE8B
CADM3
CBL
PDP2
SLC25A42
TPD52L3
SPR
MPRIP
WASF2
ZMPSTE24
ATP2B4
POU2F3
SLC2A4
SUPT4H1
PHF23
GAPT
KLHL20
E2F3
DMBX1
RARG
TAOK1
TNNI1
POU3F1
TGFA
SKIDA1
SPRTN
ZNF580
USP12
FBRS
PSD4
INSR
ZC4H2
RIN2
FAM219B
SPTLC2
RAB5B
POPDC2
TAOK3
STAT1
SV2C
TFAP4
SEC23A
TTC13
CDR2
SAMD4B
RAB6B
RIC3
LUC7L2
DPYSL2
FBXL19
PITPNM3
NIT2
IKZF4
THY1
TSC22D2
PRMT6
GLRB
HCCS
NOTCH3
VAPB
DCAF10
CHAD
RIC8A
ARHGEF10
LBH
FOSB
GP2
ZNF18
SLC34A1
KCNB1
HS6ST3
KLHL7
SLC29A2
C2orf49
POU2F2
SDHC
CPN2
RNF157
TMEM101
RNF165
SELP
BCAM
TMEM200B
MPZL2
FEM1B
RDH13
ZNF598
C5orf24
SLC35C1
ZNF438
ARIH2
IER5L
PACS1
KLHDC3
CREB3L2
CALN1
NSF
NR6A1
NAV2
HOXD8
CACUL1
CRB2
EPHA8
TTLL7
ENAH
SLC5A1
MACROD2
LMO7
CPM
ASCL4
PIK3CG
MIP
ZBTB43
PHACTR4
MKLN1
IFFO2
PTP4A2
FLOT1
ZDHHC2
SLC7A8
PRKAR1A
TOM1
ARHGAP19
SOCS4
ADCY6
PITHD1
SRGAP2
PPP2R3A
ZNF862
SPRED1
KDM5C
CAPN1
BCL11B
CD300LG
CA10
ONECUT2
CACNA2D4
BTBD9
IGF2R
KIAA1210
PHB
KCTD4
STAT6
HECTD2
CBX6
KIAA1217
HOXC8
PPP2R2D
MID1
APLNR
TTC5
ELK4
ASH1L
SLC2A13
NMNAT2
ZFYVE28
HEYL
TAF1C
OSBPL7
RCAN2
SP1
CDK6
PARD6B
DDX11
NR4A3
FCAMR
VASH1
PLXNA4
IKZF5
SH3BP5L
SNAI2
ZBTB40
PRLR
NACC2
ABHD2
NAPEPLD
CREBRF
GOLGA1
MGLL
CBLN1
CSDE1
C18orf25
ZMYM4
SZRD1
SERPINB9
PHACTR3
TRIM25
ACO1
FMNL3
UGCG
FGD6
GTF2A1
BROX
PSMD11
SPPL3
PRKCA
CECR2
TRIM67
DIRAS1
ZNF516
STIL
BLMH
TMEM196
CEBPA
FGFR1OP
SRCIN1
CDIPT
ARHGAP10
BBS4
POLR3H
CGN
MED14
PBX1
SLC4A8
AMIGO1
ERGIC1
EBF2
WSCD1
KIF5A
TDRKH
PDE1B
SMARCA2
RAPGEFL1
CHRNB2
PLSCR1
ZFYVE26
ADAM12
GFM1
LIN54
MYO5C
PTPN9
MCL1
ZFYVE27
FAM102A
ZNF609
SLC7A1
NDUFA11
LSM11
AVEN
GPC6
FOXA1
ACSL4
RASD2
CHD5
MGAT3
FLT1
ZNF532
DNMT3A
MLH3
MRPL17
TMEM184B
TBC1D2B
ZYG11B
STC2
RABL3
ZNF805
RNF144A
HIF1AN
CTIF
ELFN2
ENSA
SMAD3
TMEM26
DIABLO
LZTS1
FRY
PTGFR
UNC119B
IP6K1
PDE11A
FAM84B
RBMS1
SUDS3
ZC3HAV1
BRWD3
CABLES1
DDX56
QKI
TTL
REEP4
RUNX3
IGF2BP1
ZFHX2
KIF21B
UBE2H
KDM5A
ARHGEF16
SORBS1
CHD9
AIFM2
ZEB2
PLCXD3
ZBTB46
PACS2
OSBP
EGFR
KIF3C
ADAMTS5
IDS
NEURL1B
CRTC1
ZNF337
ASCC1
RNF111
MEGF11
SLC9A1
TMEM132B
IL1A
ARHGEF38
YOD1
CDON
PADI2
CUEDC1
TRAF3IP1
NFASC
ABL2
GPR161
FAM149B1
KCNQ3
ACTR2
NCOR2
REEP1
TMBIM6
PPP1R18
ASTN1
ST3GAL6
KIAA0513
TNRC6C
HMGA2
SAP30BP
ST8SIA1
MASP1
SLC35E4
ZBTB26
CLDN1
NEBL
SLC7A6
ANKRD10
ALDH1L2
ATP1B2
TTYH3
GALNT13
ZDHHC9
PEAK1
PTPRT
RND3
PIAS2
FGFR1
ZNF445
SCG3
TOM1L2
PAIP2B
ZNF592
FAM110A
LRCH1
SHROOM3
DNAJC13
SARM1
TRIM66
SCAF8
PRDX6
VAT1
CMTM4
PAN2
NFIX
PRKX
TECPR1
PRKAR2A
GNG4
HIP1
SLC1A2
ANKS6
NKD1
CELF2
PSME3
CXADR
SESN2
ARNT
STARD13
FKTN
SOX13
SLC6A17
TSHZ2
SMARCE1
SEC24C
GID4
CREB5
GRAMD1B
ZBTB7C
FBXL7
ANKRD13C
RAB11FIP5
STAU1
DCP2
NFATC2
FADS1
DGKH
KIAA0232
ZNF319
EPB41L5
MLXIP
SRGAP3
CCBE1
CDK16
C17orf53
MAP1A
CPEB3
CLMN
USP7
AFF1
NOC3L
EHD1
USP38
BRAP
AFF2
AJUBA
XYLB
PTEN
ATF6
MLLT6
UMPS
RAD18
RHOF
FLRT3
NDUFA10
SLC7A11
SLC45A4
UBN2
RAB3C
CSNK1E
RREB1
EPHB2
ZSCAN2
TRIOBP
THG1L
MRPL10
XPR1
HIC2
TMEM168
ERCC6
PSMD9
ELK1
SPRYD7
SCAF4
SLC11A2
ANGPT4
GLIPR1
KLF2
FRMD4A
CEP63
AGPS
CCDC149
TMEM97
FCHSD1
TBL2
FNDC5
B3GAT3
APOBEC3F
BAG1
WDR33
CACNA1B
AVPR2
RPS24

## Sheet: 371a
434 common elements in "List 1" and "List 2":
CRKL
TMOD2
ELOVL6
SNX30
UHMK1
ZMIZ1
CBL
KIAA1841
NFAT5
TGFBR1
FAM102B
RNF40
CDC73
PSMF1
EML4
SPN
ZSWIM7
PKNOX1
CYBRD1
KRIT1
PRKCI
LILRA5
ZC3H12B
CXCL2
DROSHA
PSMG3
TRRAP
COMMD7
ZNF770
PLD1
HSPA2
GCFC2
FMO3
MRPS16
ARAP2
CKS2
SPATA18
TMCC1
GJD4
FAM107B
MAP2K6
ZNF621
DIRAS3
SLC31A1
MDM4
SLC5A3
CERK
COMMD8
N4BP2
VPS26A
IBA57
ELOVL7
PHAX
UTY
DBT
ZBTB34
RABIF
EXOC1
POT1
LEPROT
SCUBE3
FAM19A1
CCL28
HAUS5
CCNT2
MBNL2
GXYLT1
RAB3IP
FGD4
ZC3H6
TNRC6B
RC3H1
CPEB4
ENPP1
FAM122B
DIAPH2
ERCC4
ANO6
SLC35E2B
SHE
GRWD1
CCDC170
SCN2A
CLSPN
MUC21
PLCXD1
PPM1A
LTN1
DDA1
CCNJ
BRI3
METTL8
DIDO1
ITGB8
SMAD7
RBAK
SOX21
NSL1
KCTD9
TEAD1
MKLN1
GOSR1
SEMA3A
GABPA
HYLS1
APPL1
ZNRF1
ZNF28
HDX
OSTF1
KPNA3
SPTBN1
UBFD1
FBXO38
UBE2V2
TET2
ALDOB
KIF5C
FRS2
STK4
ZNF611
SCN9A
HBS1L
CA5B
DCBLD2
CCDC93
VPS35
MLEC
PTEN
DCP2
LPGAT1
SLC30A7
CHMP1B
PSD3
SAMHD1
HUS1
KDM3B
NRIP1
TTC33
OTX1
CASZ1
PIK3C2A
DKC1
CPPED1
NLGN4X
TRIB2
TCEA3
COMMD9
PRKAA2
LAMP3
GEMIN5
RPP25L
COL9A1
SSPN
SCN7A
MYCBP2
IFIT2
LRP2BP
RALA
PCDH8
TLK1
ELAVL2
MAP3K1
MYCN
HRH4
PLEKHH2
RLIM
CSGALNACT2
MYSM1
OTUD7B
BTLA
NUDT11
ARFIP1
CNOT6L
SLC30A4
EPM2AIP1
EXOC5
VANGL1
AFF4
GPR12
ZFHX3
PRR11
GMEB2
IGF2R
ZNF426
BAZ2A
PUM2
SGIP1
TMEM185B
FAM219B
DCAF12
RBPMS
CHSY3
BTBD11
SPRYD7
CD40
AADAT
PIP4K2B
ALDH18A1
R3HDM2
LMLN
EPS15
SLC25A18
XG
SCN3B
TRIM59
CCDC126
SPAST
CR2
SEC24A
ZNF768
LRRC42
ZNHIT6
ILDR2
MAGEA3
RALGAPA1
ZFP14
CFL2
SPATA5
APOBEC3D
METTL17
ADAMTS18
PLEKHA1
RASGRF2
ZNF320
CLEC5A
BUB3
BECN1
SIKE1
SOCS5
FAM129A
OCLN
SH3BGRL2
ZNF805
SAR1B
LPP
SEL1L
CCDC141
MGA
MAPK1IP1L
GLUL
CDK13
TOMM22
MBOAT2
RANBP6
TMEM245
NUP50
REXO1
AGBL4
ZKSCAN1
IRGQ
ZNF644
SNIP1
TFPI
BAG3
SOAT1
MSL3
MED29
SFR1
ZNF641
PRELID2
PRSS8
CLPTM1L
CYP27C1
DCAF17
FAM19A2
CCDC25
NRAS
CLMN
KCTD12
PPTC7
ZNF264
KLF12
POU2F1
RAP2B
GSPT1
ZNF516
CALU
VAPB
ZNF24
TKTL1
LMAN1
SRF
B3GALNT1
RNF2
PAPOLG
ZNF845
SYNJ2BP
NCOA7
ADAMTS9
IARS
RPS29
ALG11
TMEM128
OR2C3
MOSPD2
CSDE1
SLC24A4
FGFRL1
THOC3
TUBB
ZNF16
TGFB2
C6
HP1BP3
VPS13C
PCDHB12
HOOK3
SUZ12
SYCP2L
GPN3
NEK3
USP33
EEF2K
CEP70
WBP11
QSER1
ENOPH1
NRF1
NAA50
NT5DC1
GRIA2
FAM210A
SV2B
GLRA3
XPNPEP3
TMEM33
ABHD2
ITSN1
PTBP3
NF2
TBC1D2B
SH3BP5L
KIAA0232
EXTL3
METTL6
RNF170
FTO
LRP6
GRIN3A
CCDC85A
LYRM7
RTN3
FLI1
ZFYVE26
ZNF281
SLC16A7
RASSF5
ZNF385B
MSRB3
IKZF1
FCRLA
RNASEH1
ZNF785
RBBP9
GHITM
ASCC1
MAP3K5
ATMIN
SMAP1
MAGEA6
TMEM50B
THUMPD2
RASGEF1A
ZNF577
GLRX2
BAZ1A
HELZ
EVI2B
KIDINS220
TCHH
ACOX1
BTF3L4
SRSF12
RAPGEF6
TSPAN2
MFSD8
BCCIP
UBE2K
PLEKHB2
GCSAML
ZDHHC2
LBH
GRSF1
GABRG1
ZDHHC3
IYD
MYOG
NUDT5
MGAT4A
PCSK6
AKAP11
PHTF2
SLMAP
SF3B3
FAM114A2
ASB4
DMTF1
ENAH
PTGER3
AWAT2
MSL2
TMEM106B
FGF12
TTC14
ETV1
TAP2
DENND2C
DACH1
MRPL19
UMPS
SLC38A1
BEND2
PCMTD1
TRPM6
PRRG4
CLEC6A
DHRSX
NEUROD1
COPS4
SRSF3
PPAT
NSD1
ZDHHC15
SUSD5
WNK3
SHISA9
ATRX
PARG
TRIM36
GSR
TRIM33
LCOR
ATG2B

## Sheet: 345
492 common elements in "List 1" and "List 2":
ZFP62
GJB7
BCL2
CABYR
VAMP8
CER1
MESP2
CCDC126
TTC30B
HTATIP2
ZNF740
LPAR4
CREM
PPP2CA
SUN1
ARMC7
TMEM116
BEND6
PLAGL1
NCAM2
ZKSCAN5
SNRNP40
CCNC
TUFT1
RPL22
TMLHE
STX6
DMC1
PRKCI
REL
TMEM231
PI4K2B
NIP7
NCK2
SLC25A30
AGXT2
MARK1
SERTAD3
CCDC170
DNTT
CNTNAP1
ETV3
MKNK2
SCRT2
IAH1
SLC10A6
FAM216B
CLDN8
USP38
PRKRA
ARHGEF2
RALGPS2
VMA21
ADCK2
NRBF2
ZC3HC1
SMG9
AKAP1
COPS4
IRAK1
ZNF697
AQP3
IMPAD1
RNF208
CALCOCO2
HADHB
NEDD9
PRF1
CDKN2AIPNL
NFAM1
ATL2
PGP
SYDE2
PDXDC1
NR6A1
PGRMC2
CDK19
GLTP
TMEM132E
FLG
COTL1
LURAP1L
KLF13
EMB
SLC6A14
CDC42SE1
EDN1
NRL
ASB4
LCOR
SLC39A6
ST6GALNAC6
C10orf105
CCR1
CCR5
SPICE1
ESRRG
REEP3
RPP14
PLEKHA8
ADAM9
LGI2
FAT4
ACHE
SEMA4C
OSBPL9
RIT1
TRIM66
ARID3B
SLC39A7
STARD13
TMEM92
NHLH2
DUSP6
NDFIP2
YES1
TUBG1
SEL1L
NPL
SPSB4
PTBP1
C4orf19
OR51E2
IGF2BP3
SLC39A9
DRAM2
ZDHHC9
DIS3
RASSF3
ARL15
TSPYL1
ZBTB37
ANGPT2
CEP128
TRIB2
WDR1
PHF20
E2F2
KRT15
ALX3
TSEN54
MKNK1
SH2B3
ABCC5
CTDSP2
CARNS1
MIER1
ELAVL1
RAB6B
FER
EPAS1
ITCH
SOX3
MAX
FRAT1
FOXN3
MED14
ARCN1
PKP4
RBM24
GOLGA5
MVK
GJC1
C19orf38
LRRC57
FMR1
PLSCR4
ETS1
DHDDS
PAK6
COG3
RAB2B
BAK1
BET1
GP2
OPCML
COL4A1
SLC26A6
SPARC
SBNO1
NANP
TBC1D1
FAM19A2
FBXO10
TSPAN14
RFX5
ABTB1
SEC14L2
E2F7
TRIAP1
BCL2L2
TAF5L
FBXW4
SLC28A1
ARHGEF9
SRSF6
TRIM71
CHRNB3
GRB10
ADAT1
SPTLC3
TMEM9B
APC
LRP10
TSPAN12
OPRK1
LDLRAD2
YOD1
SMARCD2
JAZF1
APPL2
GPBP1L1
CYP24A1
SNX4
SRPK1
ARHGAP5
NUMBL
ASB13
VPS36
RBM20
UBR7
TRIM59
ANKS1A
ABL2
IFIT5
RBPMS2
DNAJC14
SLITRK6
UBTD1
KCNJ9
CPEB4
TMCC2
OTX2
ADCY9
QSOX2
PPP1R37
PPARA
PTK7
TNFRSF1B
CYTH4
CEACAM1
ST18
ABCC4
RASAL2
FAM174B
USP2
TRAF6
PHACTR3
TGFBR1
SIM1
SUV39H1
CCNJ
GXYLT1
LFNG
PELI2
CACNB3
MCAM
CCNJL
TOR2A
DPYSL4
QKI
TACC2
SYVN1
MAP3K10
RNF144A
LEP
CORO2B
RAB3D
ERMP1
UNC5C
PTPN2
GRHL1
ELMO2
KHDRBS1
ZNF236
TAZ
GPC1
IKBKB
MAP3K3
EHD2
PROX1
PRICKLE2
ADAL
WARS
ZBTB11
NR5A2
ZBTB2
IYD
FBXW11
ENPEP
MMD
FAM118A
RHOBTB2
ITSN2
PARD6B
LIPA
GJA1
XKRX
GNAL
ZNF385A
TDG
POU2F1
HINFP
LTA
ZNF148
BHLHE41
DUSP7
TET2
KCNIP3
SLC35A4
CHL1
PPM1H
PDPK1
SCARB1
KDM4C
SUMF1
IL4R
SASH1
EFR3A
ANAPC16
MAPK8
SERPINB8
STXBP5L
KIF1B
KCNK2
CAMKK2
LMO3
ATXN3
CDR2L
MGAT4A
OSM
GRIK3
IER3IP1
CTTNBP2
SEMA4D
RNF8
CECR2
MTMR3
ATXN7
MYO5B
RAPGEF5
LBH
CHD9
CCDC47
SRF
GPR26
IST1
SDK1
UBR2
ZSWIM5
SLC6A6
SORCS2
IGSF3
PLCB1
SAMD10
ZNF792
CELSR2
CDS2
JOSD1
MFSD9
CGN
PRDM2
CACNA1I
CDC42BPG
CNNM4
COA5
KCNA1
NIPAL4
BTF3L4
NR1D2
RABEP2
ITGA8
ADAMTSL3
CDHR1
MFHAS1
SCN7A
PUM1
SSTR3
PEAK1
CNTNAP2
ADAM28
ARID3A
BNC2
EBF3
SCN5A
LIN28A
HCN3
TJAP1
SMAD2
KCNB1
ENPP1
DCUN1D3
SPCS3
ATXN1
SLC7A14
ATP8A2
NUP98
PPIL2
NUP210
DOCK3
INTS7
TBC1D14
PITPNM2
XPO4
KIAA1522
MGAT5
UBAP2
KPNA4
QPRT
HAL
UBE2V1
RRP15
TMEM63A
RYR2
TLE3
TAB3
RNF44
HNF4A
FREM1
ADAMTS4
ELK4
ZBTB43
IRF4
KIF21B
BRSK2
SYNRG
CASZ1
TRIM2
ADAMTS15
PIK3C2B
ASXL3
EDEM3
PTBP3
CDCP1
NCAN
TAF9B
PTGFRN
CAPRIN1
ATG4A
APPBP2
TP53RK
ZSCAN29
SLC5A3
YARS2
DLC1
GOLGB1
NECAP1
SNTB2
ACVR2A
FAM122A
APEX2
SARM1
NUAK1
PHLDB2
SYT3
BTBD11
BICD2
RIMS3
SMC1A
ATRX
RASGRF2
ALDH7A1
RMND5A
EXTL3
ANKRD50
BNIP2
TMEM127
HIC2
NCAM1
FAM210A
UBN1
LCORL
SMAD4
SMURF1
PYGO1
RPGRIP1L
CREB5
REPS2
YWHAB
FAM114A2
FRMD5
UGGT1
RAB3C
CEP63
ZEB1
ANKH
GFRA1
PLA2G16
TMEM72
MRPL22
KCNC2
GRIN2A

## Sheet: SIF FILE
hsa-miR-4476	PP	RTKN2
hsa-miR-4476	PP	C9orf152
hsa-miR-4476	PP	PNMA2
hsa-miR-4476	PP	PARP11
hsa-miR-4476	PP	EHD2
hsa-miR-4476	PP	BDH2
hsa-miR-4476	PP	ADIPOQ
hsa-miR-4476	PP	RUSC1
hsa-miR-4476	PP	VAMP2
hsa-miR-4476	PP	PRG2
hsa-miR-4476	PP	SPERT
hsa-miR-4476	PP	SHISA6
hsa-miR-4476	PP	TMEM178B
hsa-miR-4476	PP	MSMO1
hsa-miR-4476	PP	USB1
hsa-miR-4476	PP	APEX2
hsa-miR-4476	PP	PIANP
hsa-miR-4476	PP	RNASE13
hsa-miR-4476	PP	CDSN
hsa-miR-4476	PP	SIRPB1
hsa-miR-4476	PP	TMEM138
hsa-miR-4476	PP	TMED4
hsa-miR-4476	PP	SNX27
hsa-miR-4476	PP	KRT31
hsa-miR-4476	PP	UBXN1
hsa-miR-4476	PP	ELMO2
hsa-miR-4476	PP	UBQLN2
hsa-miR-4476	PP	HTR2C
hsa-miR-4476	PP	NCSTN
hsa-miR-4476	PP	LENG8
hsa-miR-4476	PP	C20orf96
hsa-miR-4476	PP	MLLT11
hsa-miR-4476	PP	DLEU7
hsa-miR-4476	PP	NPAP1
hsa-miR-4476	PP	CTSK
hsa-miR-4476	PP	KCNA6
hsa-miR-4476	PP	PABPC1L2B
hsa-miR-4476	PP	GTF2A2
hsa-miR-4476	PP	FAIM2
hsa-miR-4476	PP	C10orf82
hsa-miR-4476	PP	C1orf105
hsa-miR-4476	PP	CALCA
hsa-miR-4476	PP	PRRT2
hsa-miR-4476	PP	GJB1
hsa-miR-4476	PP	TAL1
hsa-miR-4476	PP	NABP2
hsa-miR-4476	PP	E2F7
hsa-miR-4476	PP	PABPC1L2A
hsa-miR-4476	PP	IL2RG
hsa-miR-4476	PP	SDK1
hsa-miR-4476	PP	FAM222A
hsa-miR-4476	PP	PPIF
hsa-miR-4476	PP	BMP3
hsa-miR-4476	PP	SUPT5H
hsa-miR-4476	PP	NRSN2
hsa-miR-4476	PP	SH2B3
hsa-miR-4476	PP	NPHS2
hsa-miR-4476	PP	AMMECR1
hsa-miR-4476	PP	ITPKA
hsa-miR-4476	PP	CD247
hsa-miR-4476	PP	GJA4
hsa-miR-4476	PP	LAMB4
hsa-miR-4476	PP	EIF4EBP1
hsa-miR-4476	PP	SET
hsa-miR-4476	PP	ARL8B
hsa-miR-4476	PP	MAP3K9
hsa-miR-4476	PP	SDC4
hsa-miR-4476	PP	SCN2B
hsa-miR-4476	PP	FBXO41
hsa-miR-4476	PP	EIF4EBP2
hsa-miR-4476	PP	CCL23
hsa-miR-4476	PP	SCOC
hsa-miR-4476	PP	ZNF664
hsa-miR-4476	PP	CHI3L1
hsa-miR-4476	PP	GNE
hsa-miR-4476	PP	CAMK2D
hsa-miR-4476	PP	ALOX12B
hsa-miR-4476	PP	COPZ1
hsa-miR-4476	PP	CNNM4
hsa-miR-4476	PP	PRKACA
hsa-miR-4476	PP	NIPAL4
hsa-miR-4476	PP	HMGXB4
hsa-miR-4476	PP	BHLHE40
hsa-miR-4476	PP	RAD9A
hsa-miR-4476	PP	HOXC10
hsa-miR-4476	PP	SPOCK1
hsa-miR-4476	PP	KLHDC8B
hsa-miR-4476	PP	NRXN2
hsa-miR-4476	PP	LRIT3
hsa-miR-4476	PP	HMG20A
hsa-miR-4476	PP	TRIM22
hsa-miR-4476	PP	CBX7
hsa-miR-4476	PP	GPX2
hsa-miR-4476	PP	AK4
hsa-miR-4476	PP	GINS1
hsa-miR-4476	PP	PGLYRP4
hsa-miR-4476	PP	AQP2
hsa-miR-4476	PP	ZDHHC5
hsa-miR-4476	PP	REEP5
hsa-miR-4476	PP	INSM2
hsa-miR-4476	PP	ILF2
hsa-miR-4476	PP	ARF3
hsa-miR-4476	PP	DDR1
hsa-miR-4476	PP	RSPO4
hsa-miR-4476	PP	ZNF709
hsa-miR-4476	PP	GINS3
hsa-miR-4476	PP	DRP2
hsa-miR-4476	PP	HAND1
hsa-miR-4476	PP	TNR
hsa-miR-4476	PP	PHF8
hsa-miR-4476	PP	KRT38
hsa-miR-4476	PP	CHD4
hsa-miR-4476	PP	LUZP4
hsa-miR-4476	PP	PLAC9
hsa-miR-4476	PP	LRG1
hsa-miR-4476	PP	TGOLN2
hsa-miR-4476	PP	RANBP10
hsa-miR-4476	PP	C10orf105
hsa-miR-4476	PP	PCGF3
hsa-miR-4476	PP	FOXJ2
hsa-miR-4476	PP	MCAT
hsa-miR-4476	PP	UGT3A1
hsa-miR-4476	PP	HERC3
hsa-miR-4476	PP	VAMP1
hsa-miR-4476	PP	TTLL6
hsa-miR-4476	PP	DPPA4
hsa-miR-4476	PP	CHRNA10
hsa-miR-4476	PP	VCL
hsa-miR-4476	PP	NOP9
hsa-miR-4476	PP	AURKA
hsa-miR-4476	PP	CCDC60
hsa-miR-4476	PP	ATAD2
hsa-miR-4476	PP	CDK2
hsa-miR-4476	PP	AMN1
hsa-miR-4476	PP	ADRB3
hsa-miR-4476	PP	BLOC1S2
hsa-miR-4476	PP	C6orf136
hsa-miR-4476	PP	CHIC1
hsa-miR-4476	PP	SHISA9
hsa-miR-4476	PP	SYNGAP1
hsa-miR-4476	PP	ATOX1
hsa-miR-4476	PP	RAB11FIP2
hsa-miR-4476	PP	OVOL1
hsa-miR-4476	PP	NR1H2
hsa-miR-4476	PP	C5AR1
hsa-miR-4476	PP	TPP1
hsa-miR-4476	PP	ATXN7L3B
hsa-miR-4476	PP	LCT
hsa-miR-4476	PP	CD34
hsa-miR-4476	PP	EYA3
hsa-miR-4476	PP	TTI2
hsa-miR-4476	PP	TMEM155
hsa-miR-4476	PP	PRX
hsa-miR-4476	PP	RALGAPA1
hsa-miR-4476	PP	PRRC2B
hsa-miR-4476	PP	SF1
hsa-miR-4476	PP	STARD7
hsa-miR-4476	PP	TRMT10B
hsa-miR-4476	PP	ADRB2
hsa-miR-4476	PP	SYPL2
hsa-miR-4476	PP	TRAM2
hsa-miR-4476	PP	HLTF
hsa-miR-4476	PP	RBM43
hsa-miR-4476	PP	IQCJ
hsa-miR-4476	PP	PEX19
hsa-miR-4476	PP	WIPF2
hsa-miR-4476	PP	CEACAM1
hsa-miR-4476	PP	DBF4B
hsa-miR-4476	PP	SMARCD1
hsa-miR-4476	PP	RAB15
hsa-miR-4476	PP	NUCB2
hsa-miR-4476	PP	PDE6A
hsa-miR-4476	PP	FBXW11
hsa-miR-4476	PP	TRIM32
hsa-miR-4476	PP	BEST3
hsa-miR-4476	PP	CDCA5
hsa-miR-4476	PP	CSDC2
hsa-miR-4476	PP	IKZF1
hsa-miR-4476	PP	CLSTN3
hsa-miR-4476	PP	VPS26B
hsa-miR-4476	PP	SLC25A45
hsa-miR-4476	PP	LIF
hsa-miR-4476	PP	KRT78
hsa-miR-4476	PP	RNF24
hsa-miR-4476	PP	CCDC155
hsa-miR-4476	PP	PEX11B
hsa-miR-4476	PP	MCFD2
hsa-miR-4476	PP	OTUD6A
hsa-miR-4476	PP	NCS1
hsa-miR-4476	PP	PLSCR2
hsa-miR-4476	PP	ECHDC2
hsa-miR-4476	PP	SLC39A11
hsa-miR-4476	PP	SRP54
hsa-miR-4476	PP	ISLR
hsa-miR-4476	PP	THRA
hsa-miR-4476	PP	IGDCC4
hsa-miR-4476	PP	VPS25
hsa-miR-4476	PP	EPM2A
hsa-miR-4476	PP	TMEM25
hsa-miR-4476	PP	PGRMC2
hsa-miR-4476	PP	APCDD1L
hsa-miR-4476	PP	SPRN
hsa-miR-4476	PP	ZNF740
hsa-miR-4476	PP	BBS1
hsa-miR-4476	PP	ABHD4
hsa-miR-4476	PP	NPTX2
hsa-miR-4476	PP	B4GALT1
hsa-miR-4476	PP	TRRAP
hsa-miR-4476	PP	YIPF3
hsa-miR-4476	PP	C1QC
hsa-miR-4476	PP	HOXA3
hsa-miR-4476	PP	SLC36A1
hsa-miR-4476	PP	ST6GALNAC5
hsa-miR-4476	PP	WDR1
hsa-miR-4476	PP	FN3KRP
hsa-miR-4476	PP	SOGA1
hsa-miR-4476	PP	POU3F2
hsa-miR-4476	PP	ADH6
hsa-miR-4476	PP	SHISA7
hsa-miR-4476	PP	GPX7
hsa-miR-4476	PP	FAM131B
hsa-miR-4476	PP	ZNF391
hsa-miR-4476	PP	DHCR24
hsa-miR-4476	PP	EGLN1
hsa-miR-4476	PP	RERG
hsa-miR-4476	PP	DDA1
hsa-miR-4476	PP	MAGEE2
hsa-miR-4476	PP	CDH24
hsa-miR-4476	PP	CNN3
hsa-miR-4476	PP	OC90
hsa-miR-4476	PP	PDE8B
hsa-miR-4476	PP	CADM3
hsa-miR-4476	PP	CBL
hsa-miR-4476	PP	PDP2
hsa-miR-4476	PP	SLC25A42
hsa-miR-4476	PP	TPD52L3
hsa-miR-4476	PP	SPR
hsa-miR-4476	PP	MPRIP
hsa-miR-4476	PP	WASF2
hsa-miR-4476	PP	ZMPSTE24
hsa-miR-4476	PP	ATP2B4
hsa-miR-4476	PP	POU2F3
hsa-miR-4476	PP	SLC2A4
hsa-miR-4476	PP	SUPT4H1
hsa-miR-4476	PP	PHF23
hsa-miR-4476	PP	GAPT
hsa-miR-4476	PP	KLHL20
hsa-miR-4476	PP	E2F3
hsa-miR-4476	PP	DMBX1
hsa-miR-4476	PP	RARG
hsa-miR-4476	PP	TAOK1
hsa-miR-4476	PP	TNNI1
hsa-miR-4476	PP	POU3F1
hsa-miR-4476	PP	TGFA
hsa-miR-4476	PP	SKIDA1
hsa-miR-4476	PP	SPRTN
hsa-miR-4476	PP	ZNF580
hsa-miR-4476	PP	USP12
hsa-miR-4476	PP	FBRS
hsa-miR-4476	PP	PSD4
hsa-miR-4476	PP	INSR
hsa-miR-4476	PP	ZC4H2
hsa-miR-4476	PP	RIN2
hsa-miR-4476	PP	FAM219B
hsa-miR-4476	PP	SPTLC2
hsa-miR-4476	PP	RAB5B
hsa-miR-4476	PP	POPDC2
hsa-miR-4476	PP	TAOK3
hsa-miR-4476	PP	STAT1
hsa-miR-4476	PP	SV2C
hsa-miR-4476	PP	TFAP4
hsa-miR-4476	PP	SEC23A
hsa-miR-4476	PP	TTC13
hsa-miR-4476	PP	CDR2
hsa-miR-4476	PP	SAMD4B
hsa-miR-4476	PP	RAB6B
hsa-miR-4476	PP	RIC3
hsa-miR-4476	PP	LUC7L2
hsa-miR-4476	PP	DPYSL2
hsa-miR-4476	PP	FBXL19
hsa-miR-4476	PP	PITPNM3
hsa-miR-4476	PP	NIT2
hsa-miR-4476	PP	IKZF4
hsa-miR-4476	PP	THY1
hsa-miR-4476	PP	TSC22D2
hsa-miR-4476	PP	PRMT6
hsa-miR-4476	PP	GLRB
hsa-miR-4476	PP	HCCS
hsa-miR-4476	PP	NOTCH3
hsa-miR-4476	PP	VAPB
hsa-miR-4476	PP	DCAF10
hsa-miR-4476	PP	CHAD
hsa-miR-4476	PP	RIC8A
hsa-miR-4476	PP	ARHGEF10
hsa-miR-4476	PP	LBH
hsa-miR-4476	PP	FOSB
hsa-miR-4476	PP	GP2
hsa-miR-4476	PP	ZNF18
hsa-miR-4476	PP	SLC34A1
hsa-miR-4476	PP	KCNB1
hsa-miR-4476	PP	HS6ST3
hsa-miR-4476	PP	KLHL7
hsa-miR-4476	PP	SLC29A2
hsa-miR-4476	PP	C2orf49
hsa-miR-4476	PP	POU2F2
hsa-miR-4476	PP	SDHC
hsa-miR-4476	PP	CPN2
hsa-miR-4476	PP	RNF157
hsa-miR-4476	PP	TMEM101
hsa-miR-4476	PP	RNF165
hsa-miR-4476	PP	SELP
hsa-miR-4476	PP	BCAM
hsa-miR-4476	PP	TMEM200B
hsa-miR-4476	PP	MPZL2
hsa-miR-4476	PP	FEM1B
hsa-miR-4476	PP	RDH13
hsa-miR-4476	PP	ZNF598
hsa-miR-4476	PP	C5orf24
hsa-miR-4476	PP	SLC35C1
hsa-miR-4476	PP	ZNF438
hsa-miR-4476	PP	ARIH2
hsa-miR-4476	PP	IER5L
hsa-miR-4476	PP	PACS1
hsa-miR-4476	PP	KLHDC3
hsa-miR-4476	PP	CREB3L2
hsa-miR-4476	PP	CALN1
hsa-miR-4476	PP	NSF
hsa-miR-4476	PP	NR6A1
hsa-miR-4476	PP	NAV2
hsa-miR-4476	PP	HOXD8
hsa-miR-4476	PP	CACUL1
hsa-miR-4476	PP	CRB2
hsa-miR-4476	PP	EPHA8
hsa-miR-4476	PP	TTLL7
hsa-miR-4476	PP	ENAH
hsa-miR-4476	PP	SLC5A1
hsa-miR-4476	PP	MACROD2
hsa-miR-4476	PP	LMO7
hsa-miR-4476	PP	CPM
hsa-miR-4476	PP	ASCL4
hsa-miR-4476	PP	PIK3CG
hsa-miR-4476	PP	MIP
hsa-miR-4476	PP	ZBTB43
hsa-miR-4476	PP	PHACTR4
hsa-miR-4476	PP	MKLN1
hsa-miR-4476	PP	IFFO2
hsa-miR-4476	PP	PTP4A2
hsa-miR-4476	PP	FLOT1
hsa-miR-4476	PP	ZDHHC2
hsa-miR-4476	PP	SLC7A8
hsa-miR-4476	PP	PRKAR1A
hsa-miR-4476	PP	TOM1
hsa-miR-4476	PP	ARHGAP19
hsa-miR-4476	PP	SOCS4
hsa-miR-4476	PP	ADCY6
hsa-miR-4476	PP	PITHD1
hsa-miR-4476	PP	SRGAP2
hsa-miR-4476	PP	PPP2R3A
hsa-miR-4476	PP	ZNF862
hsa-miR-4476	PP	SPRED1
hsa-miR-4476	PP	KDM5C
hsa-miR-4476	PP	CAPN1
hsa-miR-4476	PP	BCL11B
hsa-miR-4476	PP	CD300LG
hsa-miR-4476	PP	CA10
hsa-miR-4476	PP	ONECUT2
hsa-miR-4476	PP	CACNA2D4
hsa-miR-4476	PP	BTBD9
hsa-miR-4476	PP	IGF2R
hsa-miR-4476	PP	KIAA1210
hsa-miR-4476	PP	PHB
hsa-miR-4476	PP	KCTD4
hsa-miR-4476	PP	STAT6
hsa-miR-4476	PP	HECTD2
hsa-miR-4476	PP	CBX6
hsa-miR-4476	PP	KIAA1217
hsa-miR-4476	PP	HOXC8
hsa-miR-4476	PP	PPP2R2D
hsa-miR-4476	PP	MID1
hsa-miR-4476	PP	APLNR
hsa-miR-4476	PP	TTC5
hsa-miR-4476	PP	ELK4
hsa-miR-4476	PP	ASH1L
hsa-miR-4476	PP	SLC2A13
hsa-miR-4476	PP	NMNAT2
hsa-miR-4476	PP	ZFYVE28
hsa-miR-4476	PP	HEYL
hsa-miR-4476	PP	TAF1C
hsa-miR-4476	PP	OSBPL7
hsa-miR-4476	PP	RCAN2
hsa-miR-4476	PP	SP1
hsa-miR-4476	PP	CDK6
hsa-miR-4476	PP	PARD6B
hsa-miR-4476	PP	DDX11
hsa-miR-4476	PP	NR4A3
hsa-miR-4476	PP	FCAMR
hsa-miR-4476	PP	VASH1
hsa-miR-4476	PP	PLXNA4
hsa-miR-4476	PP	IKZF5
hsa-miR-4476	PP	SH3BP5L
hsa-miR-4476	PP	SNAI2
hsa-miR-4476	PP	ZBTB40
hsa-miR-4476	PP	PRLR
hsa-miR-4476	PP	NACC2
hsa-miR-4476	PP	ABHD2
hsa-miR-4476	PP	NAPEPLD
hsa-miR-4476	PP	CREBRF
hsa-miR-4476	PP	GOLGA1
hsa-miR-4476	PP	MGLL
hsa-miR-4476	PP	CBLN1
hsa-miR-4476	PP	CSDE1
hsa-miR-4476	PP	C18orf25
hsa-miR-4476	PP	ZMYM4
hsa-miR-4476	PP	SZRD1
hsa-miR-4476	PP	SERPINB9
hsa-miR-4476	PP	PHACTR3
hsa-miR-4476	PP	TRIM25
hsa-miR-4476	PP	ACO1
hsa-miR-4476	PP	FMNL3
hsa-miR-4476	PP	UGCG
hsa-miR-4476	PP	FGD6
hsa-miR-4476	PP	GTF2A1
hsa-miR-4476	PP	BROX
hsa-miR-4476	PP	PSMD11
hsa-miR-4476	PP	SPPL3
hsa-miR-4476	PP	PRKCA
hsa-miR-4476	PP	CECR2
hsa-miR-4476	PP	TRIM67
hsa-miR-4476	PP	DIRAS1
hsa-miR-4476	PP	ZNF516
hsa-miR-4476	PP	STIL
hsa-miR-4476	PP	BLMH
hsa-miR-4476	PP	TMEM196
hsa-miR-4476	PP	CEBPA
hsa-miR-4476	PP	FGFR1OP
hsa-miR-4476	PP	SRCIN1
hsa-miR-4476	PP	CDIPT
hsa-miR-4476	PP	ARHGAP10
hsa-miR-4476	PP	BBS4
hsa-miR-4476	PP	POLR3H
hsa-miR-4476	PP	CGN
hsa-miR-4476	PP	MED14
hsa-miR-4476	PP	PBX1
hsa-miR-4476	PP	SLC4A8
hsa-miR-4476	PP	AMIGO1
hsa-miR-4476	PP	ERGIC1
hsa-miR-4476	PP	EBF2
hsa-miR-4476	PP	WSCD1
hsa-miR-4476	PP	KIF5A
hsa-miR-4476	PP	TDRKH
hsa-miR-4476	PP	PDE1B
hsa-miR-4476	PP	SMARCA2
hsa-miR-4476	PP	RAPGEFL1
hsa-miR-4476	PP	CHRNB2
hsa-miR-4476	PP	PLSCR1
hsa-miR-4476	PP	ZFYVE26
hsa-miR-4476	PP	ADAM12
hsa-miR-4476	PP	GFM1
hsa-miR-4476	PP	LIN54
hsa-miR-4476	PP	MYO5C
hsa-miR-4476	PP	PTPN9
hsa-miR-4476	PP	MCL1
hsa-miR-4476	PP	ZFYVE27
hsa-miR-4476	PP	FAM102A
hsa-miR-4476	PP	ZNF609
hsa-miR-4476	PP	SLC7A1
hsa-miR-4476	PP	NDUFA11
hsa-miR-4476	PP	LSM11
hsa-miR-4476	PP	AVEN
hsa-miR-4476	PP	GPC6
hsa-miR-4476	PP	FOXA1
hsa-miR-4476	PP	ACSL4
hsa-miR-4476	PP	RASD2
hsa-miR-4476	PP	CHD5
hsa-miR-4476	PP	MGAT3
hsa-miR-4476	PP	FLT1
hsa-miR-4476	PP	ZNF532
hsa-miR-4476	PP	DNMT3A
hsa-miR-4476	PP	MLH3
hsa-miR-4476	PP	MRPL17
hsa-miR-4476	PP	TMEM184B
hsa-miR-4476	PP	TBC1D2B
hsa-miR-4476	PP	ZYG11B
hsa-miR-4476	PP	STC2
hsa-miR-4476	PP	RABL3
hsa-miR-4476	PP	ZNF805
hsa-miR-4476	PP	RNF144A
hsa-miR-4476	PP	HIF1AN
hsa-miR-4476	PP	CTIF
hsa-miR-4476	PP	ELFN2
hsa-miR-4476	PP	ENSA
hsa-miR-4476	PP	SMAD3
hsa-miR-4476	PP	TMEM26
hsa-miR-4476	PP	DIABLO
hsa-miR-4476	PP	LZTS1
hsa-miR-4476	PP	FRY
hsa-miR-4476	PP	PTGFR
hsa-miR-4476	PP	UNC119B
hsa-miR-4476	PP	IP6K1
hsa-miR-4476	PP	PDE11A
hsa-miR-4476	PP	FAM84B
hsa-miR-4476	PP	RBMS1
hsa-miR-4476	PP	SUDS3
hsa-miR-4476	PP	ZC3HAV1
hsa-miR-4476	PP	BRWD3
hsa-miR-4476	PP	CABLES1
hsa-miR-4476	PP	DDX56
hsa-miR-4476	PP	QKI
hsa-miR-4476	PP	TTL
hsa-miR-4476	PP	REEP4
hsa-miR-4476	PP	RUNX3
hsa-miR-4476	PP	IGF2BP1
hsa-miR-4476	PP	ZFHX2
hsa-miR-4476	PP	KIF21B
hsa-miR-4476	PP	UBE2H
hsa-miR-4476	PP	KDM5A
hsa-miR-4476	PP	ARHGEF16
hsa-miR-4476	PP	SORBS1
hsa-miR-4476	PP	CHD9
hsa-miR-4476	PP	AIFM2
hsa-miR-4476	PP	ZEB2
hsa-miR-4476	PP	PLCXD3
hsa-miR-4476	PP	ZBTB46
hsa-miR-4476	PP	PACS2
hsa-miR-4476	PP	OSBP
hsa-miR-4476	PP	EGFR
hsa-miR-4476	PP	KIF3C
hsa-miR-4476	PP	ADAMTS5
hsa-miR-4476	PP	IDS
hsa-miR-4476	PP	NEURL1B
hsa-miR-4476	PP	CRTC1
hsa-miR-4476	PP	ZNF337
hsa-miR-4476	PP	ASCC1
hsa-miR-4476	PP	RNF111
hsa-miR-4476	PP	MEGF11
hsa-miR-4476	PP	SLC9A1
hsa-miR-4476	PP	TMEM132B
hsa-miR-4476	PP	IL1A
hsa-miR-4476	PP	ARHGEF38
hsa-miR-4476	PP	YOD1
hsa-miR-4476	PP	CDON
hsa-miR-4476	PP	PADI2
hsa-miR-4476	PP	CUEDC1
hsa-miR-4476	PP	TRAF3IP1
hsa-miR-4476	PP	NFASC
hsa-miR-4476	PP	ABL2
hsa-miR-4476	PP	GPR161
hsa-miR-4476	PP	FAM149B1
hsa-miR-4476	PP	KCNQ3
hsa-miR-4476	PP	ACTR2
hsa-miR-4476	PP	NCOR2
hsa-miR-4476	PP	REEP1
hsa-miR-4476	PP	TMBIM6
hsa-miR-4476	PP	PPP1R18
hsa-miR-4476	PP	ASTN1
hsa-miR-4476	PP	ST3GAL6
hsa-miR-4476	PP	KIAA0513
hsa-miR-4476	PP	TNRC6C
hsa-miR-4476	PP	HMGA2
hsa-miR-4476	PP	SAP30BP
hsa-miR-4476	PP	ST8SIA1
hsa-miR-4476	PP	MASP1
hsa-miR-4476	PP	SLC35E4
hsa-miR-4476	PP	ZBTB26
hsa-miR-4476	PP	CLDN1
hsa-miR-4476	PP	NEBL
hsa-miR-4476	PP	SLC7A6
hsa-miR-4476	PP	ANKRD10
hsa-miR-4476	PP	ALDH1L2
hsa-miR-4476	PP	ATP1B2
hsa-miR-4476	PP	TTYH3
hsa-miR-4476	PP	GALNT13
hsa-miR-4476	PP	ZDHHC9
hsa-miR-4476	PP	PEAK1
hsa-miR-4476	PP	PTPRT
hsa-miR-4476	PP	RND3
hsa-miR-4476	PP	PIAS2
hsa-miR-4476	PP	FGFR1
hsa-miR-4476	PP	ZNF445
hsa-miR-4476	PP	SCG3
hsa-miR-4476	PP	TOM1L2
hsa-miR-4476	PP	PAIP2B
hsa-miR-4476	PP	ZNF592
hsa-miR-4476	PP	FAM110A
hsa-miR-4476	PP	LRCH1
hsa-miR-4476	PP	SHROOM3
hsa-miR-4476	PP	DNAJC13
hsa-miR-4476	PP	SARM1
hsa-miR-4476	PP	TRIM66
hsa-miR-4476	PP	SCAF8
hsa-miR-4476	PP	PRDX6
hsa-miR-4476	PP	VAT1
hsa-miR-4476	PP	CMTM4
hsa-miR-4476	PP	PAN2
hsa-miR-4476	PP	NFIX
hsa-miR-4476	PP	PRKX
hsa-miR-4476	PP	TECPR1
hsa-miR-4476	PP	PRKAR2A
hsa-miR-4476	PP	GNG4
hsa-miR-4476	PP	HIP1
hsa-miR-4476	PP	SLC1A2
hsa-miR-4476	PP	ANKS6
hsa-miR-4476	PP	NKD1
hsa-miR-4476	PP	CELF2
hsa-miR-4476	PP	PSME3
hsa-miR-4476	PP	CXADR
hsa-miR-4476	PP	SESN2
hsa-miR-4476	PP	ARNT
hsa-miR-4476	PP	STARD13
hsa-miR-4476	PP	FKTN
hsa-miR-4476	PP	SOX13
hsa-miR-4476	PP	SLC6A17
hsa-miR-4476	PP	TSHZ2
hsa-miR-4476	PP	SMARCE1
hsa-miR-4476	PP	SEC24C
hsa-miR-4476	PP	GID4
hsa-miR-4476	PP	CREB5
hsa-miR-4476	PP	GRAMD1B
hsa-miR-4476	PP	ZBTB7C
hsa-miR-4476	PP	FBXL7
hsa-miR-4476	PP	ANKRD13C
hsa-miR-4476	PP	RAB11FIP5
hsa-miR-4476	PP	STAU1
hsa-miR-4476	PP	DCP2
hsa-miR-4476	PP	NFATC2
hsa-miR-4476	PP	FADS1
hsa-miR-4476	PP	DGKH
hsa-miR-4476	PP	KIAA0232
hsa-miR-4476	PP	ZNF319
hsa-miR-4476	PP	EPB41L5
hsa-miR-4476	PP	MLXIP
hsa-miR-4476	PP	SRGAP3
hsa-miR-4476	PP	CCBE1
hsa-miR-4476	PP	CDK16
hsa-miR-4476	PP	C17orf53
hsa-miR-4476	PP	MAP1A
hsa-miR-4476	PP	CPEB3
hsa-miR-4476	PP	CLMN
hsa-miR-4476	PP	USP7
hsa-miR-4476	PP	AFF1
hsa-miR-4476	PP	NOC3L
hsa-miR-4476	PP	EHD1
hsa-miR-4476	PP	USP38
hsa-miR-4476	PP	BRAP
hsa-miR-4476	PP	AFF2
hsa-miR-4476	PP	AJUBA
hsa-miR-4476	PP	XYLB
hsa-miR-4476	PP	PTEN
hsa-miR-4476	PP	ATF6
hsa-miR-4476	PP	MLLT6
hsa-miR-4476	PP	UMPS
hsa-miR-4476	PP	RAD18
hsa-miR-4476	PP	RHOF
hsa-miR-4476	PP	FLRT3
hsa-miR-4476	PP	NDUFA10
hsa-miR-4476	PP	SLC7A11
hsa-miR-4476	PP	SLC45A4
hsa-miR-4476	PP	UBN2
hsa-miR-4476	PP	RAB3C
hsa-miR-4476	PP	CSNK1E
hsa-miR-4476	PP	RREB1
hsa-miR-4476	PP	EPHB2
hsa-miR-4476	PP	ZSCAN2
hsa-miR-4476	PP	TRIOBP
hsa-miR-4476	PP	THG1L
hsa-miR-4476	PP	MRPL10
hsa-miR-4476	PP	XPR1
hsa-miR-4476	PP	HIC2
hsa-miR-4476	PP	TMEM168
hsa-miR-4476	PP	ERCC6
hsa-miR-4476	PP	PSMD9
hsa-miR-4476	PP	ELK1
hsa-miR-4476	PP	SPRYD7
hsa-miR-4476	PP	SCAF4
hsa-miR-4476	PP	SLC11A2
hsa-miR-4476	PP	ANGPT4
hsa-miR-4476	PP	GLIPR1
hsa-miR-4476	PP	KLF2
hsa-miR-4476	PP	FRMD4A
hsa-miR-4476	PP	CEP63
hsa-miR-4476	PP	AGPS
hsa-miR-4476	PP	CCDC149
hsa-miR-4476	PP	TMEM97
hsa-miR-4476	PP	FCHSD1
hsa-miR-4476	PP	TBL2
hsa-miR-4476	PP	FNDC5
hsa-miR-4476	PP	B3GAT3
hsa-miR-4476	PP	APOBEC3F
hsa-miR-4476	PP	BAG1
hsa-miR-4476	PP	WDR33
hsa-miR-4476	PP	CACNA1B
hsa-miR-4476	PP	AVPR2
hsa-miR-4476	PP	RPS24
hsa-miR-371a-5p	PP	CRKL
hsa-miR-371a-5p	PP	TMOD2
hsa-miR-371a-5p	PP	ELOVL6
hsa-miR-371a-5p	PP	SNX30
hsa-miR-371a-5p	PP	UHMK1
hsa-miR-371a-5p	PP	ZMIZ1
hsa-miR-371a-5p	PP	CBL
hsa-miR-371a-5p	PP	KIAA1841
hsa-miR-371a-5p	PP	NFAT5
hsa-miR-371a-5p	PP	TGFBR1
hsa-miR-371a-5p	PP	FAM102B
hsa-miR-371a-5p	PP	RNF40
hsa-miR-371a-5p	PP	CDC73
hsa-miR-371a-5p	PP	PSMF1
hsa-miR-371a-5p	PP	EML4
hsa-miR-371a-5p	PP	SPN
hsa-miR-371a-5p	PP	ZSWIM7
hsa-miR-371a-5p	PP	PKNOX1
hsa-miR-371a-5p	PP	CYBRD1
hsa-miR-371a-5p	PP	KRIT1
hsa-miR-371a-5p	PP	PRKCI
hsa-miR-371a-5p	PP	LILRA5
hsa-miR-371a-5p	PP	ZC3H12B
hsa-miR-371a-5p	PP	CXCL2
hsa-miR-371a-5p	PP	DROSHA
hsa-miR-371a-5p	PP	PSMG3
hsa-miR-371a-5p	PP	TRRAP
hsa-miR-371a-5p	PP	COMMD7
hsa-miR-371a-5p	PP	ZNF770
hsa-miR-371a-5p	PP	PLD1
hsa-miR-371a-5p	PP	HSPA2
hsa-miR-371a-5p	PP	GCFC2
hsa-miR-371a-5p	PP	FMO3
hsa-miR-371a-5p	PP	MRPS16
hsa-miR-371a-5p	PP	ARAP2
hsa-miR-371a-5p	PP	CKS2
hsa-miR-371a-5p	PP	SPATA18
hsa-miR-371a-5p	PP	TMCC1
hsa-miR-371a-5p	PP	GJD4
hsa-miR-371a-5p	PP	FAM107B
hsa-miR-371a-5p	PP	MAP2K6
hsa-miR-371a-5p	PP	ZNF621
hsa-miR-371a-5p	PP	DIRAS3
hsa-miR-371a-5p	PP	SLC31A1
hsa-miR-371a-5p	PP	MDM4
hsa-miR-371a-5p	PP	SLC5A3
hsa-miR-371a-5p	PP	CERK
hsa-miR-371a-5p	PP	COMMD8
hsa-miR-371a-5p	PP	N4BP2
hsa-miR-371a-5p	PP	VPS26A
hsa-miR-371a-5p	PP	IBA57
hsa-miR-371a-5p	PP	ELOVL7
hsa-miR-371a-5p	PP	PHAX
hsa-miR-371a-5p	PP	UTY
hsa-miR-371a-5p	PP	DBT
hsa-miR-371a-5p	PP	ZBTB34
hsa-miR-371a-5p	PP	RABIF
hsa-miR-371a-5p	PP	EXOC1
hsa-miR-371a-5p	PP	POT1
hsa-miR-371a-5p	PP	LEPROT
hsa-miR-371a-5p	PP	SCUBE3
hsa-miR-371a-5p	PP	FAM19A1
hsa-miR-371a-5p	PP	CCL28
hsa-miR-371a-5p	PP	HAUS5
hsa-miR-371a-5p	PP	CCNT2
hsa-miR-371a-5p	PP	MBNL2
hsa-miR-371a-5p	PP	GXYLT1
hsa-miR-371a-5p	PP	RAB3IP
hsa-miR-371a-5p	PP	FGD4
hsa-miR-371a-5p	PP	ZC3H6
hsa-miR-371a-5p	PP	TNRC6B
hsa-miR-371a-5p	PP	RC3H1
hsa-miR-371a-5p	PP	CPEB4
hsa-miR-371a-5p	PP	ENPP1
hsa-miR-371a-5p	PP	FAM122B
hsa-miR-371a-5p	PP	DIAPH2
hsa-miR-371a-5p	PP	ERCC4
hsa-miR-371a-5p	PP	ANO6
hsa-miR-371a-5p	PP	SLC35E2B
hsa-miR-371a-5p	PP	SHE
hsa-miR-371a-5p	PP	GRWD1
hsa-miR-371a-5p	PP	CCDC170
hsa-miR-371a-5p	PP	SCN2A
hsa-miR-371a-5p	PP	CLSPN
hsa-miR-371a-5p	PP	MUC21
hsa-miR-371a-5p	PP	PLCXD1
hsa-miR-371a-5p	PP	PPM1A
hsa-miR-371a-5p	PP	LTN1
hsa-miR-371a-5p	PP	DDA1
hsa-miR-371a-5p	PP	CCNJ
hsa-miR-371a-5p	PP	BRI3
hsa-miR-371a-5p	PP	METTL8
hsa-miR-371a-5p	PP	DIDO1
hsa-miR-371a-5p	PP	ITGB8
hsa-miR-371a-5p	PP	SMAD7
hsa-miR-371a-5p	PP	RBAK
hsa-miR-371a-5p	PP	SOX21
hsa-miR-371a-5p	PP	NSL1
hsa-miR-371a-5p	PP	KCTD9
hsa-miR-371a-5p	PP	TEAD1
hsa-miR-371a-5p	PP	MKLN1
hsa-miR-371a-5p	PP	GOSR1
hsa-miR-371a-5p	PP	SEMA3A
hsa-miR-371a-5p	PP	GABPA
hsa-miR-371a-5p	PP	HYLS1
hsa-miR-371a-5p	PP	APPL1
hsa-miR-371a-5p	PP	ZNRF1
hsa-miR-371a-5p	PP	ZNF28
hsa-miR-371a-5p	PP	HDX
hsa-miR-371a-5p	PP	OSTF1
hsa-miR-371a-5p	PP	KPNA3
hsa-miR-371a-5p	PP	SPTBN1
hsa-miR-371a-5p	PP	UBFD1
hsa-miR-371a-5p	PP	FBXO38
hsa-miR-371a-5p	PP	UBE2V2
hsa-miR-371a-5p	PP	TET2
hsa-miR-371a-5p	PP	ALDOB
hsa-miR-371a-5p	PP	KIF5C
hsa-miR-371a-5p	PP	FRS2
hsa-miR-371a-5p	PP	STK4
hsa-miR-371a-5p	PP	ZNF611
hsa-miR-371a-5p	PP	SCN9A
hsa-miR-371a-5p	PP	HBS1L
hsa-miR-371a-5p	PP	CA5B
hsa-miR-371a-5p	PP	DCBLD2
hsa-miR-371a-5p	PP	CCDC93
hsa-miR-371a-5p	PP	VPS35
hsa-miR-371a-5p	PP	MLEC
hsa-miR-371a-5p	PP	PTEN
hsa-miR-371a-5p	PP	DCP2
hsa-miR-371a-5p	PP	LPGAT1
hsa-miR-371a-5p	PP	SLC30A7
hsa-miR-371a-5p	PP	CHMP1B
hsa-miR-371a-5p	PP	PSD3
hsa-miR-371a-5p	PP	SAMHD1
hsa-miR-371a-5p	PP	HUS1
hsa-miR-371a-5p	PP	KDM3B
hsa-miR-371a-5p	PP	NRIP1
hsa-miR-371a-5p	PP	TTC33
hsa-miR-371a-5p	PP	OTX1
hsa-miR-371a-5p	PP	CASZ1
hsa-miR-371a-5p	PP	PIK3C2A
hsa-miR-371a-5p	PP	DKC1
hsa-miR-371a-5p	PP	CPPED1
hsa-miR-371a-5p	PP	NLGN4X
hsa-miR-371a-5p	PP	TRIB2
hsa-miR-371a-5p	PP	TCEA3
hsa-miR-371a-5p	PP	COMMD9
hsa-miR-371a-5p	PP	PRKAA2
hsa-miR-371a-5p	PP	LAMP3
hsa-miR-371a-5p	PP	GEMIN5
hsa-miR-371a-5p	PP	RPP25L
hsa-miR-371a-5p	PP	COL9A1
hsa-miR-371a-5p	PP	SSPN
hsa-miR-371a-5p	PP	SCN7A
hsa-miR-371a-5p	PP	MYCBP2
hsa-miR-371a-5p	PP	IFIT2
hsa-miR-371a-5p	PP	LRP2BP
hsa-miR-371a-5p	PP	RALA
hsa-miR-371a-5p	PP	PCDH8
hsa-miR-371a-5p	PP	TLK1
hsa-miR-371a-5p	PP	ELAVL2
hsa-miR-371a-5p	PP	MAP3K1
hsa-miR-371a-5p	PP	MYCN
hsa-miR-371a-5p	PP	HRH4
hsa-miR-371a-5p	PP	PLEKHH2
hsa-miR-371a-5p	PP	RLIM
hsa-miR-371a-5p	PP	CSGALNACT2
hsa-miR-371a-5p	PP	MYSM1
hsa-miR-371a-5p	PP	OTUD7B
hsa-miR-371a-5p	PP	BTLA
hsa-miR-371a-5p	PP	NUDT11
hsa-miR-371a-5p	PP	ARFIP1
hsa-miR-371a-5p	PP	CNOT6L
hsa-miR-371a-5p	PP	SLC30A4
hsa-miR-371a-5p	PP	EPM2AIP1
hsa-miR-371a-5p	PP	EXOC5
hsa-miR-371a-5p	PP	VANGL1
hsa-miR-371a-5p	PP	AFF4
hsa-miR-371a-5p	PP	GPR12
hsa-miR-371a-5p	PP	ZFHX3
hsa-miR-371a-5p	PP	PRR11
hsa-miR-371a-5p	PP	GMEB2
hsa-miR-371a-5p	PP	IGF2R
hsa-miR-371a-5p	PP	ZNF426
hsa-miR-371a-5p	PP	BAZ2A
hsa-miR-371a-5p	PP	PUM2
hsa-miR-371a-5p	PP	SGIP1
hsa-miR-371a-5p	PP	TMEM185B
hsa-miR-371a-5p	PP	FAM219B
hsa-miR-371a-5p	PP	DCAF12
hsa-miR-371a-5p	PP	RBPMS
hsa-miR-371a-5p	PP	CHSY3
hsa-miR-371a-5p	PP	BTBD11
hsa-miR-371a-5p	PP	SPRYD7
hsa-miR-371a-5p	PP	CD40
hsa-miR-371a-5p	PP	AADAT
hsa-miR-371a-5p	PP	PIP4K2B
hsa-miR-371a-5p	PP	ALDH18A1
hsa-miR-371a-5p	PP	R3HDM2
hsa-miR-371a-5p	PP	LMLN
hsa-miR-371a-5p	PP	EPS15
hsa-miR-371a-5p	PP	SLC25A18
hsa-miR-371a-5p	PP	XG
hsa-miR-371a-5p	PP	SCN3B
hsa-miR-371a-5p	PP	TRIM59
hsa-miR-371a-5p	PP	CCDC126
hsa-miR-371a-5p	PP	SPAST
hsa-miR-371a-5p	PP	CR2
hsa-miR-371a-5p	PP	SEC24A
hsa-miR-371a-5p	PP	ZNF768
hsa-miR-371a-5p	PP	LRRC42
hsa-miR-371a-5p	PP	ZNHIT6
hsa-miR-371a-5p	PP	ILDR2
hsa-miR-371a-5p	PP	MAGEA3
hsa-miR-371a-5p	PP	RALGAPA1
hsa-miR-371a-5p	PP	ZFP14
hsa-miR-371a-5p	PP	CFL2
hsa-miR-371a-5p	PP	SPATA5
hsa-miR-371a-5p	PP	APOBEC3D
hsa-miR-371a-5p	PP	METTL17
hsa-miR-371a-5p	PP	ADAMTS18
hsa-miR-371a-5p	PP	PLEKHA1
hsa-miR-371a-5p	PP	RASGRF2
hsa-miR-371a-5p	PP	ZNF320
hsa-miR-371a-5p	PP	CLEC5A
hsa-miR-371a-5p	PP	BUB3
hsa-miR-371a-5p	PP	BECN1
hsa-miR-371a-5p	PP	SIKE1
hsa-miR-371a-5p	PP	SOCS5
hsa-miR-371a-5p	PP	FAM129A
hsa-miR-371a-5p	PP	OCLN
hsa-miR-371a-5p	PP	SH3BGRL2
hsa-miR-371a-5p	PP	ZNF805
hsa-miR-371a-5p	PP	SAR1B
hsa-miR-371a-5p	PP	LPP
hsa-miR-371a-5p	PP	SEL1L
hsa-miR-371a-5p	PP	CCDC141
hsa-miR-371a-5p	PP	MGA
hsa-miR-371a-5p	PP	MAPK1IP1L
hsa-miR-371a-5p	PP	GLUL
hsa-miR-371a-5p	PP	CDK13
hsa-miR-371a-5p	PP	TOMM22
hsa-miR-371a-5p	PP	MBOAT2
hsa-miR-371a-5p	PP	RANBP6
hsa-miR-371a-5p	PP	TMEM245
hsa-miR-371a-5p	PP	NUP50
hsa-miR-371a-5p	PP	REXO1
hsa-miR-371a-5p	PP	AGBL4
hsa-miR-371a-5p	PP	ZKSCAN1
hsa-miR-371a-5p	PP	IRGQ
hsa-miR-371a-5p	PP	ZNF644
hsa-miR-371a-5p	PP	SNIP1
hsa-miR-371a-5p	PP	TFPI
hsa-miR-371a-5p	PP	BAG3
hsa-miR-371a-5p	PP	SOAT1
hsa-miR-371a-5p	PP	MSL3
hsa-miR-371a-5p	PP	MED29
hsa-miR-371a-5p	PP	SFR1
hsa-miR-371a-5p	PP	ZNF641
hsa-miR-371a-5p	PP	PRELID2
hsa-miR-371a-5p	PP	PRSS8
hsa-miR-371a-5p	PP	CLPTM1L
hsa-miR-371a-5p	PP	CYP27C1
hsa-miR-371a-5p	PP	DCAF17
hsa-miR-371a-5p	PP	FAM19A2
hsa-miR-371a-5p	PP	CCDC25
hsa-miR-371a-5p	PP	NRAS
hsa-miR-371a-5p	PP	CLMN
hsa-miR-371a-5p	PP	KCTD12
hsa-miR-371a-5p	PP	PPTC7
hsa-miR-371a-5p	PP	ZNF264
hsa-miR-371a-5p	PP	KLF12
hsa-miR-371a-5p	PP	POU2F1
hsa-miR-371a-5p	PP	RAP2B
hsa-miR-371a-5p	PP	GSPT1
hsa-miR-371a-5p	PP	ZNF516
hsa-miR-371a-5p	PP	CALU
hsa-miR-371a-5p	PP	VAPB
hsa-miR-371a-5p	PP	ZNF24
hsa-miR-371a-5p	PP	TKTL1
hsa-miR-371a-5p	PP	LMAN1
hsa-miR-371a-5p	PP	SRF
hsa-miR-371a-5p	PP	B3GALNT1
hsa-miR-371a-5p	PP	RNF2
hsa-miR-371a-5p	PP	PAPOLG
hsa-miR-371a-5p	PP	ZNF845
hsa-miR-371a-5p	PP	SYNJ2BP
hsa-miR-371a-5p	PP	NCOA7
hsa-miR-371a-5p	PP	ADAMTS9
hsa-miR-371a-5p	PP	IARS
hsa-miR-371a-5p	PP	RPS29
hsa-miR-371a-5p	PP	ALG11
hsa-miR-371a-5p	PP	TMEM128
hsa-miR-371a-5p	PP	OR2C3
hsa-miR-371a-5p	PP	MOSPD2
hsa-miR-371a-5p	PP	CSDE1
hsa-miR-371a-5p	PP	SLC24A4
hsa-miR-371a-5p	PP	FGFRL1
hsa-miR-371a-5p	PP	THOC3
hsa-miR-371a-5p	PP	TUBB
hsa-miR-371a-5p	PP	ZNF16
hsa-miR-371a-5p	PP	TGFB2
hsa-miR-371a-5p	PP	C6
hsa-miR-371a-5p	PP	HP1BP3
hsa-miR-371a-5p	PP	VPS13C
hsa-miR-371a-5p	PP	PCDHB12
hsa-miR-371a-5p	PP	HOOK3
hsa-miR-371a-5p	PP	SUZ12
hsa-miR-371a-5p	PP	SYCP2L
hsa-miR-371a-5p	PP	GPN3
hsa-miR-371a-5p	PP	NEK3
hsa-miR-371a-5p	PP	USP33
hsa-miR-371a-5p	PP	EEF2K
hsa-miR-371a-5p	PP	CEP70
hsa-miR-371a-5p	PP	WBP11
hsa-miR-371a-5p	PP	QSER1
hsa-miR-371a-5p	PP	ENOPH1
hsa-miR-371a-5p	PP	NRF1
hsa-miR-371a-5p	PP	NAA50
hsa-miR-371a-5p	PP	NT5DC1
hsa-miR-371a-5p	PP	GRIA2
hsa-miR-371a-5p	PP	FAM210A
hsa-miR-371a-5p	PP	SV2B
hsa-miR-371a-5p	PP	GLRA3
hsa-miR-371a-5p	PP	XPNPEP3
hsa-miR-371a-5p	PP	TMEM33
hsa-miR-371a-5p	PP	ABHD2
hsa-miR-371a-5p	PP	ITSN1
hsa-miR-371a-5p	PP	PTBP3
hsa-miR-371a-5p	PP	NF2
hsa-miR-371a-5p	PP	TBC1D2B
hsa-miR-371a-5p	PP	SH3BP5L
hsa-miR-371a-5p	PP	KIAA0232
hsa-miR-371a-5p	PP	EXTL3
hsa-miR-371a-5p	PP	METTL6
hsa-miR-371a-5p	PP	RNF170
hsa-miR-371a-5p	PP	FTO
hsa-miR-371a-5p	PP	LRP6
hsa-miR-371a-5p	PP	GRIN3A
hsa-miR-371a-5p	PP	CCDC85A
hsa-miR-371a-5p	PP	LYRM7
hsa-miR-371a-5p	PP	RTN3
hsa-miR-371a-5p	PP	FLI1
hsa-miR-371a-5p	PP	ZFYVE26
hsa-miR-371a-5p	PP	ZNF281
hsa-miR-371a-5p	PP	SLC16A7
hsa-miR-371a-5p	PP	RASSF5
hsa-miR-371a-5p	PP	ZNF385B
hsa-miR-371a-5p	PP	MSRB3
hsa-miR-371a-5p	PP	IKZF1
hsa-miR-371a-5p	PP	FCRLA
hsa-miR-371a-5p	PP	RNASEH1
hsa-miR-371a-5p	PP	ZNF785
hsa-miR-371a-5p	PP	RBBP9
hsa-miR-371a-5p	PP	GHITM
hsa-miR-371a-5p	PP	ASCC1
hsa-miR-371a-5p	PP	MAP3K5
hsa-miR-371a-5p	PP	ATMIN
hsa-miR-371a-5p	PP	SMAP1
hsa-miR-371a-5p	PP	MAGEA6
hsa-miR-371a-5p	PP	TMEM50B
hsa-miR-371a-5p	PP	THUMPD2
hsa-miR-371a-5p	PP	RASGEF1A
hsa-miR-371a-5p	PP	ZNF577
hsa-miR-371a-5p	PP	GLRX2
hsa-miR-371a-5p	PP	BAZ1A
hsa-miR-371a-5p	PP	HELZ
hsa-miR-371a-5p	PP	EVI2B
hsa-miR-371a-5p	PP	KIDINS220
hsa-miR-371a-5p	PP	TCHH
hsa-miR-371a-5p	PP	ACOX1
hsa-miR-371a-5p	PP	BTF3L4
hsa-miR-371a-5p	PP	SRSF12
hsa-miR-371a-5p	PP	RAPGEF6
hsa-miR-371a-5p	PP	TSPAN2
hsa-miR-371a-5p	PP	MFSD8
hsa-miR-371a-5p	PP	BCCIP
hsa-miR-371a-5p	PP	UBE2K
hsa-miR-371a-5p	PP	PLEKHB2
hsa-miR-371a-5p	PP	GCSAML
hsa-miR-371a-5p	PP	ZDHHC2
hsa-miR-371a-5p	PP	LBH
hsa-miR-371a-5p	PP	GRSF1
hsa-miR-371a-5p	PP	GABRG1
hsa-miR-371a-5p	PP	ZDHHC3
hsa-miR-371a-5p	PP	IYD
hsa-miR-371a-5p	PP	MYOG
hsa-miR-371a-5p	PP	NUDT5
hsa-miR-371a-5p	PP	MGAT4A
hsa-miR-371a-5p	PP	PCSK6
hsa-miR-371a-5p	PP	AKAP11
hsa-miR-371a-5p	PP	PHTF2
hsa-miR-371a-5p	PP	SLMAP
hsa-miR-371a-5p	PP	SF3B3
hsa-miR-371a-5p	PP	FAM114A2
hsa-miR-371a-5p	PP	ASB4
hsa-miR-371a-5p	PP	DMTF1
hsa-miR-371a-5p	PP	ENAH
hsa-miR-371a-5p	PP	PTGER3
hsa-miR-371a-5p	PP	AWAT2
hsa-miR-371a-5p	PP	MSL2
hsa-miR-371a-5p	PP	TMEM106B
hsa-miR-371a-5p	PP	FGF12
hsa-miR-371a-5p	PP	TTC14
hsa-miR-371a-5p	PP	ETV1
hsa-miR-371a-5p	PP	TAP2
hsa-miR-371a-5p	PP	DENND2C
hsa-miR-371a-5p	PP	DACH1
hsa-miR-371a-5p	PP	MRPL19
hsa-miR-371a-5p	PP	UMPS
hsa-miR-371a-5p	PP	SLC38A1
hsa-miR-371a-5p	PP	BEND2
hsa-miR-371a-5p	PP	PCMTD1
hsa-miR-371a-5p	PP	TRPM6
hsa-miR-371a-5p	PP	PRRG4
hsa-miR-371a-5p	PP	CLEC6A
hsa-miR-371a-5p	PP	DHRSX
hsa-miR-371a-5p	PP	NEUROD1
hsa-miR-371a-5p	PP	COPS4
hsa-miR-371a-5p	PP	SRSF3
hsa-miR-371a-5p	PP	PPAT
hsa-miR-371a-5p	PP	NSD1
hsa-miR-371a-5p	PP	ZDHHC15
hsa-miR-371a-5p	PP	SUSD5
hsa-miR-371a-5p	PP	WNK3
hsa-miR-371a-5p	PP	SHISA9
hsa-miR-371a-5p	PP	ATRX
hsa-miR-371a-5p	PP	PARG
hsa-miR-371a-5p	PP	TRIM36
hsa-miR-371a-5p	PP	GSR
hsa-miR-371a-5p	PP	TRIM33
hsa-miR-371a-5p	PP	LCOR
hsa-miR-371a-5p	PP	ATG2B
hsa-miR-345-3p	PP	ZFP62
hsa-miR-345-3p	PP	GJB7
hsa-miR-345-3p	PP	BCL2
hsa-miR-345-3p	PP	CABYR
hsa-miR-345-3p	PP	VAMP8
hsa-miR-345-3p	PP	CER1
hsa-miR-345-3p	PP	MESP2
hsa-miR-345-3p	PP	CCDC126
hsa-miR-345-3p	PP	TTC30B
hsa-miR-345-3p	PP	HTATIP2
hsa-miR-345-3p	PP	ZNF740
hsa-miR-345-3p	PP	LPAR4
hsa-miR-345-3p	PP	CREM
hsa-miR-345-3p	PP	PPP2CA
hsa-miR-345-3p	PP	SUN1
hsa-miR-345-3p	PP	ARMC7
hsa-miR-345-3p	PP	TMEM116
hsa-miR-345-3p	PP	BEND6
hsa-miR-345-3p	PP	PLAGL1
hsa-miR-345-3p	PP	NCAM2
hsa-miR-345-3p	PP	ZKSCAN5
hsa-miR-345-3p	PP	SNRNP40
hsa-miR-345-3p	PP	CCNC
hsa-miR-345-3p	PP	TUFT1
hsa-miR-345-3p	PP	RPL22
hsa-miR-345-3p	PP	TMLHE
hsa-miR-345-3p	PP	STX6
hsa-miR-345-3p	PP	DMC1
hsa-miR-345-3p	PP	PRKCI
hsa-miR-345-3p	PP	REL
hsa-miR-345-3p	PP	TMEM231
hsa-miR-345-3p	PP	PI4K2B
hsa-miR-345-3p	PP	NIP7
hsa-miR-345-3p	PP	NCK2
hsa-miR-345-3p	PP	SLC25A30
hsa-miR-345-3p	PP	AGXT2
hsa-miR-345-3p	PP	MARK1
hsa-miR-345-3p	PP	SERTAD3
hsa-miR-345-3p	PP	CCDC170
hsa-miR-345-3p	PP	DNTT
hsa-miR-345-3p	PP	CNTNAP1
hsa-miR-345-3p	PP	ETV3
hsa-miR-345-3p	PP	MKNK2
hsa-miR-345-3p	PP	SCRT2
hsa-miR-345-3p	PP	IAH1
hsa-miR-345-3p	PP	SLC10A6
hsa-miR-345-3p	PP	FAM216B
hsa-miR-345-3p	PP	CLDN8
hsa-miR-345-3p	PP	USP38
hsa-miR-345-3p	PP	PRKRA
hsa-miR-345-3p	PP	ARHGEF2
hsa-miR-345-3p	PP	RALGPS2
hsa-miR-345-3p	PP	VMA21
hsa-miR-345-3p	PP	ADCK2
hsa-miR-345-3p	PP	NRBF2
hsa-miR-345-3p	PP	ZC3HC1
hsa-miR-345-3p	PP	SMG9
hsa-miR-345-3p	PP	AKAP1
hsa-miR-345-3p	PP	COPS4
hsa-miR-345-3p	PP	IRAK1
hsa-miR-345-3p	PP	ZNF697
hsa-miR-345-3p	PP	AQP3
hsa-miR-345-3p	PP	IMPAD1
hsa-miR-345-3p	PP	RNF208
hsa-miR-345-3p	PP	CALCOCO2
hsa-miR-345-3p	PP	HADHB
hsa-miR-345-3p	PP	NEDD9
hsa-miR-345-3p	PP	PRF1
hsa-miR-345-3p	PP	CDKN2AIPNL
hsa-miR-345-3p	PP	NFAM1
hsa-miR-345-3p	PP	ATL2
hsa-miR-345-3p	PP	PGP
hsa-miR-345-3p	PP	SYDE2
hsa-miR-345-3p	PP	PDXDC1
hsa-miR-345-3p	PP	NR6A1
hsa-miR-345-3p	PP	PGRMC2
hsa-miR-345-3p	PP	CDK19
hsa-miR-345-3p	PP	GLTP
hsa-miR-345-3p	PP	TMEM132E
hsa-miR-345-3p	PP	FLG
hsa-miR-345-3p	PP	COTL1
hsa-miR-345-3p	PP	LURAP1L
hsa-miR-345-3p	PP	KLF13
hsa-miR-345-3p	PP	EMB
hsa-miR-345-3p	PP	SLC6A14
hsa-miR-345-3p	PP	CDC42SE1
hsa-miR-345-3p	PP	EDN1
hsa-miR-345-3p	PP	NRL
hsa-miR-345-3p	PP	ASB4
hsa-miR-345-3p	PP	LCOR
hsa-miR-345-3p	PP	SLC39A6
hsa-miR-345-3p	PP	ST6GALNAC6
hsa-miR-345-3p	PP	C10orf105
hsa-miR-345-3p	PP	CCR1
hsa-miR-345-3p	PP	CCR5
hsa-miR-345-3p	PP	SPICE1
hsa-miR-345-3p	PP	ESRRG
hsa-miR-345-3p	PP	REEP3
hsa-miR-345-3p	PP	RPP14
hsa-miR-345-3p	PP	PLEKHA8
hsa-miR-345-3p	PP	ADAM9
hsa-miR-345-3p	PP	LGI2
hsa-miR-345-3p	PP	FAT4
hsa-miR-345-3p	PP	ACHE
hsa-miR-345-3p	PP	SEMA4C
hsa-miR-345-3p	PP	OSBPL9
hsa-miR-345-3p	PP	RIT1
hsa-miR-345-3p	PP	TRIM66
hsa-miR-345-3p	PP	ARID3B
hsa-miR-345-3p	PP	SLC39A7
hsa-miR-345-3p	PP	STARD13
hsa-miR-345-3p	PP	TMEM92
hsa-miR-345-3p	PP	NHLH2
hsa-miR-345-3p	PP	DUSP6
hsa-miR-345-3p	PP	NDFIP2
hsa-miR-345-3p	PP	YES1
hsa-miR-345-3p	PP	TUBG1
hsa-miR-345-3p	PP	SEL1L
hsa-miR-345-3p	PP	NPL
hsa-miR-345-3p	PP	SPSB4
hsa-miR-345-3p	PP	PTBP1
hsa-miR-345-3p	PP	C4orf19
hsa-miR-345-3p	PP	OR51E2
hsa-miR-345-3p	PP	IGF2BP3
hsa-miR-345-3p	PP	SLC39A9
hsa-miR-345-3p	PP	DRAM2
hsa-miR-345-3p	PP	ZDHHC9
hsa-miR-345-3p	PP	DIS3
hsa-miR-345-3p	PP	RASSF3
hsa-miR-345-3p	PP	ARL15
hsa-miR-345-3p	PP	TSPYL1
hsa-miR-345-3p	PP	ZBTB37
hsa-miR-345-3p	PP	ANGPT2
hsa-miR-345-3p	PP	CEP128
hsa-miR-345-3p	PP	TRIB2
hsa-miR-345-3p	PP	WDR1
hsa-miR-345-3p	PP	PHF20
hsa-miR-345-3p	PP	E2F2
hsa-miR-345-3p	PP	KRT15
hsa-miR-345-3p	PP	ALX3
hsa-miR-345-3p	PP	TSEN54
hsa-miR-345-3p	PP	MKNK1
hsa-miR-345-3p	PP	SH2B3
hsa-miR-345-3p	PP	ABCC5
hsa-miR-345-3p	PP	CTDSP2
hsa-miR-345-3p	PP	CARNS1
hsa-miR-345-3p	PP	MIER1
hsa-miR-345-3p	PP	ELAVL1
hsa-miR-345-3p	PP	RAB6B
hsa-miR-345-3p	PP	FER
hsa-miR-345-3p	PP	EPAS1
hsa-miR-345-3p	PP	ITCH
hsa-miR-345-3p	PP	SOX3
hsa-miR-345-3p	PP	MAX
hsa-miR-345-3p	PP	FRAT1
hsa-miR-345-3p	PP	FOXN3
hsa-miR-345-3p	PP	MED14
hsa-miR-345-3p	PP	ARCN1
hsa-miR-345-3p	PP	PKP4
hsa-miR-345-3p	PP	RBM24
hsa-miR-345-3p	PP	GOLGA5
hsa-miR-345-3p	PP	MVK
hsa-miR-345-3p	PP	GJC1
hsa-miR-345-3p	PP	C19orf38
hsa-miR-345-3p	PP	LRRC57
hsa-miR-345-3p	PP	FMR1
hsa-miR-345-3p	PP	PLSCR4
hsa-miR-345-3p	PP	ETS1
hsa-miR-345-3p	PP	DHDDS
hsa-miR-345-3p	PP	PAK6
hsa-miR-345-3p	PP	COG3
hsa-miR-345-3p	PP	RAB2B
hsa-miR-345-3p	PP	BAK1
hsa-miR-345-3p	PP	BET1
hsa-miR-345-3p	PP	GP2
hsa-miR-345-3p	PP	OPCML
hsa-miR-345-3p	PP	COL4A1
hsa-miR-345-3p	PP	SLC26A6
hsa-miR-345-3p	PP	SPARC
hsa-miR-345-3p	PP	SBNO1
hsa-miR-345-3p	PP	NANP
hsa-miR-345-3p	PP	TBC1D1
hsa-miR-345-3p	PP	FAM19A2
hsa-miR-345-3p	PP	FBXO10
hsa-miR-345-3p	PP	TSPAN14
hsa-miR-345-3p	PP	RFX5
hsa-miR-345-3p	PP	ABTB1
hsa-miR-345-3p	PP	SEC14L2
hsa-miR-345-3p	PP	E2F7
hsa-miR-345-3p	PP	TRIAP1
hsa-miR-345-3p	PP	BCL2L2
hsa-miR-345-3p	PP	TAF5L
hsa-miR-345-3p	PP	FBXW4
hsa-miR-345-3p	PP	SLC28A1
hsa-miR-345-3p	PP	ARHGEF9
hsa-miR-345-3p	PP	SRSF6
hsa-miR-345-3p	PP	TRIM71
hsa-miR-345-3p	PP	CHRNB3
hsa-miR-345-3p	PP	GRB10
hsa-miR-345-3p	PP	ADAT1
hsa-miR-345-3p	PP	SPTLC3
hsa-miR-345-3p	PP	TMEM9B
hsa-miR-345-3p	PP	APC
hsa-miR-345-3p	PP	LRP10
hsa-miR-345-3p	PP	TSPAN12
hsa-miR-345-3p	PP	OPRK1
hsa-miR-345-3p	PP	LDLRAD2
hsa-miR-345-3p	PP	YOD1
hsa-miR-345-3p	PP	SMARCD2
hsa-miR-345-3p	PP	JAZF1
hsa-miR-345-3p	PP	APPL2
hsa-miR-345-3p	PP	GPBP1L1
hsa-miR-345-3p	PP	CYP24A1
hsa-miR-345-3p	PP	SNX4
hsa-miR-345-3p	PP	SRPK1
hsa-miR-345-3p	PP	ARHGAP5
hsa-miR-345-3p	PP	NUMBL
hsa-miR-345-3p	PP	ASB13
hsa-miR-345-3p	PP	VPS36
hsa-miR-345-3p	PP	RBM20
hsa-miR-345-3p	PP	UBR7
hsa-miR-345-3p	PP	TRIM59
hsa-miR-345-3p	PP	ANKS1A
hsa-miR-345-3p	PP	ABL2
hsa-miR-345-3p	PP	IFIT5
hsa-miR-345-3p	PP	RBPMS2
hsa-miR-345-3p	PP	DNAJC14
hsa-miR-345-3p	PP	SLITRK6
hsa-miR-345-3p	PP	UBTD1
hsa-miR-345-3p	PP	KCNJ9
hsa-miR-345-3p	PP	CPEB4
hsa-miR-345-3p	PP	TMCC2
hsa-miR-345-3p	PP	OTX2
hsa-miR-345-3p	PP	ADCY9
hsa-miR-345-3p	PP	QSOX2
hsa-miR-345-3p	PP	PPP1R37
hsa-miR-345-3p	PP	PPARA
hsa-miR-345-3p	PP	PTK7
hsa-miR-345-3p	PP	TNFRSF1B
hsa-miR-345-3p	PP	CYTH4
hsa-miR-345-3p	PP	CEACAM1
hsa-miR-345-3p	PP	ST18
hsa-miR-345-3p	PP	ABCC4
hsa-miR-345-3p	PP	RASAL2
hsa-miR-345-3p	PP	FAM174B
hsa-miR-345-3p	PP	USP2
hsa-miR-345-3p	PP	TRAF6
hsa-miR-345-3p	PP	PHACTR3
hsa-miR-345-3p	PP	TGFBR1
hsa-miR-345-3p	PP	SIM1
hsa-miR-345-3p	PP	SUV39H1
hsa-miR-345-3p	PP	CCNJ
hsa-miR-345-3p	PP	GXYLT1
hsa-miR-345-3p	PP	LFNG
hsa-miR-345-3p	PP	PELI2
hsa-miR-345-3p	PP	CACNB3
hsa-miR-345-3p	PP	MCAM
hsa-miR-345-3p	PP	CCNJL
hsa-miR-345-3p	PP	TOR2A
hsa-miR-345-3p	PP	DPYSL4
hsa-miR-345-3p	PP	QKI
hsa-miR-345-3p	PP	TACC2
hsa-miR-345-3p	PP	SYVN1
hsa-miR-345-3p	PP	MAP3K10
hsa-miR-345-3p	PP	RNF144A
hsa-miR-345-3p	PP	LEP
hsa-miR-345-3p	PP	CORO2B
hsa-miR-345-3p	PP	RAB3D
hsa-miR-345-3p	PP	ERMP1
hsa-miR-345-3p	PP	UNC5C
hsa-miR-345-3p	PP	PTPN2
hsa-miR-345-3p	PP	GRHL1
hsa-miR-345-3p	PP	ELMO2
hsa-miR-345-3p	PP	KHDRBS1
hsa-miR-345-3p	PP	ZNF236
hsa-miR-345-3p	PP	TAZ
hsa-miR-345-3p	PP	GPC1
hsa-miR-345-3p	PP	IKBKB
hsa-miR-345-3p	PP	MAP3K3
hsa-miR-345-3p	PP	EHD2
hsa-miR-345-3p	PP	PROX1
hsa-miR-345-3p	PP	PRICKLE2
hsa-miR-345-3p	PP	ADAL
hsa-miR-345-3p	PP	WARS
hsa-miR-345-3p	PP	ZBTB11
hsa-miR-345-3p	PP	NR5A2
hsa-miR-345-3p	PP	ZBTB2
hsa-miR-345-3p	PP	IYD
hsa-miR-345-3p	PP	FBXW11
hsa-miR-345-3p	PP	ENPEP
hsa-miR-345-3p	PP	MMD
hsa-miR-345-3p	PP	FAM118A
hsa-miR-345-3p	PP	RHOBTB2
hsa-miR-345-3p	PP	ITSN2
hsa-miR-345-3p	PP	PARD6B
hsa-miR-345-3p	PP	LIPA
hsa-miR-345-3p	PP	GJA1
hsa-miR-345-3p	PP	XKRX
hsa-miR-345-3p	PP	GNAL
hsa-miR-345-3p	PP	ZNF385A
hsa-miR-345-3p	PP	TDG
hsa-miR-345-3p	PP	POU2F1
hsa-miR-345-3p	PP	HINFP
hsa-miR-345-3p	PP	LTA
hsa-miR-345-3p	PP	ZNF148
hsa-miR-345-3p	PP	BHLHE41
hsa-miR-345-3p	PP	DUSP7
hsa-miR-345-3p	PP	TET2
hsa-miR-345-3p	PP	KCNIP3
hsa-miR-345-3p	PP	SLC35A4
hsa-miR-345-3p	PP	CHL1
hsa-miR-345-3p	PP	PPM1H
hsa-miR-345-3p	PP	PDPK1
hsa-miR-345-3p	PP	SCARB1
hsa-miR-345-3p	PP	KDM4C
hsa-miR-345-3p	PP	SUMF1
hsa-miR-345-3p	PP	IL4R
hsa-miR-345-3p	PP	SASH1
hsa-miR-345-3p	PP	EFR3A
hsa-miR-345-3p	PP	ANAPC16
hsa-miR-345-3p	PP	MAPK8
hsa-miR-345-3p	PP	SERPINB8
hsa-miR-345-3p	PP	STXBP5L
hsa-miR-345-3p	PP	KIF1B
hsa-miR-345-3p	PP	KCNK2
hsa-miR-345-3p	PP	CAMKK2
hsa-miR-345-3p	PP	LMO3
hsa-miR-345-3p	PP	ATXN3
hsa-miR-345-3p	PP	CDR2L
hsa-miR-345-3p	PP	MGAT4A
hsa-miR-345-3p	PP	OSM
hsa-miR-345-3p	PP	GRIK3
hsa-miR-345-3p	PP	IER3IP1
hsa-miR-345-3p	PP	CTTNBP2
hsa-miR-345-3p	PP	SEMA4D
hsa-miR-345-3p	PP	RNF8
hsa-miR-345-3p	PP	CECR2
hsa-miR-345-3p	PP	MTMR3
hsa-miR-345-3p	PP	ATXN7
hsa-miR-345-3p	PP	MYO5B
hsa-miR-345-3p	PP	RAPGEF5
hsa-miR-345-3p	PP	LBH
hsa-miR-345-3p	PP	CHD9
hsa-miR-345-3p	PP	CCDC47
hsa-miR-345-3p	PP	SRF
hsa-miR-345-3p	PP	GPR26
hsa-miR-345-3p	PP	IST1
hsa-miR-345-3p	PP	SDK1
hsa-miR-345-3p	PP	UBR2
hsa-miR-345-3p	PP	ZSWIM5
hsa-miR-345-3p	PP	SLC6A6
hsa-miR-345-3p	PP	SORCS2
hsa-miR-345-3p	PP	IGSF3
hsa-miR-345-3p	PP	PLCB1
hsa-miR-345-3p	PP	SAMD10
hsa-miR-345-3p	PP	ZNF792
hsa-miR-345-3p	PP	CELSR2
hsa-miR-345-3p	PP	CDS2
hsa-miR-345-3p	PP	JOSD1
hsa-miR-345-3p	PP	MFSD9
hsa-miR-345-3p	PP	CGN
hsa-miR-345-3p	PP	PRDM2
hsa-miR-345-3p	PP	CACNA1I
hsa-miR-345-3p	PP	CDC42BPG
hsa-miR-345-3p	PP	CNNM4
hsa-miR-345-3p	PP	COA5
hsa-miR-345-3p	PP	KCNA1
hsa-miR-345-3p	PP	NIPAL4
hsa-miR-345-3p	PP	BTF3L4
hsa-miR-345-3p	PP	NR1D2
hsa-miR-345-3p	PP	RABEP2
hsa-miR-345-3p	PP	ITGA8
hsa-miR-345-3p	PP	ADAMTSL3
hsa-miR-345-3p	PP	CDHR1
hsa-miR-345-3p	PP	MFHAS1
hsa-miR-345-3p	PP	SCN7A
hsa-miR-345-3p	PP	PUM1
hsa-miR-345-3p	PP	SSTR3
hsa-miR-345-3p	PP	PEAK1
hsa-miR-345-3p	PP	CNTNAP2
hsa-miR-345-3p	PP	ADAM28
hsa-miR-345-3p	PP	ARID3A
hsa-miR-345-3p	PP	BNC2
hsa-miR-345-3p	PP	EBF3
hsa-miR-345-3p	PP	SCN5A
hsa-miR-345-3p	PP	LIN28A
hsa-miR-345-3p	PP	HCN3
hsa-miR-345-3p	PP	TJAP1
hsa-miR-345-3p	PP	SMAD2
hsa-miR-345-3p	PP	KCNB1
hsa-miR-345-3p	PP	ENPP1
hsa-miR-345-3p	PP	DCUN1D3
hsa-miR-345-3p	PP	SPCS3
hsa-miR-345-3p	PP	ATXN1
hsa-miR-345-3p	PP	SLC7A14
hsa-miR-345-3p	PP	ATP8A2
hsa-miR-345-3p	PP	NUP98
hsa-miR-345-3p	PP	PPIL2
hsa-miR-345-3p	PP	NUP210
hsa-miR-345-3p	PP	DOCK3
hsa-miR-345-3p	PP	INTS7
hsa-miR-345-3p	PP	TBC1D14
hsa-miR-345-3p	PP	PITPNM2
hsa-miR-345-3p	PP	XPO4
hsa-miR-345-3p	PP	KIAA1522
hsa-miR-345-3p	PP	MGAT5
hsa-miR-345-3p	PP	UBAP2
hsa-miR-345-3p	PP	KPNA4
hsa-miR-345-3p	PP	QPRT
hsa-miR-345-3p	PP	HAL
hsa-miR-345-3p	PP	UBE2V1
hsa-miR-345-3p	PP	RRP15
hsa-miR-345-3p	PP	TMEM63A
hsa-miR-345-3p	PP	RYR2
hsa-miR-345-3p	PP	TLE3
hsa-miR-345-3p	PP	TAB3
hsa-miR-345-3p	PP	RNF44
hsa-miR-345-3p	PP	HNF4A
hsa-miR-345-3p	PP	FREM1
hsa-miR-345-3p	PP	ADAMTS4
hsa-miR-345-3p	PP	ELK4
hsa-miR-345-3p	PP	ZBTB43
hsa-miR-345-3p	PP	IRF4
hsa-miR-345-3p	PP	KIF21B
hsa-miR-345-3p	PP	BRSK2
hsa-miR-345-3p	PP	SYNRG
hsa-miR-345-3p	PP	CASZ1
hsa-miR-345-3p	PP	TRIM2
hsa-miR-345-3p	PP	ADAMTS15
hsa-miR-345-3p	PP	PIK3C2B
hsa-miR-345-3p	PP	ASXL3
hsa-miR-345-3p	PP	EDEM3
hsa-miR-345-3p	PP	PTBP3
hsa-miR-345-3p	PP	CDCP1
hsa-miR-345-3p	PP	NCAN
hsa-miR-345-3p	PP	TAF9B
hsa-miR-345-3p	PP	PTGFRN
hsa-miR-345-3p	PP	CAPRIN1
hsa-miR-345-3p	PP	ATG4A
hsa-miR-345-3p	PP	APPBP2
hsa-miR-345-3p	PP	TP53RK
hsa-miR-345-3p	PP	ZSCAN29
hsa-miR-345-3p	PP	SLC5A3
hsa-miR-345-3p	PP	YARS2
hsa-miR-345-3p	PP	DLC1
hsa-miR-345-3p	PP	GOLGB1
hsa-miR-345-3p	PP	NECAP1
hsa-miR-345-3p	PP	SNTB2
hsa-miR-345-3p	PP	ACVR2A
hsa-miR-345-3p	PP	FAM122A
hsa-miR-345-3p	PP	APEX2
hsa-miR-345-3p	PP	SARM1
hsa-miR-345-3p	PP	NUAK1
hsa-miR-345-3p	PP	PHLDB2
hsa-miR-345-3p	PP	SYT3
hsa-miR-345-3p	PP	BTBD11
hsa-miR-345-3p	PP	BICD2
hsa-miR-345-3p	PP	RIMS3
hsa-miR-345-3p	PP	SMC1A
hsa-miR-345-3p	PP	ATRX
hsa-miR-345-3p	PP	RASGRF2
hsa-miR-345-3p	PP	ALDH7A1
hsa-miR-345-3p	PP	RMND5A
hsa-miR-345-3p	PP	EXTL3
hsa-miR-345-3p	PP	ANKRD50
hsa-miR-345-3p	PP	BNIP2
hsa-miR-345-3p	PP	TMEM127
hsa-miR-345-3p	PP	HIC2
hsa-miR-345-3p	PP	NCAM1
hsa-miR-345-3p	PP	FAM210A
hsa-miR-345-3p	PP	UBN1
hsa-miR-345-3p	PP	LCORL
hsa-miR-345-3p	PP	SMAD4
hsa-miR-345-3p	PP	SMURF1
hsa-miR-345-3p	PP	PYGO1
hsa-miR-345-3p	PP	RPGRIP1L
hsa-miR-345-3p	PP	CREB5
hsa-miR-345-3p	PP	REPS2
hsa-miR-345-3p	PP	YWHAB
hsa-miR-345-3p	PP	FAM114A2
hsa-miR-345-3p	PP	FRMD5
hsa-miR-345-3p	PP	UGGT1
hsa-miR-345-3p	PP	RAB3C
hsa-miR-345-3p	PP	CEP63
hsa-miR-345-3p	PP	ZEB1
hsa-miR-345-3p	PP	ANKH
hsa-miR-345-3p	PP	GFRA1
hsa-miR-345-3p	PP	PLA2G16
hsa-miR-345-3p	PP	TMEM72
hsa-miR-345-3p	PP	MRPL22
hsa-miR-345-3p	PP	KCNC2
hsa-miR-345-3p	PP	GRIN2A

## Sheet: TARGETS ALL
Target gene	MIRWALK	MIRMAP	MIRDIP	MIRDB	4476	Target gene	MIRWALK	MIRMAP	MIRDIP	MIRDB		Target gene	MIRWALK	MIRMAP	MIRDIP	MIRDB
POU2AF1	HIF1AN	WDTC1	C9orf152	ZYG11B	371A	BCCIP	C9orf131	INO80D	CELF2	NEXMIF		ZFP62	BICD2	PGPEP1	FAM234B	2020-03-02
RTKN2	GLIPR2	STK35	SNX27	ZXDC	345	SPANXC	C9orf131	AFF2	SPTBN1	SAR1B		OR2AE1	RASSF2	RAB11FIP4	BRWD1	ABCC4
ACKR2	GLIPR2	RAB11FIP4	UBQLN2	ZSCAN2		SPANXD	C9orf131	ATP8A2	KDM6A	BECN1		SYT10	RPRD1B	CAMK1D	ZFP62	ABCC5
C9orf152	GLIPR2	LMX1B	VAMP2	ZNF862		SPANXB2	C9orf131	KIAA1244	BTG3	TMEM106B		GJB7	HNF4A	FCHSD1	FMR1	ABHD6
PNMA2	ITCH	TMEM105	CHD4	ZNF805		SPANXB1	VCP	CALN1	MSL2	BTG3		DKFZP779J2370	PPP2R2C	FAIM2	RASAL2	ABL2
GPR111	ACAP2	ATXN1L	POU2AF1	ZNF740		SPANXA1	FANCG	ANXA11	SOCS5	ZC3H6		BCL2	URM1	GSG1L	SEL1L	ABTB1
METTL21B	UVSSA	GNG7	HTR2C	ZNF709		SPANXA2	PIGO	ABL2	SRRM1	C2orf49		CCL4	FAM78A	LUZP1	ERMP1	ACER2
PARP11	KCNIP4	TBL3	SF1	ZNF664		BTG3	STOML2	GFOD1	UBFD1	SVBP		ZNF415	PRSS16	CENPO	RIT1	ACHE
EHD2	UBE2K	PDPR	RAB6B	ZNF655		BECN1	STOML2	MTR	BECN1	EXOC5		GRIN2B	PRPF40A	IGDCC4	TMEM135	ACTBL2
BDH2	UBE2K	NTSR1	ACKR2	ZNF609		GJD4	UNC13B	BRI3BP	NRF1	ABHD18		CABYR	PPP1CA	EPHA10	ATRX	ACVR2A
ADIPOQ	UBE2K	GTPBP1	ADIPOQ	ZNF598		SPANXN5	UNC13B	RMND5A	LEF1	SUSD5		PSME3	PPP1CA	NTSR1	LCORL	ACVR2B
RUSC1	UBE2K	C17orf51	RUSC1	ZNF592		LINC00692	UNC13B	CRKL	FAM46C	MAPRE1		LL22NC03-63E9.3	OGFOD3	SARM1	PPP2CA	ADAL
VAMP2	STRBP	IBA57	E2F3	ZNF585B		METTL17	UNC13B	UGGT1	BUB3	SS18		AMELY	ZNF519	RAP1GAP2	CELSR2	ADAM28
AC007040.11	PIP5KL1	MARK2	SEC14L1	ZNF580		CCDC23	UNC13B	ONECUT3	PPP4R3A	RPS6KA2		CTD-2021H9.3	ZNF24	GMPPB	PHF20	ADAM9
PRG2	FNBP1	NCR3LG1	EHD2	ZNF532		SLC25A51	UNC13B	SLC26A2	MYCN	FAM129A		GRIA4	ZNF24	GPR114	NHLH2	ADAMTS15
SPERT	DPCR1	EDC3	RTKN2	ZNF519		CST9L	RUSC2	FAM105B	WBP11	TMEM33		VAMP8	DCC	CHST11	ADCY9	ADAMTS4
SHISA6	MGAT5	PFKFB2	HMG20A	ZNF516		NETO1	RUSC2	TMED8	PCDH8	ANKS1B		CBFB	DCC	LDLRAD2	TRIM66	ADAMTSL3
TMEM178B	HOXD3	DGCR2	SMARCD1	ZNF445		PLCB1	RUSC2	RAB3C	PRPF4B	MAP3K1		MMP26	POTEB3	SYK	ESRRG	ADAT1
MSMO1	MYADML2	MDM4	LSAMP	ZNF444		PRR13	RUSC2	RAP1GAP2	GMFB	NGRN		TMEM135	FMN1	KLHL21	CREM	ADAT3
TVP23A	FAM210A	NPTXR	RANBP10	ZNF438		NGRN	TESK1	ZNF395	EPS15	CSK		CER1	FMN1	GFOD1	PI4K2B	ADCK2
USB1	CTAGE1	LUZP1	TMEM138	ZNF426		TSPAN31	SIT1	PRLR	CNOT2	BCLAF3		RUFY4	FMN1	CBX6	STARD13	ADCY9
APEX2	RPL17-C18orf32	MTR	MLLT11	ZNF391		MS4A12	CCDC107	ZBTB44	CSNK1A1	SH3BGRL2		MESP2	ACACA	POU4F1	STXBP5L	AGO4
TAS2R3	MBD2	CDR2L	CAMK2D	ZNF346		PSMG3	CCDC107	CLUAP1	ITGB8	FAR2		NUDT18	ACACA	CTNNBIP1	CDK19	AGPAT3
PIANP	TECPR2	NTNG2	PNMA2	ZNF337		RNF182	CCDC107	HTT	TEAD1	SCN9A		GPR160	ACACA	FYCO1	GPBP1L1	AGXT2
RNASE13	RCOR1	HIP1	C11orf87	ZNF319		EVI2B	CCDC107	GBP4	SOX2	STK4		PSG8	WIPF2	APOLD1	HNRNPU	AHSA2P
CDSN	RTF1	SCUBE3	MPRIP	ZNF197		IDNK	CCDC107	GPR107	ZNF644	TEAD1		CCDC126	ARL17A	TMEM105	SPSB4	AKAP1
SIRPB1	WDR72	TXLNA	ELFN2	ZNF18		NEK3	CCDC107	APC2	VPS35	PARG		SPACA1	PLEKHG5	NELF	FRAT1	ALDH7A1
TMEM138	WDR72	GPR107	E2F7	ZNF169		APOBEC3D	CCDC107	BTRC	SRSF3	SYCP2L		TTC30B	CROCC	GTPBP1	DAZAP2	ALX3
TMED4	DHRS11	FIBCD1	PIANP	ZMYM4		RP11-455G16.1	CCDC107	DNAJC16	ANKS1B	PHTF2		RS1	SLC7A2	SPECC1L	ABL2	AMELY
SNX27	DDX52	PLEKHG3	YWHAZ	ZMPSTE24		SRSF3	ARHGEF39	BNIP2	SRPK2	SMAP1		ZNF561	SLC7A2	PDPR	COL4A1	ANAPC16
HOOK3	CAVIN1	SBK1	NEBL	ZFYVE28		DHRS11	CA9	MYOCD	SEC23A	KANSL2		HTATIP2	SLC7A2	GPD1	NUP98	ANGPT2
SLC39A2	PSME3	ATP11A	RNASE13	ZFYVE27		HYLS1	TPM2	SREK1	LRRC20	EML4		ZNF740	NAT1	CAMK2B	PLAGL1	ANKH
PAX4	PSME3	PPP1R18	ELK4	ZFYVE26		SLC25A33	TPM2	SEMA3G	SAR1B	MSL3		LPAR4	NAT1	KIAA1244	CTTNBP2	ANKRD50
OR5M8	PSME3	EPHA10	SHISA6	ZFP28		COPS4	TPM2	IPO9	ICE2	HSPA13		HDDC3	NKX3-1	POU6F1	ZDHHC9	ANKS1A
AL162407.1	MEOX1	RBM33	FOXJ2	ZFHX2		SOX2	TPM2	TTBK2	EPM2AIP1	CTNNA3		ELOVL4	STC1	FAM163A	NRBF2	APBA1
KRT31	MAPT	ZFP91	ADGRF2	ZEB2		RPL37	NPR2	NWD1	DCP2	CELF1		CREM	ISL2	ZNF319	SPICE1	APBB2
UBXN1	HOXB5	KLHL21	TAL1	ZDHHC9		AC007390.5	HINT2	PCDH19	RER1	BAG5		VPS52	CHRNB4	ONECUT3	VPS4B	APC
BTBD19	ACSF2	TBKBP1	FGD6	ZDHHC5		NUP62CL	TMEM8B	APOLD1	MAP3K1	ANKUB1		PPP2CA	VEZF1	SDK2	DUSP6	APEX2
AE000662.92	ACSF2	TMED8	AK4	ZDHHC2		RHPN2	TMEM8B	TMOD2	RSF1	COA3		ZNF616	CSH2	HYOU1	CECR2	APOL4
FAM9C	ACSF2	TOLLIP	QKI	ZDHHC15		PCDHB7	RECK	CHST11	RNF141	CERK		MAGEB2	CSH2	TSPYL5	USP38	APPBP2
ELMO2	ACSF2	GLT25D2	DCAF5	ZC4H2		CLEC6A	RECK	TMEM199	CITED2	HECW2		SUN1	CSH2	MARK2	PRKRA	APPL2
UBQLN2	ASAP3	CDCA8	HERC3	ZC3HAV1		RFK	RECK	PPP1R3B	BCLAF1	ZNF706		ARMC7	PSMD12	RBM33	ANKS1A	AQP2
ALOX15	ASAP3	SLAMF1	ZNF609	ZBTB7C		RP11-248J23.6	CCIN	STAT5A	BTF3L4	TBX18		CCL4L2	PSMD12	TMOD2	LPAR4	AQP3
HTR2C	DPP6	TNFSF13	CBL	ZBTB7B		PAGE4	CCIN	PTPN11	CERK	ZNF644		TMEM116	CD300LF	GPIHBP1	POU2F1	ARCN1
NCSTN	TRIM35	HLCS	DPYSL2	ZBTB46		ENOPH1	GNE	DYNLL2	PLCB1	USP32		DAZAP2	ZC3H12B	SLC38A5	JAZF1	ARFGEF3
FGF16	GTF2A2	UBE2Z	GID4	ZBTB43		LYRM4	GNE	FAIM2	G3BP2	HELZ		EEF1G	FXYD6	GTF2I	ZNF518A	ARHGAP29
AL133373.1	BNIP2	NPR3	XPR1	ZBTB41		PSMC6	GNE	ELOVL6	SMC6	PCMTD1		UBE2G1	OPCML	CREB3L2	ELOVL4	ARHGAP5
AL138847.1	ANXA2	AXL	BMP3	ZBTB40		C3orf83	GNE	PPM1H	CNOT6	ZNF264		ANKRD65	OPCML	ABLIM1	PEAK1	ARHGEF2
LENG8	SMAD3	PCDH1	TOR1AIP1	ZBTB26		ZNF16	GNE	PRKAR2A	PKP4	RPL15		BEND6	NDE1	GPR68	PPARA	ARHGEF9
C20orf96	THSD4	CYS1	SH2B3	ZBTB22		C1D	RNF38	TMCC3	FBXO38	FNBP1L		PLAGL1	LYRM1	C1orf95	E2F7	ARID1B
MLLT11	POU3F4	CTB-186H2.3	FGFR1	ZBTB20		CYP3A5	RNF38	C3orf62	SVBP	ZNHIT6		NCAM2	CHP2	FRMD4A	UBE2G1	ARID3A
DLEU7	RPL36A-HNRNPH2	SNX12	OSBP	YWHAZ		RBPMS	RNF38	DOK6	MAPRE1	LYRM4		FAM120AOS	MMP2	TBL1X	PAK2	ARID3B
STMN1	RPL36A-HNRNPH2	VAT1	NRXN2	YOD1		ZNF611	RNF38	SNX30	TSPAN31	UTY		ZKSCAN5	POLR2C	MYOCD	TMEM132E	ARL14EP
ZNF444	HNRNPH2	SPECC1L	SLC2A13	YLPM1		SPANXN2	RNF38	PRRC2B	MBNL2	PTGER3		MTFP1	USB1	SRGAP3	SUN1	ARL15
NPAP1	ZPR1	MLF2	COPZ1	YIPF3		RLN1	RNF38	TXLNA	COPS4	PPIG		LACC1	CMTM4	DGCR2	ATL2	ARMC7
CTSK	ZPR1	BRPF3	CELF1	XYLB		TMEM185B	RNF38	CREBBP	RNF146	KIAA0232		C12orf74	CMTM4	BACE1	ECE1	ARNT2
KCNA6	SIK3	KLHDC7A	BHLHE40	XPR1		OSTF1	RNF38	KBTBD6	RCAN2	TRRAP		SNRNP40	KRTAP19-7	TSC1	RALGPS2	ASB13
ATP6AP1	MPZL3	B4GALNT3	ARL8B	XKR5		CPA1	RNF38	RAB11FIP4	MYCBP2	TMEM50B		RP11-363G10.2	TRIM43B	TMEM179	CBFB	ASB4
PABPC1L2B	CYLD	HMX3	VAMP1	WSCD1		CKS2	RNF38	MAPKAPK2	OCLN	HOOK3		RP11-114H20.1	PSD4	HIP1	ZDHHC7	ASTN2
GTF2A2	FTO	SETD8	CDSN	WIPF2		GCSAML	RNF38	RBM33	ENOPH1	TRAF3IP2		EPO	FAM19A3	ZKSCAN2	DTWD2	ASXL3
FAIM2	BEAN1	CEP63	EEF1AKMT3	WFDC5		FAM19A1	RNF38	GPATCH2	UTY	ISL1		STX18	FAM19A3	TMEM222	MIER1	ATG4A
C10orf82	BEAN1	ONECUT3	PARP11	WDR48		SDHD	RNF38	SMU1	PCDH17	GCFC2		ADAT3	SH3PXD2A	G3BP1	RMND5A	ATL2
C1orf105	C21orf62	HCFC1	ADGRL1	WDR33		ZNF24	RNF38	UHMK1	KIAA0232	SFR1		UPK3A	TSPAN4	ATXN7L1	GRB10	ATP2B3
CALCA	CD207	PLD4	KIAA1217	WDR1		SYCP2L	RNF38	SUDS3	SIAH2	ITGB8		CCNC	TSPAN4	TBC1D22B	RFX5	ATP8A2
CHCHD5	CYP26B1	SIRPA	TAP2	WASF2		SRSF2	RNF38	FYCO1	OTP	NME5		CYYR1	TSPAN4	MICALL1	PRKCI	ATRX
PRRT2	CYP26B1	GPR124	ZNF664	VPS9D1		NEUROD1	RNF38	FOXJ2	RPS6KA2	CLPTM1L		ASIP	TSPAN4	REXO1L1	MITF	ATXN1
CTB-129P6.11	CD8B	CYBRD1	TRIM32	VPS53		DCAF12	RNF38	BMF	PIP4K2B	BCL10		EFCAB14	RHOG	HDAC5	GRHL1	ATXN3
DKFZP779L1853	RPIA	FCHSD1	PARPBP	VPS26C		DEFB129	MELK	SLC25A25	ZC3H6	CDK13		RP11-113D6.6	RHOG	FAM22D	CLDN8	ATXN7
GJB1	MAP4K4	WWC2	ZNF862	VPS26B		WBSCR22	MELK	PRICKLE2	NEUROD1	TMOD2		CTB-186H2.3	ZNF84	COG8	FOXN3	B3GALT5
TAL1	SORCS1	CTNNBIP1	CSNK1E	VPS25		CCBL2	MELK	ZBTB10	KPNA4	LMLN		TUFT1	YIF1B	SNX30	PPP4R3A	BAK1
AL136115.1	SORCS1	DNAJC9-AS1	MAFG	VDR		SMIM21	MELK	CDC42EP3	ARID5B	PPP4R3A		RPL22	YIF1B	DTX4	ELAVL1	BCL2
ATP5F1	TSC22D1	SFN	USP25	VCL		VPS35	MELK	KIF14	ZNRF1	CNOT6		C17orf51	KCNK6	RHPN1	STX6	BCL2L2
CC2D2B	TSC22D1	GPR17	LENG8	VAX1		TAF11	MELK	ZMIZ1	PSMC6	TNRC6B		TMLHE	HNRNPUL1	NOL6	EDN1	BEND6
CPS1	WDFY2	ZMIZ1	SDK1	VAT1		CCDC126	MELK	GGA2	OTUD7B	PSMG3		AURKC	HNRNPUL1	PLAG1	ABCC5	BET1
ZBED3	CEACAM7	HNRNPUL2	PLXNA4	VASH1		CKS1B	PAX5	RRAGD	FOXK1	AAK1		ZNF586	HNRNPUL1	SREBF2	EFCAB14	BHLHE41
LAMTOR1	SLC1A5	SMARCC1	METAP2	VAPB		C7orf13	PAX5	C1orf95	DCAF12	WNK3		TMEM177	NSL1	APBB1	KCNA1	BICD2
PPAPDC1A	GPATCH2	REXO1L1	NFAT5	VAMP2		AL049747.1	PAX5	IGDCC4	MAPK1IP1L	RIMKLB		STX6	TGFB2	KIAA1967	ZNF618	BNC2
APLN	COTL1	DESI1	CPD	VAMP1		ZNF714	PAX5	CANT1	TRIM33	RHPN2		DMC1	LOC149373	WDTC1	ROCK1	BNIP2
NABP2	PTGES3	UGGT1	NDUFA10	USP7		XG	PAX5	LRRC27	PGAP1	SLC35E2A		RP4-539M6.19	OR2T10	KLF16	KIF1B	BRSK2
CCDC140	PTGES3	ZNF500	UNC80	USP38		TMEM14A	PAX5	TBC1D14	SLC25A33	TIMM50		TINF2	MTSS1L	CARM1	FGFR2	BRWD1
E2F7	PTGES3	TAF8	MECP2	USP37		CCNY	PAX5	ZFAND5	ZBTB34	CYP20A1		PRKCI	CNTNAP4	AMIGO3	NCK2	BTBD11
C11orf87	PTGES3	KIAA1967	SSH2	USP12		C6orf141	PAX5	TMCC2	MED1	NLGN4X		REL	CNTNAP4	CNTN2	MED14	BTF3L4
PABPC1L2A	PTGES3	DLX3	APEX2	USB1		HSPA2	PAX5	CBL	BRWD1	RASGEF1A		TMEM231	CDYL2	YKT6	FBXO33	BUB1B-PAK6
TMEM239	METTL1	PTAFR	HOXA3	UROC1		TBCA	PAX5	BMP7	PRPF38B	FGFR1OP2		CXCL13	MPHOSPH6	TXLNA	ZBTB37	C10orf105
IL2RG	HMGA2	CORO6	ATP2B4	UNC80		ALG13	PAX5	REXO1L1	CUL3	ETV1		RPL37	CBFA2T3	POM121C	OTX2	C12orf74
LANCL1	RNASE11	APOLD1	NABP2	UNC119B		CLPTM1L	PAX5	NPR3	PTBP2	BEND2		SPRN	SMUG1	SMU1	KHDRBS1	C17orf51
SDK1	ACIN1	SELL	ZNF709	UMPS		MGARP	PAX5	JMY	PPTC7	DIRAS3		HDC	CTDSP2	LRRC8E	PUM1	C19orf38
FAM222A	EAPP	FAM138A	TRRAP	UGT3A1		SF3B5	PAX5	HEATR3	FLI1	HMGB2		PI4K2B	FBXO33	MRM1	VPS37B	C4orf19
PPIF	SAMD4A	SMAD9	IKZF4	UGCG		PARG	PAX5	DOCK3	GOSR1	RNF141		NIP7	L2HGDH	ZNF500	SH3TC2	CABYR
B3GALT5	RAMP3	TRIM39	ATP6AP1	UBXN1		CER1	PAX5	RNF169	FAM19A2	HDX		PTX4	FIGNL1	ZNF286A	NEDD9	CACNA1C
TMEM59L	VOPP1	SGSM2	ZNF512	UBQLN2		CYP4F31P	PAX5	O3FAR1	NR4A2	OTP		NCK2	KIAA1324L	CANT1	MAP3K1	CACNA1I
SUOX	VOPP1	ARTN	MPZL2	UBN2		LY6G5B	PAX5	SEMA4D	MLEC	CDC73		SLC25A30	GFM1	HIP1R	C5orf24	CACNB3
BMP3	SEMA3D	NOTCH1	SP1	UBE2H		NDE1	PAX5	CBX6	FNBP1L	KDM6A		CCL4L1	GFM1	LRRC55	PPM1H	CACNG2
SUPT5H	EPHB1	SELPLG	CREB3L2	UBE2G1		LRRC42	PAX5	HK2	NEXMIF	CHSY3		AGXT2	TRIM59	EMP1	FRAS1	CALCOCO2
NRSN2	DZIP1L	PCDH19	GJB1	TWIST1		ZBTB37	PAX5	TSPAN14	SRSF2	ANO6		MARK1	NAALADL2	B3GALT6	TOX	CAMKK2
AP001579.1	PLCH1	HOXB3	ARIH2	TVP23A		BNIP3L	PAX5	HIP1	TLK1	GXYLT1		MAP3K1	USP13	DNAJC21	DCUN1D3	CAPRIN1
SH2B3	PLCH1	C19orf44	ST3GAL1	TTYH3		PTGR1	PAX5	DCLK2	PCDH7	MAPK8		SERTAD3	SMDT1	COL5A1	PTPN4	CARNMT1
C10orf95	BCHE	CEP85	ALOX15	TTLL7		FAM86B1	PAX5	MYO10	LCOR	ZDHHC3		VEZF1	POLDIP3	FLVCR1	GJB7	CARNS1
TAP2	TNIK	PPP1R3B	PDGFA	TTLL6		C2orf43	GRHPR	CASP3	FAM129A	SPANXN5		CD5L	POLDIP3	ICAM1	CHD9	CASZ1
GLO1	TNIK	ISYNA1	BDH2	TTL		PDGFD	ZBTB5	KIAA1841	MED29	SRSF3		CYCS	POLDIP3	ZMIZ1	WAC	CBFB
NINJ2	TNIK	NPRL3	KCNMA1	TTI2		GLRX2	ZBTB5	SYK	FGFR1OP2	MYCN		CCDC170	TTC38	ZNF709	HIST1H4H	CBLL1
SLC38A7	TNIK	TREML2	ENAH	TTC5		ANKRD36	POLR1E	KHNYN	PARG	HBS1L		DNTT	ATAD2	POLR2F	GBP4	CCDC126
NPHS2	TNIK	TAX1BP3	TGOLN2	TTC3		ZNF530	FBXO10	RAB6B	SCN2A	NIM1K		CNTNAP1	DAP3	FAT2	CCNC	CCDC169
AMMECR1	TNIK	PKHD1	CASC3	TTC17		LEPROT	FBXO10	SOX11	BNIP3L	SYNJ2BP		RCVRN	DAP3	NFIA	SMAD2	CCDC170
CLEC6A	LAMP2	PNMA6C	CSDE1	TTC13		LY6K	FBXO10	SBK1	TMEM106B	KIAA1841		FAM219B	ZNF432	PGAP3	TRIB2	CCDC47
SS18L2	XIAP	NRARP	TMEM184B	TSPAN11		COMMD7	FBXO10	TNRC6C	NUDT11	IGF2R		ATP1B4	ZNF432	ATG4B	HRASLS5	CCNC
ITPKA	XIAP	LRRK1	ASTN1	TSHZ2		RAX	FBXO10	PTAFR	HTRA1	NR4A2		ETV3	RPL28	FCRL5	PROX1	CCNJ
CD247	MTMR1	RIPK1	SELP	TSC22D2		PROSC	TOMM5	BLOC1S6	SH3BGRL2	FMO3		GPR39	TMEM121B	VPS13D	PTGFRN	CCNJL
FAM195B	PRR5-ARHGAP8	SMARCD2	CLMN	TRRAP		ZSCAN5A	FRMPD1	KIAA1462	ZKSCAN8	SRSF2		POLR3H	GAS2L1	NOTCH1	MSN	CCR1
TPI1	ARHGAP8	PCDHGA5	CMTM4	TRPV3		COMMD9	FRMPD1	TSC1	CPEB4	CPPED1		RP11-382J12.1	DMRTA2	AFF2	CCDC126	CCR5
C1orf158	ARHGAP8	PCDHGC5	RAB5B	TRPV1		GTF2H3	TRMT10B	CELSR3	ELP1	SPAG9		MKNK2	PRKAA2	DSEL	DLGAP1	CDC42BPG
KIAA0247	ARHGAP8	ABL2	PGRMC2	TRMT10B		ASCC1	TRMT10B	LUZP1	KIAA0907	USP33		DCLRE1A	DDAH1	UBE2Z	ZBTB2	CDC42SE1
GJA4	FAM91A1	METTL7B	ELMO2	TRIOBP		HTR1E	TRMT10B	NF1	XIAP	MPL		SCRT2	LRP6	SLC22A13	HIST1H4B	CDCP1
LAMB4	FAM49B	E2F4	ANKRD45	TRIM67		RNF141	TRMT10B	ABHD13	SCRN1	CST9L		IAH1	TSPAN11	PIK3C3	RASGEF1A	CDH26
CYB561D1	FAM49B	HK2	USP38	TRIM66		ZNRF1	TRMT10B	GRPEL2	SKP1	TRIM59		SLC10A6	SLC12A7	FAM109A	AQP3	CDH5
EIF4EBP1	FAM49B	ALAD	AGO1	TRIM32		TRIM36	TRMT10B	KIAA2018	UBE2J1	PCDH8		FAM216B	LMX1A	LOXL1	JOSD1	CDHR1
SET	FAM49B	PARP14	SOX4	TRIM25		CITED2	EXOSC3	MFAP5	BAG3	CBX5		ZNF343	TMEM81	RP11-422N16.3	MYO5B	CDK17
ARL8B	FAM49B	TMEM179	TMBIM6	TRIM22		HBQ1	EXOSC3	SRGAP3	R3HDM2	RABIF		CLDN8	SLC41A1	TRAM2	ETS1	CDK19
MAP3K9	FAM49B	ISM2	VCL	TRAM2		GYPA	SLC25A51	TRAFD1	MIOS	PHF12		LYPD5	DYNLT1	NTNG2	INHBB	CDKL3
C9orf57	FAM49B	TMCC3	SRCIN1	TRAF3IP1		DIRAS3	SLC25A51	SORL1	CAMK2G	NUP50		FAM27C	CRHR2	EREG	SNX18	CDKL5
MRPL52	EFR3A	BTRC	PRLR	TPTEP2-CSNK1E		TEAD1	IGFBPL1	E2F3	GSR	ZKSCAN1		FAM27B	RP9	KCNQ2	SERPINB8	CDKN2AIPNL
OXLD1	KCNQ3	MICALL1	PSD4	TPP1		ZNF672	IGFBPL1	ATF5	HSPA2	SEC24A		FAM27A	HHIPL1	SLC31A1	FAT4	CDR2L
SDC4	RANBP6	LGALS9C	ASCC1	TPD52L3		ZNF664	ANKRD18A	PPP2R2D	ZNF706	TET2		ZSCAN9	ZNF589	MKI67	PDXDC1	CDS2
SCN2B	ZNF331	AP000350.4	ZFYVE26	TPCN2		FEZ2	CNTNAP3	LSM12	RALA	BCCIP		CCDC42B	WNT5A	CELSR3	NFAM1	CEACAM1
FBXO41	ZNF331	NFX1	ST8SIA1	TOR2A		CCDC121	SPATA31A1	LMX1B	HACD3	RIMS1		SIPA1	SMIM8	GSC	B3GALT5	CECR2
EIF4EBP2	ZNF331	CALML3	PTAR1	TOR1AIP1		PSMD13	ANKRD20A2	STK17B	CDC25A	PSMD12		USP38	GPR63	ATF5	FAM76A	CELSR2
IFNL1	ZNF331	HABP2	TIAM1	TOM1L2		HIATL2	FOXD4L6	ATXN3	HBS1L	CCDC50		PRKRA	NCOA7	DHX8	AGXT2	CEP128
CCL23	ZNF331	MAPKAPK2	NCSTN	TOM1L1		IKBKAP	CNTNAP3B	LRRC55	ZKSCAN1	CSNK1A1		ATOX1	ECHDC1	SLAMF9	PDPK1	CEP63
SCOC	SLC19A1	ARHGAP11A	LRRTM4	TOM1		MACROD2	CNTNAP3B	CD68	FTO	CCNY		PAEP	PTAFR	GGA3	KNOP1	CER1
ZNF664	LSS	SERPINB8	NAB1	TNRC6C		FLJ20306	SPATA31A6	HNRNPUL2	BTBD1	CCSER2		C1orf110	PTAFR	PLA2R1	CTDSP2	CERS1
FAM89A	KREMEN1	CAMKK1	BLMH	TNR		PCDH8	SPATA31A6	SORT1	ETV1	UBFD1		ARHGEF2	YTHDF2	RNF166	YES1	CGN
IL18BP	ZNF37A	MTL5	PCGF3	TNNI1		PCDHB12	SPATA31A5	NFAT5	SEC24A	AP1G1		RALGPS2	TRIM62	NEK8	ERBB4	CHD9
HAMP	KIF2C	FAM172A	KCNIP2	TMTC1		RCAN2	SPATA31A7	POU6F1	REXO1	SUZ12		CYP3A5	KITLG	SORL1	DHDDS	CHL1
OAF	PLK3	CANT1	MED22	TMEM97		MSL3	ANKRD20A4	ENDOD1	TRIM37	TLK1		SLC2A14	POC1B-GALNT4	MAN1B1	ANKRD52	CHMP5
PAFAH1B3	CDKN2C	EDEM3	RALGPS2	TMEM87B		PRSS8	FOXD4L5	ZNF681	CCNY	LYRM7		VMA21	CMKLR1	KLHL25	ZNF148	CHRNB3
TPSB2	ZZZ3	IL22RA1	NAV2	TMEM59L		MED21	CBWD5	ZKSCAN2	USP33	GPATCH2L		ADCK2	CMKLR1	RNF157	RNF144A	CLDN8
LCN1	ADGRL2	RMND5A	DDR1	TMEM26		FAM9C	ANKRD20A3	LIPH	ZFP36L2	ZMYM5		NRBF2	UNG	HOXB3	PLEKHA8	CMTR2
TPSAB1	ADGRL2	ZZEF1	LSM12	TMEM25		TTLL9	ZNF658	FUT1	KDM5A	COL14A1		ZC3HC1	VSIG10	C19orf66	LONRF2	CNNM4
WFDC5	ADGRL2	GRPEL2	FBRS	TMEM239		AC140481.2	ZNF658	C9orf35	RASAL2	EPM2AIP1		C3orf18	NDUFAF7	ATG14	ST18	CNRIP1
CHI3L1	ADGRL2	LMX1A	MDGA1	TMEM200B		RNF146	SPATA31A3	MOGAT3	DCBLD2	SLC16A7		C1orf147	NDUFAF7	STK11IP	RPP14	CNTNAP1
CHP2	PRKACB	LEMD2	M1AP	TMEM196		DUSP28	SPATA31A3	PTGS2	NUAK1	CITED2		SSTR2	KCNN1	PKD1	ITSN2	CNTNAP2
GNE	PRKACB	PDK2	NFASC	TMEM184B		FAT3	ANKRD20A1	DACT3	POT1	MACROD2		SAA4	C11orf98	LIN7A	THBS1	COA5
CAMK2D	PRKACB	PSMF1	ODF2	TMEM178B		FAM86C1	ANKRD20A1	CDR2L	ACVR1B	PLCB1		ERMAP	ITK	CCL21	TSPAN14	COG3
TK1	CD163	PSAP	VAX1	TMEM168		TWISTNB	FOXD4L3	KCMF1	PPIG	MAP3K5		DEFB125	MAPK9	NHLH1	ZKSCAN5	COL4A1
ALOX12B	LRP6	WBSCR17	TPP1	TMEM155		ALDOB	PIP5K1B	ZBED2	CYP20A1	MKLN1		NKX1-2	ATP2B2	BSG	ETV3	COPS4
COPZ1	MRPS35	ATXN3	TNR	TMEM138		C10orf11	FAM122A	YES1	RBM11	RNF170		PROS1	METTL6	ZNF333	CRK	CORO2B
ADAM19	MRPS35	LINC00636	OGT	TMEM132B		FAM219B	PRKACG	GTPBP1	IKZF2	RPF2		TFRC	UBQLNL	PSAP	SLC17A7	COTL1
CNNM4	AQP2	PLD1	RNF157	TMEM121B		KRTAP13-3	FXN	XPR1	ZNF503	C21orf91		SMG9	MPPED2	SORT1	GNAL	CPEB4
PRKACA	RPL37	DCLK2	SLC36A1	TMEM101		CNPY3	FXN	ZNF436	CDC42SE1	VPS35		TOX	CD59	FAM105B	RASSF3	CPSF6
NUDT5	EMB	MDFIC	SOCS7	TMED4		ILDR2	FXN	DLG3	MTHFD2	ILDR2		MARCH2	SLC1A2	ACTR1B	C1orf21	CREB5
C11orf68	PDE4D	DNTTIP1	PABPC1L2A	TMBIM6		FABP2	FXN	GINS4	PAIP2B	NKAIN2		AKAP1	ACCSL	ULK3	PLEKHH1	CREM
BPIFB2	F2RL2	IRF2	PITPNM3	THY1		FAM19A2	TJP2	ZDBF2	GLRX2	ENOPH1		ETV3L	CCNI2	UHRF1BP1	PRDM2	CRK
NIPAL4	F2RL2	AC005754.1	CFAP44	THRA		BAG3	TJP2	EDEM3	BAZ1A	RASGRF2		PIN4	ZNF710	SAMD4A	SCARA5	CTDSP2
EARS2	SELE	POC1A	ZSWIM5	THG1L		NT5DC1	TJP2	SYT6	FURIN	EPS15		SLC35D3	PDPK1	TMED9	TAB3	CTSC
HMGXB4	TMEM9	UBE2D4	EBF2	TGOLN2		CERK	TJP2	MCL1	CAPRIN1	TTC39C		MICU1	PDPK1	TMEM9	ARHGAP5	CTTNBP2
BHLHE40	TBP	AL391421.1	B4GALT1	TGFA		OR2H2	TJP2	PLEKHG3	AAK1	TMEM170B		TBC1D3F	PDPK1	ARIH2	TTC30B	CXXC4
RAD9A	PMS2	GAS2L1	RPA1	TFAP4		BTLA	TJP2	YARS2	ZNHIT6	EVI2B		HAUS7	EMP2	ASL	OSM	CYP24A1
HOXC10	ISPD	PLXNA3	CABLES1	TFAP2B		CCDC41	TJP2	NCOA2	ATP1A2	PPAT		HPS6	EMP2	HSH2D	HOXC4	CYREN
TACO1	SPTB	TEP1	TRPV3	TECPR1		KCNG3	TJP2	ARIH2	ILF3	OSER1		TBC1D3	LITAF	FAM102B	SH2B3	CYTH2
C12orf36	MPP5	PARM1	GLRB	TDRKH		GCSAM	APBA1	RYBP	NGRN	SOX2		CRB2	LITAF	TBKBP1	TP53INP2	CYTH4
SPOCK1	MPP5	SCD	SCAF11	TCF24		AL353791.1	PTAR1	SCARB2	RB1CC1	SCAI		COPS4	LITAF	PTPRB	MCF2	DAZAP2
DCTN3	KCNK13	MAP1LC3C	TMEM110	TBL2		KIAA0101	PTAR1	TBL3	C6	BARD1		TAS2R14	CBLB	TKT	SNX4	DCP1A
PDCD2	SERPINA1	SNCB	CBX7	TBC1D2B		POT1	C9orf135	UGT8	PRRC2B	COMMD8		WNT2	CCDC58	ATP5E	C4orf19	DCUN1D3
SERPINB7	SERPINA1	EVC	NOLC1	TBC1D19		AC012360.2	C9orf135	FUT10	EXOC5	QSER1		IRAK1	CCDC58	IFFO1	HIST1H4D	DDX5
ACSM2A	SERPINA1	TMEM86B	WIPF2	TASOR		SAR1B	SMC5	C3orf70	ARAP2	TAF11		FCGR1A	SEC22A	ST3GAL4	DOCK3	DENND4C
PRRC1	CTNNB1	CDK19	ZMPSTE24	TAP2		WBP11	SMC5	YWHAH	PDE12	TSPAN2		MUL1	DYDC1	IL21R	CBLL1	DESI2
KLHDC8B	CTNNB1	RNF40	PEX19	TAOK3		AL033381.1	KLF9	TMEM2	KCTD9	FBXL20		GPR157	DYDC2	SNTB2	SRPK1	Detail
NRXN2	CTNNB1	POLR2F	CLEC6A	TAOK1		FAM76B	TRPM3	DSTYK	PKMYT1	CYBRD1		ZNF697	DYDC2	RGS11	TMCC3	DHDDS
LRIT3	ZNF660	ATP8A2	FNDC5	TAL1		NUDT11	TRPM3	KLHL25	HNRNPLL	KDM3B		AQP3	ZNF286A	ATXN1L	SYNRG	DIRAS1
HMG20A	GNAI2	GLI3	HOXC8	TAF1C		CRYAA	TRPM3	TMEM50A	CASZ1	IFIT2		IMPAD1	ZNF286A	TGFB3	COL12A1	DIS3
PATE1	GNAI2	NID1	NR4A3	SZRD1		PRRG4	TRPM3	AL078585.1	MACROD2	NEK3		HRK	ZNF286A	NOTCH2	CMTR2	DLC1
TRIM22	GNAI2	ADCK2	TTLL7	SYPL2		MNAT1	TRPM3	FAM199X	NUF2	TFPI		RNF208	ALDOC	LILRA6	CYP7A1	DLGAP1
PFDN1	GNAI2	ARPP19	HAND1	SYNGAP1		PTBP1	TRPM3	DUT	YAF2	ZC3H12B		CALCOCO2	RANBP3	IGFALS	UBAP2	DMC1
CBX7	POLB	LRRC61	FBXW11	SYN2		RHOU	TRPM3	ANKRD34C	RAPGEF6	SCN3B		HADHB	2020-03-02	GABRB2	RNF44	DNAJC14
TEX261	HOOK3	ENDOD1	FAM78B	SV2C		NT5C1B-RDH14	TRPM3	STARD9	RAB3IP	POLH		NEDD9	UBR2	SPEF1	KCNIP4	DNMT3B
BLOC1S1	GABRA2	TESC	RSPO4	SUSD6		RP11-113D6.10	TRPM3	NGB	SRSF7	RPGRIP1L		AC011484.1	SUPT3H	TMEM184A	SUMF1	DNTT
GPX2	GABRA2	ZC3HAV1L	STUM	SUPT5H		ZNF768	TRPM3	CHML	TRIB2	CCDC126		ITIH6	ENPP4	PLA2G2C	HDC	DOCK3
CCL22	CHIC2	MAMDC4	AMMECR1	SUPT4H1		WBP2NL	TRPM3	RBM12B	SLC35F2	KRIT1		FAM221B	TRAM2	TMEM199	KPNA4	DPYSL4
TM4SF1	REST	NUDT4	KIAA0513	SUOX		FAM86A	TMEM2	ARHGEF18	GPD2	MED29		AC002451.1	SMIM8	LIPH	HTATSF1	DRAM2
BAK1	PRKG2	FAM163A	ZBTB4	SUGP2		ILDR1	TMEM2	ARHGAP29	PLPBP	SIAH2		ANO1	SMIM8	CORO6	SRSF3	DTWD2
ABHD14B	SCD5	FCRL5	SHISA9	SUDS3		AC016559.1	TMEM2	AL357673.1	UBE2G1	ZC3H12D		GCFC2	TMC2	AL121758.1	MAPRE2	DTX4
AK4	ABCG2	SERINC2	STAT1	STUM		PHAX	TMEM2	MKI67	CRIP2	FGD4		S100A16	FARS2	COX7A2L	SLC24A2	DUS1L
GINS1	GRID2	NKX3-2	RIC3	STMN1		EPM2AIP1	ABHD17B	UBR2	FAM107B	PGAP1		PRF1	CASQ2	FAM167A	SLC35D3	DUSP6
PGLYRP4	GRID2	TGFBR1	CD47	STKLD1		SLC25A18	ABHD17B	MYO1E	SET	RER1		CDKN2AIPNL	KATNAL1	NLRC5	HPS3	DUSP7
IFRD2	SLC9B2	XXbac-BPG32J3.22	PABPC1L2B	STK16		TBCB	ABHD17B	PIAS2	RTN3	OR2A4		NFAM1	COG4	TNPO1	SOX11	E2F2
IL24	BACH2	CTRL	ZNF592	STIL		ZNF785	C9orf57	GOT2	VNN3	CFL2		VPS37B	SMUG1	HNRNPUL2	LMO3	E2F7
AQP2	RNF217	DNAJB1	KLHL20	STC2		PYROXD1	GDA	B3GNT2	TNPO1	ERCC4		SYT16	MAP7D3	IQSEC1	CHL1	EBF3
ZDHHC5	HMGN2	SUSD1	XDH	STAU1		ARL2BP	GDA	CLDN1	KDM3B	NRF1		GAPT	TOMM22	OPALIN	TPCN2	ECE1
MEF2B	STK40	HPS1	VPS53	STAT6		TMEM128	GDA	AMOTL1	HACE1	TOGARAM1		C11orf82	PAQR6	CASKIN2	NUTM2G	EDEM3
REEP5	EDN2	AC093802.1	SDHC	STAT1		SLC35F5	ALDH1A1	TOLLIP	FRS2	PCDH7		ATL2	PAQR6	TK2	CDKN2AIPNL	EDN1
C19orf33	TMTC2	POLA1	TRMT10B	STARD7		LILRA5	ALDH1A1	KIF11	SRSF12	PDGFD		ECE1	PAQR6	MAPK9	FAM210A	EFCAB14
INSM2	MGAT4C	CCDC80	RARG	STARD4		MSMO1	ALDH1A1	PGAP3	PDGFD	APOOL		AC124890.1	ZNF160	BTBD7	STX18	EFHD1
ILF2	MGAT4C	REEP6	GNE	STARD13		FAM213A	ANXA1	RRP1	TGFB2	DENND1B		CLDN12	ZNF160	FAM195B	LACC1	EFR3A
KIAA0087	MGAT4C	IFFO1	TNNI1	ST8SIA1		SLC35F2	RORB	ARMC10	COA3	NT5DC1		VPS4B	KRTAP10-4	TMEM52	MACF1	EHD2
ARF3	MGAT4C	DCTN5	ALS2	ST6GALNAC5		FOXD2	RORB	IL21R	FGFRL1	DMTF1		PGP	ERMAP	PPP1R3B	KIAA1456	ELAVL1
DDR1	MGAT4C	CYP46A1	MYADM	ST3GAL6		MAPRE1	TRPM6	EFR3A	MAT2B	ATMIN		FKBP2	SHMT1	ZBTB9	AKAP1	ELAVL4
AC016559.1	DENR	HADHA	TRIM66	ST3GAL1		TEX9	TRPM6	AP4S1	PURB	BOLL		TREML2	CTSV	KLHL22	CDHR1	ELK4
RSPO4	MTA3	GPATCH2	VASH1	SSH2		CCL28	TRPM6	KIAA1671	ANGPT1	VPS26A		STAU2	TMEM245	TEP1	C12orf74	ELMO2
ZNF709	WDR92	KLHDC3	NPAP1	SSC4D		RBBP9	TRPM6	SOX4	HELZ	RPL37		NGDN	UQCC1	ANKRD13A	BCL2	ELOVL4
GINS3	IFT22	LARP6	KIAA1147	SRP54		TLK1	TRPM6	ZFP91	BAG5	CCDC170		DYDC2	OLFM1	CD83	TBC1D1	EMB
CMBL	TFEC	DOK6	ATP1B2	SRGAP3		C9orf47	TRPM6	ENTPD5	RPL37	MGAT4A		SYDE2	OLFM1	TNRC6C	COTL1	ENO4
PLCD4	PRRT4	NECAB3	SHISA7	SRGAP2		CDKN2AIPNL	TRPM6	IL7R	ACAD11	CDH6		C22orf46	GFOD1	TIMM50	ARID3A	ENPEP
AP1S3	CC2D1A	PTPRB	AQP2	SRCIN1		NARG2	TRPM6	TRPM8	SHROOM3	MSL2		PDXDC1	ANKRD29	ABHD13	RIPOR1	ENPP1
GPX6	CC2D1A	AL355390.1	WASF2	SPTLC2		ARRDC5	TRPM6	SYT11	WDR37	ZNF24		NR6A1	ANKRD29	SMAD9	SEMA4C	EPAS1
YWHAZ	EPHX3	AEN	CA10	SPRYD7		NCBP2	CARNMT1	MYCBP	GLRA3	BMS1		VWA1	DOK6	TBC1D9B	ZNF586	EPHA4
DRP2	CCDC86	MFAP3L	CLSTN3	SPRTN		ACRC	NMRK1	SDK2	MSRB3	ZNRF1		ACOX3	CCDC32	CLUAP1	DNM3	ERMP1
HAND1	SPTBN2	EFNA3	NT5DC3	SPRN		BTF3L4	OSTF1	TREML2	L2HGDH	NIN		PLIN3	ESYT2	TAF8	TMEM9B	ESRRG
SSU72	SPTBN2	PTPRM	DMBX1	SPRED1		NT5C1B	OSTF1	WISP3	NT5DC1	FTO		C18orf25	FUT10	RPL13	PTPN2	ETS1
TNR	SPTBN2	RP11-404P21.8	RALGAPA1	SPR		FSIP1	PCSK5	PCDHAC2	KCTD12	IKZF1		ZSWIM3	ITGA10	STARD9	MAX	ETV3
PHF8	PLRG1	MAPK8	CELF2	SPPL3		CYBRD1	PCSK5	CREB3L2	RBPMS	ACVR1B		PGRMC2	HMGB1	IFRD2	ZNF704	EVA1A
TMEM150C	ASB5	GALNT9	PEX5L	SPOCK1		BUB3	PCSK5	SYDE2	EGR2	MFSD4A		GLT1D1	INTS6	ATP8A2	CACNA1C	EXTL2
C10orf99	CASP3	SULT1C4	TTBK1	SPERT		MRPS18B	PRUNE2	PCDHA8	SLC35F5	PPM1A		CDK19	KIDINS220	APC2	ZDBF2	EXTL3
TFRC	RNF14	SREBF2	TMEM55B	SPDYA		TRAPPC3L	PRUNE2	C1QL4	MED9	RAB3IP		C9orf16	TIMELESS	SH2D3C	NSMF	FAM114A2
KRT38	RNF14	CD300LD	JPH4	SP1		OCLN	PRUNE2	C3orf72	GCSAML	SV2B		PDCD1	TIMELESS	PAQR9	NR5A2	FAM118A
CHD4	EBF1	ZNF681	ITGAL	SOX4		CDC45	PRUNE2	PBX2	ZNF516	ANGPT1		GLTP	CBLN3	STAT5A	KIAA1147	FAM122A
LUZP4	EBF1	AL357673.1	TMEM97	SOX13		DCBLD2	PRUNE2	STK16	ATG14	MRI1		TMEM132E	GUSB	C1orf210	SLCO3A1	FAM174B
PLAC9	FAF2	ACACA	SLC11A2	SORBS1		ZDHHC2	GNA14	POU4F1	NAV3	RASAL2		HDGF	GUSB	IQSEC2	CLOCK	FAM19A2
SULT1C4	PROP1	RHD	HECTD2	SOGA1		LYPD1	GNA14	SNX29	ETV5	IKZF2		KCNIP4	MAGI2	KIAA1191	EBF3	FAM210A
LRG1	HDAC11	COL9A2	IGDCC4	SOCS7		CCDC65	GNAQ	MAGT1	WAPL	PAPOLA		RSPO3	MAGI2	PAFAH1B2	ESR1	FAM216B
SDR9C7	HDAC11	MFAP4	NRSN2	SOCS4		ADH6	CEP78	ZNF674	BCCIP	KIAA1143		FLG	ATP5MF-PTCD1	CARD14	CREB5	FAM234B
TGOLN2	XYLB	SLC29A1	REPIN1	SNX9		SEC23A	CEP78	PDPR	ILDR2	C9orf47		COTL1	CEP70	IL7R	PIK3C2B	FAM71D
RANBP10	PTPMT1	SOWAHB	C9orf66	SNX8		NGLY1	CEP78	ULK3	MARCKS	PPP2R2D		RFXANK	SPANXA1	SP6	PRICKLE2	FAM76A
C10orf105	PTPMT1	COPS6	VPS13B	SNX29		RPP25L	CEP78	CHRM3	SS18	ZNF346		NOP16	SPANXA2	THRB	XKR7	FAT4
PCGF3	TRIM36	LDHD	TMEM101	SNX27		PKP4	CEP78	TK2	DHRS11	WBP11		LURAP1L	DHRSX	ENDOD1	MEGF11	FBXO10
RP11-247C2.2	ALDH7A1	MAN1B1	MKLN1	SNAI2		AC132872.2	CEP78	PLEKHG1	MYNN	PIP4K2B		MPZ	ANOS1	MLF2	FAM60A	FBXW11
FGF12	ALDH7A1	MRGPRX2	CDK6	SMIM25		CXCL1	CEP78	CNKSR2	QSER1	DHRS11		FCF1	PDE9A	YWHAG	PIN4	FBXW4
FOXJ2	PPP2CA	TBL1X	SRP54	SMARCE1		MIER1	CEP78	PLA2R1	TMEM50B	GMFB		CD59	PDE9A	SNX12	QKI	FER
GIPC1	C3orf14	SLC2A1	PRRT2	SMARCD1		MED29	TLE4	SNTB2	RFK	DBT		FZD7	PDE9A	MTR	MAP9	FGD5
MCAT	C3orf14	CTNND1	EPHA8	SMARCA2		PPIG	TLE4	TMEM39A	ELOVL7	KRTAP3-1		AEN	PDE9A	HLCS	MAF	FGF13
UGT3A1	C3orf14	C1QTNF7	MCRIP1	SMAD3		CHRNB1	TLE4	SWAP70	CS	TGFBR1		GNAT1	PDE9A	CHD2	TET2	FGFR2
SLC41A1	TMCC1	PRDM8	PHF8	SLC9A1		YIPF7	TLE4	DSEL	ZFHX3	RSF1		KLF13	PDE9A	PIM2	SMAD4	FLG
RP11-114H20.1	RTKN2	YES1	NABP1	SLC7A8		AGBL4	SPATA31D4	TGFBR1	CSDE1	TRIM36		EMB	PDE9A	FUT1	REL	FMR1
HERC3	AP3M1	ZBTB9	OTUD6A	SLC7A6		RP11-160N1.10	SPATA31D4	FGFBP3	SLC9A6	ZNF805		APOL4	PDE9A	HTT	ARHGEF2	FOXN3
RNASE9	CYP26A1	MRAS	FAM98A	SLC7A11		BARD1	SPATA31D4	MBNL1	BTLA	IBA57		SLC6A14	PDE9A	HCN3	MECP2	FRAS1
CTF1	AIPL1	DYNLL2	ATP8A1	SLC7A1		CETN1	SPATA31D3	SDHAF1	SRSF6	AKAP13		CRTAM	PDE9A	DKK3	PIP4K2A	FRAT1
AHSG	AIPL1	GPR114	CDON	SLC6A17		ZNF641	SPATA31D3	DNAJB2	OTUD4	MS4A12		ZNF544	PDE9A	LYL1	KIRREL1	FREM1
NUP43	SMCR8	EFNB1	GOLPH3	SLC6A14		SCAMP1	SPATA31D1	TXNDC17	ATG2B	SLF2		SLC2A10	PDE9A	RTN4	GJC1	FRMD5
CTB-102L5.4	MYO1D	KCNK6	DYRK1A	SLC5A1		CS	RASEF	TMEM105	ATG13	RIOK2		CDC42SE1	PDE9A	WDR59	KRT15	FUT4
VAMP1	CD320	FRMD4A	SOGA1	SLC4A8		HTR1F	FRMD3	MYO5B	UBN2	ASCC1		MLYCD	SLC25A18	RP11-1280I22.1	ZADH2	FZD7
RP11-363G10.2	CD320	LEPROT	USP12	SLC45A4		RND3	FRMD3	TMEM62	KIF5C	FBXL3		VTCN1	ADCY6	PSMF1	TRAM1	GAB2
EFCAB6	OLFM2	KIAA0141	SUSD6	SLC39A11		TMEM74	IDNK	TEP1	CDC40	CEP83		FGFR2	PTPN7	GALNS	HIST1H4C	GAB3
TTLL6	C6orf106	TTBK2	UBXN1	SLC36A1		FCRLA	IDNK	PARM1	TBCEL	HERC4		EDN1	RBBP5	C10orf55	PTBP1	GANC
CD72	C6orf222	CD274	2020-03-08	SLC35E4		B3GNT3	KIF27	SESN2	MIER1	ATRX		LAPTM4A	RBBP5	PBLD	HIF1AN	GBP2
DPPA4	FAM180A	DDX19A	SLC7A8	SLC35C1		RAB34	KIF27	RGPD5	SCN1A	CWC27		GINS4	ICA1	BRPF1	PLCB1	GCNT1
CHRNA10	FAM214B	COL1A1	RASGRP1	SLC34A1		VMA21	KIF27	MFAP3L	TRAPPC10	SCN7A		ZNF266	ICA1	SBK1	MINDY2	GFRA1
GSTM5	FAM214B	FAM110C	GPATCH8	SLC2A4		CHKB	HNRNPK	SP6	MS4A12	ILF3		LYRM9	ICA1	C9orf35	FXR2	GJA1
BET1L	SLX4IP	MYO1F	GPX6	SLC2A13		PAFAH1B2	HNRNPK	PSME4	MN1	PRKCI		NRL	AREL1	TREML4	PELI2	GJB7
CTXN1	WFDC9	TMEM38B	MLH3	SLC29A3		UBFD1	HNRNPK	PGRMC2	BCLAF3	HSD17B7		RGS21	SEC22C	UGT3A2	ZBTB38	GJC1
CIRH1A	FN3K	HIP1R	ATXN7	SLC29A2		RBM11	HNRNPK	C1QTNF7	PCLAF	SLC24A4		ARHGAP40	RPP14	SETD8	CYP51A1	GLS
VCL	CLBA1	ADPRH	CPM	SLC25A45		NR4A2	HNRNPK	PLAG1	EML4	ZNF641		NEGR1	HTD2	GDPD2	DIS3	GLTP
NOP9	KRT13	DGKB	DPPA4	SLC25A42		CSRNP2	HNRNPK	NFIA	GTF2H3	COPS4		ASB4	HTD2	ZNF436	CAMK2D	GNAL
CARD18	KRT13	CDC73	MID1	SLC1A2		GPR128	HNRNPK	LETM2	GRIA2	CCDC121		LCOR	DCAF4L1	JMY	SYNGAP1	GOLGA5
RP11-89N17.1	FBLIM1	FAM53B	SPTLC2	SLC11A2		DAB1	HNRNPK	ACSL3	HRH4	MUC21		MAF	WSB2	SLA	DMRT2	GOLGB1
AURKA	LMBR1	CENPO	SEMA5A	SKIDA1		TRIB2	RMI1	C14orf101	ATP7A	FAM19A2		SLC39A6	WSB2	NEU1	EFHC1	GORAB
ODF2	ARNT2	C14orf101	MGAT3	SIRPB1		CXCL2	SLC28A3	FAM102B	CEP83	GPC6		GRAMD2	CRLF1	MRPL11	ZCCHC2	GOSR2
MIEF1	FXYD6-FXYD2	CTSS	NOTCH3	SHTN1		CCDC90B	NTRK2	FAM133A	CNOT6L	CARD6		SWSAP1	SYT7	DRD4	BCL2L2	GP2
HSD17B14	FXYD6-FXYD2	C5orf62	RIC8B	SHROOM3		ATG12	NTRK2	GPR82	MFSD4A	SLC25A33		RAX	GPX3	RIPK1	REEP3	GPATCH2L
PTAR1	PATE3	SNTB2	CTSK	SHISA9		ATMIN	AGTPBP1	RNF167	UBE2B	ZFYVE26		ST6GALNAC6	SH3PXD2B	SLC5A3	KIAA0141	GPATCH8
CCDC60	TK2	NEDD9	CLDND1	SHISA7		SLC31A1	AGTPBP1	OLIG3	HHAT	NF2		FANCC	MRPS25	RNF111	SYT3	GPBP1L1
ATAD2	TK2	BTN3A2	KCNQ3	SHISA6		EGR2	AGTPBP1	PGPEP1	SORCS1	IKZF3		LANCL1	MAN2A2	GLI3	MYSM1	GPC1
APTX	TK2	RGS11	MINDY2	SHISA4		CCR2	AGTPBP1	RNF40	SNIP1	S1PR2		BBC3	MAN2A2	ACACA	APOL4	GPR160
POC1B	MTG2	LCE3D	HMGXB4	SH3TC2		RABIF	GOLM1	SLAMF1	EEF2K	KCNG3		C10orf105	GID4	C2orf54	PHLDB2	GPR26
CDK2	SUFU	VSX2	MRPL17	SH3BP5L		PCMTD1	C9orf153	TREML4	SMIM21	RAP2B		CCR1	TMEM132E	SREK1IP1	SLC44A1	GRB10
SCAMP5	PPP2R2D	FAT2	IKZF1	SH2B3		BEST1	C9orf153	UBR5	FAM26E	LRP6		CCR5	ELAVL1	BTN2A1	CORO1C	GRHL1
HGSNAT	HKR1	SLC8A3	TSPAN11	SF1		BRS3	ZCCHC6	BCL2L15	COL14A1	LMAN1		SPICE1	GDAP1L1	DNAH2	TIMM22	GRIK3
ESAM	HKR1	PBX2	DCP2	SEZ6L		NIP7	ZCCHC6	MOB4	ZNF12	ANKRD17		AP005482.1	GDAP1L1	IL22RA1	GXYLT1	GRIN2A
ZNF169	HKR1	MKI67	ADCY6	SET		TCEANC	ZCCHC6	GPR114	NEK3	KDM1A		SLC27A3	GDAP1L1	KCNK15	APPBP2	GRK3
CD8A	HKR1	PLOD3	ABHD2	SESN2		RER1	ZCCHC6	KAL1	LENEP	MYO5C		NSG2	PHACTR1	NUP62	VASH1	GUCY1A2
AMN1	HKR1	KIAA0930	SHMT2	SERPINF2		MED9	DAPK1	THBD	KMT5B	DCP2		TNPO3	RAB31	ANKZF1	HIST1H4J	GUF1
ADRB3	HKR1	TMEM39A	KRT38	SERPINB9		CLEC1B	DAPK1	ZNF417	ANKRD50	NETO1		BPIFB1	JAG2	CA8	FUT9	GXYLT1
FAM155A	TMEM143	FAM71F2	SCN2B	SEMA6D		POC1B-GALNT4	CTSL	GATC	SRSF10	C6		CDH5	JAG2	GPR107	ADAM19	HADHB
GSG1L	TMEM143	DLG3	CHRNA4	SELP		BOLL	CTSL	SCIN	PLEKHB2	PPHLN1		ALOX5	EHD4	SLC26A2	TCF20	HAL
BLOC1S2	TMEM143	CD83	GNAZ	SEC24C		CST3	CTSL	KIAA1967	MIGA1	AWAT2		ESRRG	TMEM106A	MAPKAPK2	ASTN2	HCN3
CAMKV	IBA57	HLA-DRB5	NSD2	SEC23A		TFPI	CTSL	COG8	CFL2	RBBP9		REEP3	STAR	ODZ3	ARHGEF9	HDC
NKAIN1	KCNMB4	RABL2B	SRPRA	SEC14L1		EFCAB10	SPATA31E1	DTX4	PCMTD1	F11		WASL	TNMD	PARP14	HDGF	HENMT1
C6orf136	CDH24	FAM105A	RGS5	SDK1		GEMIN5	SPATA31E1	COG3	NME5	LAMP2		SLC17A8	CKLF-CMTM1	PRR9	HIST1H4A	HIC2
PROK2	CDH24	SLC5A5	VAT1	SDHC		ZNF713	CDK20	PAFAH1B2	RRP15	GHITM		ATP10D	CKLF-CMTM1	ATRNL1	MKNK1	HINFP
GSTP1	AMOT	C18orf62	MAGEE2	SDC4		ELOVL7	CDK20	PTPLB	CD59	CSMD3		hsa-mir-1199	CKLF-CMTM1	FOXJ2	HMGA2	HMBOX1
HGFAC	AMOT	RPRD1A	LRIT3	SCRN1		MGMT	CDK20	CYLD	DIAPH2	R3HDM2		TBC1D10C	IFNAR1	GPAM	SLC25A11	HNF4A
CHIC1	ATF6	LRRC55	LRPAP1	SCOC		SEC11C	CDK20	GLI3	SCAMP1	TRPA1		ASPHD1	DCX	BRPF3	SMARCD2	HNRNPA3
LY6G6C	ANO10	NAGPA	ZNF740	SCN2B		LBH	CDK20	NUP210	METTL4	ANGEL2		NAP1L6	DCX	CPEB3	JADE1	HNRNPU
RFESD	ANO10	LCE6A	MCU	SCG3		LEF1	CDK20	TMEM183A	NUP62CL	PCDH17		CENPBD1	DCX	FAM107B	VMA21	HOXD9
ANKRD45	ANO10	TMPRSS6	HLTF	SCAF8		FMO3	CDK20	CDC14B	MAP3K5	CLEC6A		TCTA	DCX	IL6ST	ADAMTS4	HTATIP2
PSTPIP2	ANO10	USP24	TRIM25	SCAF4		GSR	CDK20	NAV2	CCDC93	CCNJ		KCNMB1	SEC14L6	CYB561D2	BRSK2	HTATSF1
KRTAP4-12	HPCA	CTTNBP2NL	USP7	SCAF11		AC005477.1	CDK20	CPEB3	SEMA3D	TENT5C		RPP14	FAM234B	SERINC2	SHC1	IAH1
SHISA9	PXN	TAP1	TSC22D2	SATB2		XPC	CDK20	FRMD4A	GYPA	DKC1		RAB13	PTHLH	SCUBE3	PITPNM2	IER3IP1
SYNGAP1	PXN	GALNT4	TSPAN9	SARS2		MED18	SPIN1	NPTXR	CELF1	STX17		PLEKHA8	BLZF1	PTPN11	SLC39A9	IFIT5
ATOX1	PXN	DPY19L3	PEAK1	SARM1		GCFC2	C9orf47	MFAP2	RIMS1	MAP3K19		ADAM9	TTC26	FAM136A	PRDM10	IGF2BP3
ADH1A	DENND2A	DDX60L	MEGF10	SAP30BP		NME5	C9orf47	CDC73	ZC3H12D	PRR11		RAB27A	INCENP	BCKDHA	PTBP3	IGSF3
PARPBP	FBXW4	DIRAS3	HDAC9	SAMD4B		OLR1	C9orf47	GM2A	FSIP1	PIK3C2A		CYSLTR2	INCENP	TSPO	KCNJ9	IKBKB
ZBTB4	SHB	MYLK	GLG1	RUSC1		PARP15	C9orf47	MSANTD1	2020-09-06	TRMT9B		LGI2	RARRES3	RAB3C	ANGPT2	IL4R
RAB11FIP2	PTAR1	KCMF1	PDP2	RUNX3		LRRC8E	S1PR3	CACNA2D1	TAP2	KCNJ15		NLRP2	GPD1L	SMARCD2	DENND4C	IMPAD1
CST2	FSD1L	WFDC9	IL2RG	RUFY1		HHAT	SHC3	KRT73	ACSL4	TRIM33		UCK1	CELF1	KCMF1	OPCML	INHBB
PLBD2	FSD1L	POU4F1	TTC13	RTN4IP1		NIM1	SHC3	DNAJC9-AS1	ZDHHC2	ZNF516		GALP	CELF1	GINS4	UBTD1	INO80D
FRMPD2	FSD1L	SAMD4A	CERS5	RTKN2		MIF4GD	CKS2	AK7	TFPI	NUDT5		SPP1	MAP2K4	C3orf72	WASL	INTS6
TNFRSF12A	FSD1L	FBXW4	TTC5	RSPO4		DNAH6	SECISBP2	GCN1L1	MNAT1	FAM126B		SEMA4B	MAP2K4	FAM178B	IRAK1	INTS7
C20orf197	TMX4	SETDB1	ATXN7L3B	RREB1		ZBP1	SECISBP2	PDE8B	TIA1	NAA50		FAM169B	GUCA1A	LAMTOR3	HIST1H4E	IPMK
CDH7	ADD1	MPZL1	MAP3K9	RPS6KA6		KRTAP9-8	SECISBP2	B4GALNT3	ABHD2	TMEM185B		FAT4	GUCA1A	NAV2	CORO2B	IRAK1
OVOL1	ADD1	CXCL3	ALDH1L2	RPS24		MLEC	SECISBP2	USP36	CYBRD1	ZDHHC2		TPM4	CRLF1	C16orf62	SLC39A6	IRF4
JPH1	ADD1	KIR3DL2	PADI2	RPL22		BTBD1	SECISBP2	ARFGAP1	CHD7	MFSD8		ACHE	SHF	PLD1	OTUD7B	IST1
CDIP1	ADD1	B4GALT6	DDX11	RPH3AL		HAVCR1	SECISBP2	ATP11A	APTX	TPT1		KLHL14	LUZP1	RAB3IP	FLG	ITCH
NR1H2	KCNIP4	LRIG2	KRT31	RPA1		CRYBB3	SECISBP2	DPY19L3	GSE1	ELOVL7		AGTRAP	CMTM1	CCDC48	CALN1	ITGA8
C5AR1	MVB12B	CCDC115	HOXC5	RNF32		PBOV1	SECISBP2	F2RL1	TWISTNB	FOXK1		ZNF814	CMTM1	ZFAND5	NDFIP2	ITSN2
TPP1	TMEM170B	ZBED2	DCAF7	RNF24		ITGB8	SEMA4D	CDH1	CLEC5A	ATG2B		RBAK	UNC13B	ANKRD34C	RAB13	IYD
ATXN7L3B	HLA-E	ENO1	CDK16	RNF165		MRPS18C	SEMA4D	KLF9	NAA50	KPNA3		POFUT2	CD72	ANKHD1	2020-03-02	JAZF1
IL37	MPPE1	COL11A2	RAD18	RNF157		GGACT	SEMA4D	PARP14	GJD4	BAMBI		AC016559.1	SIT1	AC104942.1	ADAT1	JMJD6
RPL13A	MPPE1	RCAN3	DRP2	RNF150		SLFNL1	SEMA4D	C18orf63	PTCHD1	GMEB2		EPHA4	GLIPR2	EXD1	CALCOCO2	JOSD1
LCT	MPPE1	DUSP22	LRBA	RNF144A		BTBD11	SEMA4D	AC099489.1	CD28	PTBP3		SETD7	GLIPR2	RSAD2	PLSCR4	JUP
H2BFM	DSC2	RP3-412A9.11	IGF2BP1	RNF111		GPR115	SEMA4D	OCIAD2	RABIF	RTN3		HIST1H4J	GLIPR2	TLR8	SEC14L2	KALRN
LST1	RNF165	EMP1	AMN1	RND3		NDUFB5	SEMA4D	RIN2	MET	KMT5B		SEMA4C	GLIPR2	TSPAN31	RRP15	KCNA1
CST5	SMAD2	STAU1	MAU2	RNASE13		HOPX	DIRAS2	RBMS1	DGKG	GRWD1		LINC00999	GNE	ATG2A	TMEM189-UBE2V1	KCNB1
CLTA	GOLGA8F	MAP7D2	KMT2C	RNASE12		TOE1	SYK	NASP	ZBTB41	GEMIN5		OSBPL9	GNE	MXD3	ARL15	KCNC2
CD34	SLC30A4	FDX1L	OPHN1	RIT1		TMEM154	SYK	CXorf48	ATAD2B	ALG11		RIT1	RNF38	COL19A1	PKHD1	KCNIP3
COG2	KRTAP1-3	CRYGS	PDSS2	RIN2		KRTAP9-2	SYK	TPD52L3	DCUN1D5	REXO1		TRIM66	RNF38	SLC25A25	MLLT10	KCNJ9
EYA3	MLX	ABCC2	CECR6	RIC8A		ARRB2	SYK	GJD2	CALU	CA5B		ACCSL	PAX5	SLC45A4	CCDC169	KCNK2
TTI2	UBTF	ATRAID	ARF3	RIC3		ZDHHC15	NFIL3	TBC1D12	GHITM	KCTD14		KRT85	PAX5	HABP2	ST7L	KDM4C
TMEM155	UBTF	IL10	ATAD2	RHOF		RNF40	ROR2	SPRYD4	TGFBR1	ELAVL2		RASL10B	PAX5	MTUS1	HADHB	KHDRBS1
CST4	GPR153	HOXD9	ZNF12	RGS9BP		SOCS5	ROR2	ATG16L1	STK4	AFDN		PIK3IP1	PAX5	DNAJC16	HNRNPA2B1	KIAA1522
CLEC10A	IFNLR1	AS3MT	BCL11B	RGS8		DHFRL1	IARS	ERVMER34-1	PCGF5	CLMN		ARID3B	PAX5	CREB3	ESRP1	KIF1B
PRX	IFNLR1	COG8	PIP5K1A	RFX7		SMIM9	IARS	NXN	TPR	TRMT2A		SLC39A7	PAX5	SVIP	CDS2	KIF21B
LCE2D	AGAP3	ATAD1	PTPN9	RETREG3		SLMO1	NOL8	PAX6	RHPN2	BTF3L4		ERVV-2	PAX5	TMEM50A	CYSLTR2	KIRREL1
MAT2A	HMG20A	TK2	TAOK3	RET		C11orf87	NOL8	RPL13	NID1	PARP15		SP9	PAX5	NBPF15	SYDE2	KLF13
HCFC1R1	HID1	PTPDC1	EFNB3	RERG		SNX25	NOL8	SLC33A1	AFDN	SLC35E2B		RP11-758M4.1	TRMT10B	TTC21B	RAG1	KLHDC10
RALGAPA1	PIN4	SLC45A4	LAMB4	REPIN1		HLA-E	NOL8	ATP6V0D2	C6orf106	FFAR4		STARD13	TRMT10B	TGFB1I1	PKNOX2	KMT2B
RNF7	APOA4	DKK3	YWHAQ	REEP5		COL14A1	OGN	COL19A1	NKAIN2	ZNF785		TMEM92	TRMT10B	BBS1	LAPTM4A	KNL1
PRRC2B	ARHGEF12	MAD2L1BP	NCS1	REEP4		SCRG1	OMD	CLDN6	ATMIN	SPTBN1		NHLH2	TRMT10B	NISCH	NR1D2	KNOP1
PPP1R3G	ARHGEF12	STBD1	PRKCA	REEP1		VPS26A	ECM2	CDH11	UBN1	CADM2		DUSP6	TRPM3	FBXW4	RBMX	KPNA4
DOLPP1	NTF3	DVL1	EIF4EBP2	RDH13		AAMP	ECM2	FAM172A	NFATC3	SIKE1		NDFIP2	TRPM3	RYK	HIST4H4	KRT15
RPL32	TP53TG3C	ACTR1B	CALN1	RCBTB1		CSNK2B-LY6G5B-1181	IPPK	GAB1	PSD3	CUL3		YES1	ZFAND5	C19orf40	MRPL19	L3MBTL3
DAZAP1	GNAS	DCAF11	FOXN3	RCAN2		SPIN1	IPPK	METTL13	FMO2	GOLGA3		C1orf111	ZFAND5	NBPF12	SYT16	LACC1
RNF187	SRGAP2C	LCE2C	PAX4	RBMS1		MBNL2	BICD2	SLC7A14	PLEKHA1	CYP27C1		TUBG1	ZFAND5	TGFBR1	L3MBTL3	LACTB
KCNA2	SRGAP2B	PLAG1	TMEM132B	RBM43		PRELID2	BICD2	DESI1	CYP27C1	GJD4		SEL1L	TRPM6	ZNF502	RNF125	LBH
C14orf2	SRGAP2B	CLEC4G	THY1	RASD2		LRRC20	FGD3	MCCC2	ACVR2A	ZFHX3		BTG4	CDK20	LEPROT	FAM216B	LCOR
LPHN1	PDE4DIP	ELOVL6	SATB2	RARG		CYP2E1	FGD3	BTC	COL1A1	ZKSCAN8		NPL	SUSD3	CYP24A1	ACE2	LCORL
GPR61	PDE4DIP	ARL2BP	RNF4	RAPGEFL1		RNF126	SUSD3	EIF3L	KIAA1217	HNRNPLL		TMPRSS4	SUSD3	MS4A14	RPGRIP1L	LDB1
TMEM127	PDE4DIP	NXN	ARFIP1	RANGAP1		ACBD7	SUSD3	ETV3	SEC62	GTF2H3		PILRA	SUSD3	NBPF9	IYD	LDLRAD2
NOS1AP	ACSL5	PTPRG	KDM5A	RANBP9		C7orf73	SUSD3	RINL	RHOU	METTL17		C5orf55	SUSD3	TMEM159	CEP63	LEP
TOR1AIP1	ACSL5	POT1	PRKACA	RANBP3L		PRRC2B	SUSD3	SLC25A24	RAB11A	ZBTB34		DNAH17-AS1	NINJ1	AP001652.1	CDC42SE1	LFNG
MT-ND4L	ACSL5	SETD3	FBXO41	RANBP10		NRF1	SUSD3	DTNA	TTC14	ZNF713		NADK2	PHF2	XRCC3	NUDT16	LGI2
CST1	ADAM12	GRAMD3	EMB	RALGAPA2		MUC21	WNK2	NCOR1	AATK	TGFB2		RASD2	FANCC	SPRED1	JMJD6	LIN28A
SF1	ZNF585A	ZNF319	MIP	RALGAPA1		CDCA8	WNK2	SULT4A1	EPN1	PPTC7		SPSB4	ERCC6L2	SCD	SMUG1	LIPA
AL441883.1	SMG9	ERV3-1	MAP6	RAD9A		GLB1L3	WNK2	DICER1	RIMKLB	SOCS5		UGT2A2	SLC35D2	THEMIS2	SCRT2	LMLN
STARD7	EFCAB2	DDIT4L	CRTC1	RAD18		SSR1	WNK2	SDHC	PRR13	RPAP3		PLK3	SLC35D2	TIMM22	NAP1L1	LMO3
URM1	RANBP10	GABBR1	CDH24	RABL3		HBS1L	WNK2	POLI	TRIM36	PAPOLG		PTBP1	CDC14B	CTB-186H2.3	SERTAD3	LOC102723360
TRMT10B	CBFA2T3	IQCG	CLCA2	RAB6B		GRWD1	WNK2	PLSCR3	SPRYD7	PRKAA2		SPIN2A	CDC14B	PATZ1	TMCC2	LOC102724219
NKAIN3	RNASE4	C1orf210	RALGAPA2	RAB5B		DPT	C9orf129	PFKFB2	SMAP1	GRSF1		ZNF543	TRIM14	DICER1	ANKH	LOC102724843
ADRB2	RNASE4	SREK1	PPP2R2D	RAB5A		TMTC4	FAM120AOS	MCM9	ZNF621	SLMAP		RD3	GABBR2	ATXN3	UBN2	LOC102724951
SYPL2	TRIM9	SH2D3C	DCAF10	RAB3C		ZNF506	PHF2	GNB5	UBE2K	SHE		EPPIN-WFDC6	ERP44	GLB1	PAMR1	LPAR4
TRAM2	H2AFV	MXD3	SDC4	RAB15		CA1	PHF2	HNRNPD	KIF3B	MXRA7		EPPIN	CAVIN4	ZNF417	SSBP3	LRP10
WASF3	FIGNL1	SKOR1	KIAA0825	RAB11FIP5		CHMP1B	PHF2	SERPINB1	FOXD2	TOMM22		ZDHHC7	NIPSNAP3B	ARHGEF18	FAM91A1	LRP2BP
NAT14	SRI	SLC2A11	WDR48	RAB11FIP2		ASB7	PTPDC1	CAMK1D	RABEP1	GRIA2		PRAMEF7	FSD1L	ZNF182	C11orf57	LRP4
GRK4	SRI	IQSEC1	NEDD4L	QKI		USP26	PTPDC1	JAZF1	LEPROT	UBE2K		ACSBG2	FSD1L	ATRAID	SEMA6D	LRRC57
HLTF	ACAD11	YPEL5	PAIP2B	PUDP		CDC40	PTPDC1	TBC1D22B	CCDC121	GABPA		EXT2	FSD1L	POLA1	KCNK2	LTA
RBM43	KDM5D	CLUAP1	KCTD12	PTPRT		CRIP2	ZNF169	SAMD4A	DIDO1	SLC35F2		PRAMEF8	FSD1L	HAX1	CPEB4	LURAP1L
EIF2B3	KDM5D	AP2B1	GALNT1	PTPRC		SLC35E2B	NUTM2F	SP4	SYNPO2	CHIC1		HENMT1	FKTN	ZNF80	ADAM9	MAF
ABHD14A	KDM5D	METTL13	CARF	PTPN9		MPP7	MFSD14B	COX7A2L	TSPYL4	LACTB		ZNF667	FKTN	FOXS1	SMC1A	MAGEB2
IQCJ	KDM5D	TCP11	FGFR2	PTP4A2		RPL23	C9orf3	TMEM222	FAM76B	CNOT6L		LYZL6	FKTN	CST9	LZTS1	MAP3K1
PRTFDC1	BNC2	CXCL17	PDE8B	PTGFR		CDC42SE1	FANCC	PSMF1	UEVLD	FBXO38		GPR180	FKTN	TAX1BP3	CAMKK2	MAP3K10
TMEM55B	BNC2	DCDC2	PHF21A	PTEN		SERAC1	FANCC	ZNF548	RAX	MGA		RAB9A	FKTN	LRRC73	SKIDA1	MAP3K3
F3	SHC1	GCN1L1	PSTPIP2	PTAR1		RPAP3	PTCH1	ZFP90	PCDHB7	VAPA		C4orf19	FAM206A	PLA2G5	CCDC47	MAPK8
PHYHIP	SHC1	ADAM17	CACNA2D4	PSME3		RPS6KA2	PTCH1	KLK2	HMGXB4	C1GALT1		OR51E2	FRRS1L	PTAFR	DIDO1	MARK1
PEX19	AKT1S1	GRINA	DBN1	PSMD9		ATOX1	PTCH1	SNX33	PUM2	AFF4		PAMR1	FRRS1L	PSMG3	JUP	MARK4
LAIR1	AKT1S1	CCL21	TMEM25	PSMD11		RP11-595B24.2	PTCH1	MAP7D2	ATF7IP2	MLEC		IGF2BP3	ZNF483	MBLAC1	ERMAP	MAX
KCTD13	ZNF320	DNAJC4	CCBE1	PSMC2		C10orf111	ERCC6L2	ARHGAP32	GXYLT1	CBL		SFTPA2	ZNF483	NRSN2	SLC7A14	MCAM
ACTL6A	NIPSNAP1	TMEM62	IREB2	PSD4		CD40	ERCC6L2	UGDH	IGF2R	LDAH		ELAVL4	ZNF483	SOLH	GNAT1	MED14
GPR107	SEC14L3	KLHL22	XYLB	PRX		RP11-293M10.1	ERCC6L2	ZNF451	EAF1	CKS1B		SLC39A9	C9orf84	DCUN1D3	TET3	MEF2D
WIPF2	SEC14L3	TBC1D9B	ERC1	PRTG		OTP	HSD17B3	KIAA1191	FABP2	HAUS5		AC011897.1	SUSD1	TRIM39	SNRNP40	MEI4
RAB31	FRMD4A	GRIPAP1	CACNA1B	PRRT2		BAZ1A	HSD17B3	ZNF189	SMARCC1	SLC30A7		HEPHL1	SUSD1	DDX51	GRIK3	MEMO1
GYPA	APOLD1	MAP2K6	IFFO2	PRRC2B		FRS2	HSD17B3	FAM163A	PKNOX2	DSCAML1		THUMPD2	SUSD1	GK5	PPM1L	MESP2
DNPH1	SLC15A5	SGSH	USP37	PRMT6		NLRP12	SLC35D2	CCL22	PCDHB12	SEMA3A		PET117	PTBP3	TLR5	CTSC	MFHAS1
MSX2	GAPT	CNTN4	KIF13B	PRLR		FBXO38	ZNF367	SNX12	CALCRL	UBXN2B		DRAM2	KIAA1958	SESN2	RCOR3	MFSD14B
PIM1	GAPT	SV2A	MAPRE2	PRKX		RFC2	HABP4	GEN1	LPL	AGBL4		PPCS	KIAA1958	SLITRK6	VSIG4	MFSD9
SLC25A44	TNR	TMEM41A	DNAJC18	PRKCA		COX7A2L	HABP4	SEMA6B	SMAD7	NUDT11		ZDHHC9	INIP	ANXA11	HS6ST2	MGAT4A
CEACAM1	SNX9	USP14	TMEM59L	PRKAR2A		SRSF6	CDC14B	NUDT4	ASCC1	KIF5C		DIS3	INIP	STK17B	ASB4	MGAT5
DBF4B	ISPD	SS18L1	POLR3H	PRKAR1A		FAM98B	CDC14B	TMED9	CST9L	NDUFC2-KCTD14		RASSF3	SLC46A2	PARM1	HTATIP2	MIER1
SMARCD1	ELMSAN1	VPS13D	SCN3B	PRKACA		KIAA0907	CDC14B	DMBX1	KCNG3	DFFB		ARL15	SLC31A2	B3GNT1	CYYR1	MIGA1
RAB15	NRXN3	C14orf23	CECR2	PRG2		RBM3	CDC14B	CYP51A1	PTBP3	SNX30		ZNF460	PRPF4	CIB2	FGD5	MINDY2
NUCB2	TMA7	ANKHD1	CEP44	PREX2		UBXN2B	CDC14B	LRRC8D	TMCC1	ZNF770		UTS2	PRPF4	MFAP3L	HNRNPA1	MKNK1
GLOD5	PRKAR2A	MOGAT3	CREBZF	PRDX6		FLOT1	CDC14B	ZC3HAV1L	GALC	ZNF320		TSPYL1	ZNF618	TNFRSF10B	SEC22A	MKNK2
FAM83F	TRAIP	RBP4	SESTD1	PPP2R3A		ZC3H6	CDC14B	EML4	CBX4	ZNF621		ZBTB37	ZNF618	PPP1R3A	ZBTB10	MLYCD
TREML4	SLMAP	TMEM214	AIFM2	PPP2R2D		ZNF558	CDC14B	RANBP17	DCAF17	RLIM		ANGPT2	ZNF618	THBS3	TANGO6	MMD
GPSM3	SLC20A2	HAUS4	PDE6A	PPP1R18		C14orf182	AAED1	ZNF738	RGS4	KIF3A		SLC26A10	ATP6V1G1	SULT4A1	XPO4	MRPL19
PDE6A	SLC20A2	ULK3	SYNGAP1	PPIF		RPL37A	AAED1	LRIG2	FAM19A1	CEBPZOS		CEP128	RSPO4	SCARB2	FBXL19	MRPL22
PAX1	FAM13A	PDCD1LG2	TP73	POU3F2		SNAPC5	ZNF510	CTB-186H2.3	KIDINS220	CRKL		TRIB2	SNPH	MCL1	PLEKHG4B	MTMR3
FBXW11	FUT9	TMED9	SCAMP5	POU3F1		NUF2	ZNF510	GNG7	CCDC117	SCAMP1		ACTBL2	SNPH	PTGDR2	DENND5B	MUL1
TRIM32	TSPYL1	ERC2	HOXC10	POU2F3		DHRSX	ZNF510	CCDC109B	ENDOD1	SPATS2L		ADAMTS20	SIRPB1	IGHMBP2	RGMB	MVK
BEST3	CALHM4	UQCRQ	ONECUT2	POU2F2		RASSF6	ZNF510	NRARP	ZNF148	RCAN2		SLC25A33	SIRPG	LYVE1	RTL8B	MYO18A
CTNS	CALHM4	MOB4	ETNK2	POU2AF1		LBX2	ZNF782	GRAMD3	ADAMTS5	DEFB129		WDR1	PDYN	DNAJB2	GCNT4	MYO5B
CDCA5	CALHM4	TMEM42	FAM126B	POPDC2		PLEKHB2	NUTM2G	SLC5A5	HMGN2	N4BP2		OMP	PDYN	ATG16L1	TMEM106A	NACC1
ZSCAN9	CALHM4	RP11-422N16.3	EN2	POLR3H		MYNN	NUTM2G	SLC35D3	ZNF766	ELAVL4		TMEM170B	STK35	PTPLB	SLC6A14	NANOS1
BRK1	ZMYM6	VASH2	MTFR1L	PODNL1		DSCAML1	MFSD14C	MANSC1	SPANXN5	TMED5		KIAA1598	SNRPB	CDCA4	ARNT2	NANP
EFCC1	YBX1	RHPN1	BACE1	PNP		C21orf37	CTSV	CDKN2AIPNL	HDX	FAM76B		CMTR2	TMC2	LMX1B	NCAM1	NBEAL2
CSDC2	PTRHD1	BSG	INSM2	PNMA2		SMIM11	CCDC180	KCNQ2	ZNF28	BRI3		HECTD2	TMEM239	HK2	ADCY1	NCAM1
SCGB2B2	DHX57	TBC1D22B	CYB561D1	PLXNA4		SCN3B	CCDC180	CHD9	ST18	SLC6A11		PLA2G2C	TMEM239	NASP	FBXO10	NCAM2
KIAA1147	ZNF626	FAM22D	NIPAL4	PLSCR2		RGS4	TMOD1	DLX3	SCN9A	PCDH18		RAC2	VPS16	JPH1	TUFT1	NCAN
IKZF1	RNF150	C19orf66	CHD5	PLSCR1		HRSP12	TMOD1	MXD1	PDS5A	UHMK1		AGPAT4	UBOX5	ELOVL1	ABCG1	NCK2
CLSTN3	CAMK2A	FAM19A1	TEX261	PLET1		CCDC50	TMOD1	AP003774.4	ANGEL2	ERP44		TBC1D30	LZTS3	HEATR8	CHMP5	NDFIP2
DRGX	CAMK2A	MDH2	SEC23A	PLEKHO2		ANGPT1	TMOD1	FNDC3B	SUZ12	CLSPN		AL163636.6	SLC4A11	TMEM2	ELAVL4	NECAP1
C1orf141	CD74	MAPK9	GALM	PLCXD3		ZNF485	TMOD1	WDR77	SYCP2L	GNA13		RXFP4	C20orf194	UQCRQ	NRL	NEDD9
VPS26B	HRH2	AFM	OVOL1	PLCD4		DKFZP779L1853	TMOD1	FAM110C	TNRC6B	RBSN		SMIM10	ATRN	WI2-3658N16.1	RD3	NEU1
DCTD	LMCD1	CAMK2B	WDR7	PLAC9		PTGES3	TMOD1	METTL16	VPS26A	PRR13		POLR2D	PANK2	RSPRY1	RAB7A	NEUROD4
SLC25A45	GRIN2A	GPATCH3	KRT77	PITPNM3		FSHB	TSTD2	C6orf57	FAM86C1	GCSAML		BDH1	RNF24	CCR1	BICD2	NFAM1
KRT81	GRIN2A	ANKRD17	TNRC6C	PITPNA		GINS2	TSTD2	C6orf228	DACH1	LTN1		PHF20	GPCPD1	NMT2	IBA57	NHLH2
KRT80	FOXP1	SLC17A1	CSTF2T	PITHD1		AAGAB	NCBP1	DDIT4L	PLP1	FAM210A		E2F2	C20orf196	FAM53B	CBX5	NIP7
LIF	FOXP1	TRIM34	PRRC1	PIP5K1A		RP4-758J18.2	TRMO	ERMP1	MED21	APOBEC3D		C9orf170	C20orf196	TTBK2	TRAF6	NIPAL4
KRT78	FOXP1	WDR6	VPS26B	PIP4P1		NDUFA9	TRMO	ZNF561	MTA2	TNFRSF11B		SRSF3	TMX4	RFTN1	SPTLC3	NKAPD1
DPM3	FOXP1	GPM6B	SAP30BP	PIK3CG		IKZF1	TRMO	GLT25D2	VMA21	KIDINS220		CASC10	PLCB4	RERG	IPO8	NPL
RAMP2	FOXP1	IGLON5	JCAD	PIAS2		TGFBR1	TRMO	GPR135	CPD	FAM114A2		NECAB3	PLCB4	UGT8	SESN1	NR1D2
SLC28A1	FOXP1	EFCAB13	SYNCRIP	PIANP		AKR7L	HEMGN	BANP	TCHH	GABRG1		C7	SLX4IP	CISD3	TPM4	NR5A2
REPIN1	MBD4	MEA1	EYA3	PHF8		GCAT	HEMGN	RNF11	ZNF264	HUS1		JMJD4	BTBD3	TEX14	CNTNAP2	NR6A1
RIIAD1	ASCC1	MEGF9	NAV1	PHF23		NKAIN2	TRIM14	PROCR	CCDC126	COMMD7		LMO2	BTBD3	KCNK1	EDEM3	NRBF2
C10orf11	ASCC1	BTN2A1	LANCL1	PHF21A		CBX4	CORO2A	TIMM50	SYN2	DCAF12		SLC3A1	BTBD3	RNF135	ASXL3	NRL
UQCRQ	ASCC1	SMG6	ELAVL4	PHB		NUDT5	CORO2A	SV2A	DIRAS3	MIP		CAPN1	BTBD3	GRINA	PPARGC1B	NRP2
RNF24	MCU	TMEM159	TRIM22	PHACTR4		HLTF	CORO2A	PDCD1LG2	NFAT5	DNAL1		IFNW1	MACROD2	IER2	ATRNL1	NRXN1
CCDC155	MCU	LRRC8D	KIF21B	PHACTR3		PIPOX	CORO2A	NECAP1	CPPED1	EEF2K		GOSR2	MACROD2	DNAL4	C18orf25	NSG2
SIX2	ELAC2	MRS2	NCOR2	PGRMC2		GSTM5	CORO2A	ZNF521	EFCAB5	BTBD1		STX3	SNRPB2	RPRD1A	OR51E2	NUAK1
CTAGE1	CCDC113	BCL2L15	SEMA6D	PGLYRP4		NKX6-1	TBC1D2	C1orf52	MRPS16	SOAT1		TP73	SNRPB2	DNASE1L2	SLC30A3	NUMBL
PEX11B	CCDC113	GK5	ZDHHC5	PEX19		NID1	ANKS6	PTGDR2	CLEC6A	ZC3HAV1L		RHOT2	PCSK2	SS18L1	TRPC6	NUP210
MCFD2	HNF4A	MXD1	SREK1IP1	PEX11B		HMGXB4	ANKS6	CTNND1	ACBD3	PAK3		KRT15	PCSK2	CNKSR2	SUV39H1	NUP98
ZFP3	SH2D3C	C2CD4B	PACSIN1	PEAK1		PTH2R	ANKS6	LYVE1	SWAP70	ZNF678		MED18	PCSK2	C6orf228	ZNF236	OPCML
OTUD6A	MICB	OPALIN	UNC5C	PDSS2		OR10A2	ANKS6	KCNK6	CRYAA	FMO2		ZNF831	PCSK2	SAA4	YAF2	OPRK1
NCS1	MICB	MCCC2	SLC35C1	PDP2		SUCNR1	COL15A1	CNTN2	GID4	POT1		CHORDC1	RIN2	USP51	LRRC14	OR51E2
PLSCR2	MICB	TIMM17A	PTPA	PDE8B		HIST1H2BH	TGFBR1	ADCK2	CCDC85A	TNFAIP8L1		ALX3	RIN2	GPR135	XIAP	OSBPL9
ECHDC2	FMN1	OSBPL8	PACS2	PDE6A		ISL1	TGFBR1	LUM	PSMD12	TWISTNB		KIAA1841	NAA20	DOT1L	SHROOM4	OSM
C15orf38	PNPO	DPT	LPP	PDE1B		GPC2	TGFBR1	HAL	SSR1	FGA		GJC3	NAA20	EPM2A	ARHGEF7	OTX2
PPP1R14D	PNPO	ZNF248	UBN2	PDE1A		SHISA9	TGFBR1	TMF1	PLD1	CRIPT		PP13439	RALGAPA2	MDFIC	SPACA1	P2RY2
TMEM213	MAP2K1	XKR4	SOX13	PDE12		MTHFD2	ALG2	PITPNB	KIAA1841	APBB2		MUC19	RALGAPA2	MPZL1	APBB2	PAFAH1B1
SLC39A11	SC5D	LDLRAD2	DSCR3	PDE11A		SULT1B1	NR4A3	C16orf62	FOXN2	LPGAT1		PSMG3	THBD	ADAM17	CDK17	PAK2
SRP54	SC5D	IL21R	NAPEPLD	PCNX4		TKTL2	NR4A3	CTTNBP2NL	SAE1	TCHH		C17orf59	CST2	PRSS23	CD81	PAK6
ISLR	CHEK1	MSANTD1	HEYL	PCGF3		NEUROD4	NR4A3	MANEA	DCP1A	LSM8		AC079341.1	GGTLC1	SELPLG	STRIP2	PANK1
COLQ	ITSN1	NR2F2	KRT80	PBX1		C3orf38	NR4A3	YKT6	ANKRD45	STEAP2		RBMXL2	ACSS1	AHR	ZMYND11	PANK2
FAM203B	ARHGAP29	ANXA11	ZBTB7B	PBRM1		PPP1R9A	STX17	RNF24	TNKS	HEMK1		DDHD1	ACSS1	NSUN7	SP9	PAPOLA
C17orf103	PDP2	RNF183	CACUL1	PARPBP		PAOX	TEX10	IRAK4	ANO6	SHISA9		TSEN54	VSX1	OLIG2	HIST1H4L	PARD6B
FUT2	NQO1	ZNF80	TMED4	PARP8		CYP27C1	TEX10	SULT1C4	KMT2D	FDFT1		SCTR	VSX1	FGD4	LUC7L2	PCDH7
THRA	TMED4	FAM84A	UBE3C	PARP11		TBC1D22B	TEX10	ACTR10	CNGA3	TTC33		HIST1H4D	VSX1	MRAP	CEACAM1	PCM1
EPHX3	ZDHHC9	PHLDA1	PARP8	PARD6B		TRRAP	MSANTD3	KIF26B	ATP8B4	PTCHD4		ONECUT1	VSX1	PRAMEF13	CPEB1	PCNX1
IGDCC4	ZDHHC9	TRPV6	KIF5A	PAN3		SEC24A	MSANTD3	LRRC47	MALT1	FLI1		KBTBD4	NINL	RNF208	TMEM150C	PDE4DIP
PATE3	PIGA	TRIM17	PPP3CB	PAN2		BRI3	MSANTD3	TMEM86B	ITSN1	RGS8		MKNK1	HM13	E2F3	CAMTA2	PDLIM2
NLRP12	PIGA	MAGT1	RAB15	PAIP2B		COMMD2	MSANTD3	GTPBP4	TMEM185B	MRTFB		SH2B3	HM13	SLC3A1	ARHGAP12	PDPK1
VPS25	CASK	DLL3	MIEF1	PADI2		FGFBP1	MSANTD3	RNF126	PGGT1B	ZNF578		RGMB	HM13	SDR42E1	EPAS1	PDXDC1
KCNIP2	CASK	PIM2	APLN	PACS2		GRAMD3	MSANTD3	DTHD1	FAM102B	PAGE4		PRSS38	BCL2L1	VCPIP1	SEZ6	PEAK1
TPD52L2	CASK	PRAMEF13	RNF111	PACS1		UFM1	MSANTD3	EIF3A	EPHB1	KCTD9		ABCC5	BCL2L1	COL11A2	SENP7	PELI2
SLC6A16	CASK	PLSCR3	EGFR	PABPC1L2B		TTC14	CAVIN4	SPN	CKS2	OSTF1		ACE2	BCL2L1	MAN2A2	DNAJB5	PGP
ACO2	CASK	FYCO1	PTPRT	PABPC1L2A		TMEM150A	PLPPR1	HOXB3	JAG1	MDM4		CTDSP2	BCL2L1	ZNF248	TAF5L	PGRMC2
EPM2A	CASK	BMF	PPP1R8	P2RY8		CMYA5	MRPL50	DSG3	CARD8	GSR		HIST1H4B	BCL2L1	C14orf129	ASPH	PHACTR3
TMEM25	CASK	ZNF521	SLC47A1	P2RY10		FAM129A	ZNF189	SDR42E1	PHC3	CAPN2		CARNS1	BCL2L1	STK35	PADI3	PHF20
PGRMC2	NFIB	MFAP5	APCDD1L	OVOL1		PTPLAD1	ZNF189	TCEA1	RAP2B	EPYC		PCDHGC5	BCL2L1	FBXL19	ATP2B3	PHLDB2
NOLC1	NFX1	EGR2	SRGAP3	OTUD6A		HTRA1	ZNF189	OLFM3	TMTC3	SLC28A1		ZNF324B	FOXS1	SLC25A24	ZNF655	PI4K2B
LY6G5C	RPL28	PTPLB	MLXIP	OSBPL7		GMFB	ZNF189	OAF	MAGI1	SLC25A18		SIX1	POFUT1	EPOR	LHX6	PIK3C2B
SOX4	RPL28	CNRIP1	USB1	OSBP		NAPB	ALDOB	GLO1	SWSAP1	ASB4		KLHL6	KIF3B	C3orf62	CLASP2	PITPNM2
GABARAP	HMGXB4	ICAM1	CHTOP	OPRPN		MOSPD2	ALDOB	EXOC4	ZNF577	RORA		MBLAC1	KIF3B	ANKRD26	SPIRE1	PKP4
FAM96A	SEMA5A	HAAO	SOCS5	ONECUT2		RP11-268J15.5	TMEM246	RSAD2	SOX21	ADAMTS9		MIER1	ASXL1	LPAR3	PPTC7	PLA2G16
AC011755.1	SV2C	ARMC10	SH3KBP1	OCIAD2		TMEM170B	TMEM246	SPRED1	SLC16A1	LAMP3		GPN1	NOL4L	DEPDC1	RASSF8	PLAGL1
APCDD1L	MPZL1	GTF2I	MCMBP	OC90		LCMT2	TMEM246	NAA25	PYROXD1	ARFIP1		IL24	CBFA2T2	MAPK8	CHORDC1	PLCB1
FKBP4	MPZL1	NELF	HIF1AN	OAT		MXRA7	TMEM246	GABRB2	SLC23A2	PLCXD1		GRK4	CBFA2T2	AL353791.1	SCN5A	PLCB3
LRCH4	MPZL1	RHOBTB1	P2RY4	NXN		TRABD2A	RNF20	ZNF248	METTL17	SGPP2		OMA1	CBFA2T2	TMCC2	DDHD1	PLCH1
SPRN	EPHA5	DNAJB2	SLC7A6	NUDT5		IL7R	GRIN3A	GABBR1	VPS37C	SULT1E1		EMP2	E2F1	LRRC8A	GOSR2	PLEKHA8
ZNF740	ECT2L	C10orf55	ZXDC	NUCB2		PAK3	PPP3R2	SGSH	MOSPD2	NRIP1		ELAVL1	ZNF341	BNIP2	AGO4	PLEKHH1
CLIC4	ZBTB2	KHSRP	SLC1A2	NTRK3		LIPI	SMC2	KIAA1432	RAB18	METTL4		RAB6B	ITCH	SGSM2	UTP15	PLSCR4
FAM163A	TRNP1	MYOCD	NAA60	NTRK2		ZNF460	SMC2	NPY1R	TMEM47	ICE2		C7orf65	ITCH	FDX1L	CD177	POLE
FEZF2	YPEL5	MYO1E	FAIM2	NSF		SPTBN1	SMC2	TLR8	ORC5	DHRSX		ASRGL1	ITCH	PRKAG2	FGF13	POLR2D
AC007431.1	CDC42EP3	FMN2	SLC7A1	NRXN2		FAR2	SMC2	CASP8	SOAT1	PDK3		FER	ITCH	GRAMD1C	GLI3	POLR3C
CYP7B1	NAPEPLD	PRKACB	FAM222A	NRSN2		ZNF626	SMC2	ZSWIM7	TENM4	HRH4		BRWD1	ITCH	PLIN3	IQCE	POU2F1
BBS1	NAPEPLD	RBMX	GLIS3	NR6A1		TRIAP1	OR13F1	SIAH1	BOLL	DCBLD2		EPAS1	MAP1LC3A	RBM12B	RIMS4	PPARA
PID1	THAP5	RFPL3-AS1	FAM110A	NR4A3		DDX26B	OR13C4	CCR1	NFYB	MBNL2		DOK2	MAP1LC3A	TMEM62	B4GALT1	PPIL2
RAB2B	SF1	ZBTB34	CPSF6	NR3C1		NME4	OR13C9	ZNF528	PTGER3	CDKL5		AC000003.2	GSS	CCNT2	RS1	PPM1H
ABHD4	SF1	ODZ3	MDGA2	NR1H2		SLC25A2	OR13D1	EMP1	IKZF1	BTBD11		CHP2	GSS	TCTA	ZNF746	PPME1
NPTX2	BBX	RBMY1F	KPNA6	NPTX2		RAD54B	NIPSNAP3A	HOMER3	DBT	SNX1		RCHY1	UQCC1	INO80D	RASD2	PPP1R37
AL031663.2	BBX	RBMY1D	ITPKB	NPHS2		HINFP	NIPSNAP3B	AP2B1	PRDM10	ZBTB6		FGF13	EPB41L1	DYNLT3	SLITRK1	PPP1R9B
AC023632.1	BOC	SOSTDC1	AP1S3	NPAP1		CLEC4G	NIPSNAP3B	NUP62	NRIP1	SCD		HIST1H2BF	EPB41L1	RPA1	PPIL2	PPP2CA
BFAR	BCL6B	RSPH6A	PLCD4	NOTCH3		HDX	NIPSNAP3B	GPC1	KRIT1	FGF14		FJX1	AAR2	NLRP2	MSL1	PPP4R3A
B4GALT1	GPS2	KIAA1191	ATP5F1	NOP9		CLMP	NIPSNAP3B	SGSM2	CCDC186	FCHO2		ABCG1	AAR2	SLC7A14	NUP210	PRDM2
SEC14L1	ADPRM	UFM1	SARM1	NOLC1		MICALL1	NIPSNAP3B	LIX1L	LAMTOR3	ZFP14		CDIPT	TGIF2	CDC14B	LRRC57	PRF1
AGTR1	RANBP3	SENP8	RCAN2	NOC3L		AWAT2	ABCA1	AC114772.1	RAPH1	FAXC		TMEM168	TGIF2	CRLF1	RNF8	PRH1-TAS2R14
AC008060.7	RANBP3	GRAMD1C	TRIM67	NMNAT2		VAPB	ABCA1	PRPF18	CMTM4	SUV39H2		ITCH	NDRG3	NPTX2	MAPK8	PRICKLE2
TRRAP	AIF1L	PDLIM5	ADGRL3	NLGN4X		CLEC5A	SLC44A1	ZNF318	BHLHB9	TANGO2		AHR	NDRG3	HDDC3	CD109	PRKCI
C6orf201	E2F3	IMPG1	MFSD14B	NKD1		CYP11B1	SLC44A1	CCBL1	SERPINB8	ALDH18A1		SOX3	NDRG3	GCNT4	NUMBL	PRKRA
S100A16	ORMDL3	HLF	KCNJ10	NIT2		SELE	SLC44A1	SENP1	CHRNB1	TAP2		SIGLEC5	NDRG3	SOX11	MRPL22	PROX1
YIPF3	ORMDL3	MRPL9	DLG2	NIPAL4		ZNF264	SLC44A1	ANHX	ZNF320	TM4SF20		YIPF6	SOGA1	LIMA1	GPR55	PRTG
C9orf66	ORMDL3	RP11-1118M6.1	SYNJ2	NIPAL3		KCNJ6	SLC44A1	RP11-363G10.2	CYYR1	ZNF611		AKR1C2	TLDC2	NUP210	FAM46C	PTBP1
HBA1	PRDM16	S100A3	PAN3	NFIX		GMFG	SLC44A1	KIAA0930	DZIP3	SGCB		RNASE4	RBL1	MLL4	ATXN1	PTBP3
KRTAP5-11	PRDM16	SNAPC2	ZBTB40	NFATC2		MRS2	SLC44A1	MS4A10	APBB2	ZNF577		RPS3	MANBAL	SREK1	IER3IP1	PTGFRN
ATF7IP	POLE4	PBLD	LRRN4	NFAT5		KIAA2022	FKTN	CD274	TRPA1	KLF12		SESN1	SRC	NCR3LG1	APPL2	PTK7
CD5	TGOLN2	CPEB3	TVP23A	NFASC		EXOC5	FKTN	USP51	BCOR	OCLN		MAX	SRC	BRI3BP	CER1	PTPN2
FABP7	IL1RN	FLVCR1	DDA1	NEUROD2		SPN	FKTN	SGCG	FAM122B	NRAS		CD300LD	NNAT	CD300LD	FAM131B	PTPN4
FP15737	VKORC1L1	MPHOSPH6	ERBB4	NEURL1B		AC079354.2	FKTN	LRRC66	C9orf47	UTP23		BIN2	NNAT	AP4S1	CLDN12	PUM1
C1QC	VKORC1L1	CCDC130	EIF2B3	NEURL1		PLEKHA1	FKTN	DBF4	TRRAP	NFAT5		FRAT1	NNAT	MMD	RBMXL2	PYGO1
SMPX	LRRC18	KIAA1279	PDE1B	NEBL		ZNF564	FKTN	AC093802.1	DDX6	RALGAPA1		TTLL10	NNAT	ZNF746	NTRK3	QKI
HOXA3	CRHR2	BIRC6	PLCB3	NDUFA11		OR2C3	FKTN	DLL3	CKS1B	GRAMD1B		GNB3	NNAT	FAM27B	C1QTNF3	QPRT
RNF4	UQCC3	RBM44	TADA2B	NDUFA10		MRGPRX2	FKTN	UGT1A10	FMO3	ZNF672		ADGB	NNAT	ZNF561	CFLAR	QSOX2
RNF122	RWDD2A	SLC33A1	USP45	NCSTN		ANKS1B	FKTN	FDX1L	SEL1L	ZBTB20		MRAP	NNAT	TTPA	C15orf53	RAB2B
RASAL2	ZNF248	PSME4	MIEF2	NCS1		BHMT	FKTN	PKNOX1	IPP	TTC14		RPA4	NNAT	ARHGAP40	NOL4L	RAB30
B4GALT7	CD247	ZNF436	TRAF3IP1	NCOR2		VSTM2A	FKTN	PRAMEF13	JRKL	ZBTB2		ZNF766	NNAT	PPP1R18	CDC42BPA	RAB3C
CHRDL1	ZNF501	RP11-1070N10.3	LMO7	NCLN		MAT2B	ZNF462	UGT1A5	NOL4	ZC3HAV1		NEU1	VSTM2L	ZNF395	GPR160	RAB3D
IFI44L	ZNF501	WHSC2	CMTR1	NCAPH2		FTO	ZNF462	SOD3	HOPX	TBCA		ZNF100	RALGAPB	MKNK1	SNPH	RAB6B
ACBD4	SZT2	MS4A14	SPERT	NAV2		FAM102B	KLF4	MKNK1	CCNC	THUMPD2		RPL36A-HNRNPH2	RALGAPB	PRDM2	SAMD4A	RABEP2
ZNF383	PRX	ZNF268	NEURL1B	NATD1		PGLYRP3	ACTL7A	SNX16	GALNT4	ZFAND5		FOXN3	ADIG	CEP85	CHEK1	RABL6
MOB3B	TK2	PRPS2	NOS1AP	NAT8L		SRRM1	ACTL7A	TIMM17A	DIP2C	ST6GAL2		FAM71B	SLC32A1	MRTO4	ARCN1	RALGPS2
SLC26A8	CACNG6	CD1A	DBF4B	NAPEPLD		DMTF1	ELP1	ANO10	NEGR1	PTEN		MED14	TOP1	TMEM135	YWHAB	RAP1A
CMTR1	CACNG6	UGT8	C6orf136	NACC2		CPT2	ELP1	VSTM2B	PRDM8	IARS		ARCN1	JPH2	DUT	STK38	RAPGEF5
HTN3	CACNG6	C15orf26	SET	NABP2		AL591479.1	ELP1	GPR124	SPAST	RNF40		PKP4	OSER1	NEUROG3	ZPLD1	RASAL2
RALGPS2	VCP	KRTAP4-4	RBM43	NABP1		ANGPTL6	ELP1	FAM111A	NETO1	TRIB2		RBM24	STK4	NECAP1	THUMPD2	RASGEF1A
MANEAL	FAM214B	RPL10	NIPSNAP1	NAB1		DIMT1	ELP1	PLA2G2C	AFAP1L1	RASSF5		BAG1	STK4	PCDHGA5	ADAL	RASGRF2
CCND1	FAM214B	SERF2	IPO11	MYO5C		DCP1A	ELP1	IQSEC1	DENND2C	ADGRF4		SLC34A2	SEMG2	PCDHGC5	C12orf40	RASSF3
CHMP4A	CD72	C1QL4	LANCL2	MYO18B		SMEK1	ELP1	ODZ3	ROCK1	SLC31A1		ADD2	SLPI	DGKB	XKRX	RBAK
SLC36A1	CD72	PGAM4	TMTC1	MYL3		CELF2	ELP1	PPID	ZNF768	TMCC1		ZNF655	SYS1	GXYLT1	GOLGB1	RBM20
C18orf42	NPR2	DDX51	SKIDA1	MTFR1L		IRF5	TMEM245	RBP2	CLDN18	FAM234B		ASAH2	DBNDD2	NPL	EHMT2	RBM24
ST6GALNAC5	TMEM8B	CERS4	PACS1	MSTN		DNMBP	TMEM245	MBL2	CUBN	MPZL3		ACADSB	DBNDD2	KIF7	PKIA	RBMX
RPH3A	TMEM8B	EFR3A	TERF2	MSMO1		SS18	FRRS1L	SPG20OS	DISC1	CCDC186		RSG1	PIGT	CD14	CS	RBMXL2
WDR1	SPAAR	TNFRSF10B	CDC14A	MRTFA		ANKRD49	EPB41L4B	PET112	FAM161B	ENPP1		CXorf48	PIGT	FAM60A	BRINP2	RBPMS2
CTD-3074O7.11	RNF38	CEACAM8	ACO1	MRPS16		TBC1D23	PTPN3	CCER1	EVI2B	RC3H1		GOLGA5	WFDC6	NEDD9	TP53RK	RCOR3
GLYATL2	RNF38	GPR128	LIF	MRPL17		MPZL3	PTPN3	FNBP4	IFIT2	RHOU		MVK	EPPIN	ZBTB34	DLGAP2	RD3
FN3KRP	RNF38	ADRB1	MACROD2	MRPL10		KIAA1024L	PTPN3	PGLYRP3	SV2B	CHMP1B		AC145676.2	TNNC2	C9orf41	ATP6V1B2	REEP3
FAM109B	RNF38	CDC42EP3	PLSCR1	MPZL2		APOLD1	PTPN3	PBLD	CLPTM1L	PCSK6		ZMYM4	TNNC2	SEMA3G	TMEM231	REL
PHGR1	RNF38	TRAM1	ACKR4	MPRIP		SSPN	PTPN3	PEX7	BTBD11	PCBD2		TMCC3	IGF2BP2	CAPN1	EZH1	REPS2
LINC00923	PAX5	TSG101	ASF1A	MMD		ACBD3	PTPN3	HAO1	FZD4	MTPAP		HNRNPU	ETV5	C1RL	CDR2L	REST
TPBGL	PAX5	TMEM199	SAMD12	MLXIP		ZNF766	PTPN3	ZNF705D	ZBTB6	GLRX2		RNF187	ST6GAL1	AK7	AK4	RETREG2
SOGA1	PAX5	ZAR1L	C10orf105	MLLT6		IBTK	PTPN3	SPDYE1	ENPP4	CRYAA		C15orf53	RTP1	ZFYVE1	HINT3	RETREG3
POU3F2	PAX5	CCDC86	FCHSD1	MLLT11		CNOT2	PTPN3	DDX60L	COL9A1	CYP4V2		PRR23C	MASP1	GGT7	GLDN	RFX5
ADH6	PAX5	ZBTB44	ITPKA	MLH3		TRMT2A	PTPN3	RHOXF2B	KANSL2	UQCRB		S1PR5	TPRG1	CYSLTR2	DUXA	RFXANK
SHISA7	PAX5	SLC7A10	NCLN	MKNK1		PPP1R1C	PALM2	GLB1	PAPD5	FAM122B		APLN	UTS2B	BMF	MAP7D1	RGMB
BLOC1S5	EXOSC3	NFXL1	PURB	MKLN1		FLI1	PALM2-AKAP2	ELMOD1	ANKRD22	ZMIZ1		SH3RF3	FGF12	KCNK6	FAM160B2	RHOA
SLC18A3	SHB	TBC1D23	MED29	MIP		RP11-169F17.1	PALM2-AKAP2	TMEM38B	UBE2V2	ATP5MC3		GYG2	ATP13A4	TP63	NCAM2	RHOBTB2
FAM203A	PGM5	FAM181A	LRCH1	MIGA1		SEC14L1	PALM2	DCDC2	SHTN1	TRIM37		AC011755.1	LRRC15	TICAM1	GALNT10	RIF1
NDUFB4	TMEM252	RNF208	ZNF598	MIEF2		ZNF431	PALM2	NXPH1	VCL	PEX2		DNAJB5	TFRC	ADPRH	SEC22C	RIMS3
METAP2	FAM122A	UTP14A	UROC1	MIEF1		PIGX	AKAP2	ATXN7L1	LDAH	ZNF845		KCNH5	SMCO1	RYBP	FEM1A	RIPOR1
CD3D	FXN	PLOD2	ZNF585B	MID1		CD59	AKAP2	SMEK1	CSNK1G1	HMBOX1		FAM3C	FBXO45	LGALS9C	SLC17A8	RIT1
C4orf3	FXN	HMGCS2	PTCH1	MGLL		PRRG1	AKAP2	CYBRD1	BMPR2	SP4		PIF1	NCBP2	CFLAR	SLC6A6	RMND5A
SIRPB2	FXN	ZFYVE19	FMNL3	MGAT3		ASIC5	AKAP2	C1orf229	HSPA13	TMEM136		TEAD2	NCBP2	GPATCH3	DAPP1	RNF144A
GPX7	FXN	RNF24	ING5	MFSD14B		GLRA3	MUSK	IL1R2	ARFGEF2	BUB3		GBP2	NCBP2	KCNG3	CCDC170	RNF208
ATP6V1G2	FXN	C14orf119	USH2A	MEX3A		PGGT1B	MUSK	RCAN1	EXOC1	MIOS		TMEM45A	NCBP2-AS2	PTPDC1	TBC1D30	RNF44
FAM131B	FXN	PDE4B	RHBDF2	METAP2		HIST2H4A	MUSK	LACE1	DGKB	ADH6		DUS1L	DLG1	AEN	CECR6	RNF8
RMI2	SMC5	ICK	ATP5S	MEGF11		ATF7IP2	LPAR1	ZNF500	XG	STAM2		PRAMEF14	BDH1	KRT38	ARNT	ROCK1
FAM168A	GDA	DBT	FAM168A	MEGF10		ASB4	LPAR1	TP63	AGO1	GLRA3		NCBP2	LMLN	NAA25	ACTBL2	RORA
ISOC1	GDA	KIRREL	CCL23	MED14		GCNT1	LPAR1	GOLGA6L9	WDFY3	FAM107B		ZIK1	LMLN	CACNA2D1	ZNF396	RPGRIP1L
MC2R	ZFAND5	AMIGO3	GALNT15	MECP2		MRPL42	LPAR1	SUPT3H	ARNT	B3GALNT1		TNFSF4	ZNF141	COMMD7	PIK3IP1	RPL22
BOC	ZFAND5	CRTAM	SLC41A1	MCRIP1		PRDM10	LPAR1	CNGB1	GMEB2	MED9		GJC1	PIGG	CYP46A1	FADS2	RPP14
ZNF391	RORB	HCN3	CPS1	MCL1		EXOC1	LPAR1	NHLH1	PTEN	TMEM239		LAMA4	PIGG	DOK6	ALG13	RPS3
GLYCTK	PCSK5	RCAN1	SIRPB1	MCFD2		ANKRD22	LPAR1	UGT2B11	CYP19A1	PRRG4		BRCC3	UVSSA	CYLD	C1orf226	RRP15
RASSF3	RFK	AL353791.1	PSME1	MCAT		MIA2	LPAR1	CEP112	RNF182	ACBD7		TMED9	FAM53A	EPS8	ABCB8	RUNX1T1
CYB5D1	VPS13A	CHCHD2	ZNF827	MASP1		PDX1	ZNF483	CLIC2	PHAX	FAM19A1		C19orf38	FGFR3	PADI3	MINOS1	RWDD4
DHCR24	VPS13A	TIMM50	WIPF1	MAP6		FMO2	ZNF483	RRS1	SLC38A1	PSMF1		LRRC57	LETM1	ADCK2	ZBTB40	RYR2
UROC1	GNAQ	DIEXF	LYPLA2	MAP3K9		KDM6A	ZNF483	IL10	ALG13	SSBP2		FMR1	NSD2	TBL3	CDH26	SAMD10
EGLN1	SPATA31D4	ZC3H12B	DHTKD1	MAP3K21		TMEM87B	ZNF483	PKHD1	PAGE4	MYO15A		ITPRIP	NSD2	SOWAHB	COL24A1	SARM1
GSTM1	SPATA31D4	LIPH	ELK3	MAP1B		ZNF320	PTGR1	DR1	SPANXD	ITGB3		AP003774.4	NSD2	RNF169	SNX24	SASH1
DNAI2	SPATA31D3	C11orf58	DOK4	MAP1A		DCLK3	PTGR1	IL20RA	NEPRO	PRSS8		PLSCR4	ZFYVE28	FAM208A	RGS9BP	SBNO1
RERG	RASEF	UBXN6	RMI2	MAP10		FAM129C	C9orf84	ANKRD13A	RBBP9	SF3B3		ETS1	ZFYVE28	ALG6	KRT9	SCARA5
DDA1	HNRNPK	CST9	FAM91A1	MAN2A1		TAS2R14	C9orf84	AHNAK2	FAM126B	ITSN1		DYNLT3	ZFYVE28	KIAA2018	FBXL22	SCARB1
MAGEE2	HNRNPK	FZD4	TRAM2	MAGOHB		ADAT2	C9orf84	KRIT1	ILDR1	PRELID2		CTU1	ADD1	CTU1	HSPA12A	SCN5A
CDH24	HNRNPK	ALG6	CEACAM1	MAGEE2		VAMP2	C9orf84	NUP214	SLC16A10	SAMHD1		C20orf202	ADD1	KCNK2	KLF16	SCN7A
FAM171B	RMI1	MAGI3	SLC6A17	MACROD2		AAK1	C9orf84	CYS1	CYP2E1	CCDC85A		SH2D7	ADD1	SEMA4D	NCALD	SCRT2
AL626787.1	NTRK2	BEX2	KIAA1671	LZTS1		PI15	C9orf84	SPO11	MGAT4A	AKR1D1		DHDDS	ADD1	KHNYN	SLC6A15	SDHC
HCK	NTRK2	VPS45	MYH10	LYPLA2		DZIP3	C9orf84	VEZT	ZDHHC23	CKS2		TMEM239	ADD1	O3FAR1	SS18	SDK1
ZCCHC16	NTRK2	DTHD1	MTHFR	LUZP4		ATP2C1	SUSD1	RHOXF2	SLAMF8	ZNF281		PLEKHN1	ADD1	C17orf78	MARK4	SEC14L2
CSTB	NTRK2	IQSEC2	MLEC	LUC7L2		PIH1D3	SUSD1	C1orf186	RASSF6	GPN3		TTPA	ADD1	UBR2	TP73	SEL1L
CBLN3	NTRK2	ZC3H6	BRAP	LSM11		CARD6	PTBP3	STAU1	BCL2	DACH1		PAK6	ADD1	CREM	SRSF6	SELENOI
NAT16	SPIN1	GABARAPL3	MED26	LSAMP		TACR2	PTBP3	GOT1	ATP6V1C1	CASZ1		C9orf163	DOK7	EPO	UPF3B	SEMA4B
CNN3	SEMA4D	AC114772.1	ZNF548	LRRTM4		TMEM239	PTBP3	KCNK2	ARID2	CALU		HIST1H4A	LRPAP1	HNRNPD	VANGL1	SEMA4C
ANAPC11	SEMA4D	UCP2	MED4	LRIT3		MICB	PTBP3	KRI1	JPT2	CEP70		COG3	BLOC1S4	CYP51A1	MYO1E	SEMA4D
OC90	SYK	UBLCP1	SLC25A44	LRG1		APTX	PTBP3	C12orf55	TCEANC	MSS51		RAB2B	BLOC1S4	RBMX	RAP2B	SEMA6D
CDA	NOL8	PGAP1	NOL9	LRCH1		SKP1	PTBP3	TAGLN	SPATA5	EEA1		C6orf223	TBC1D14	NECAB3	MRM2	SERINC5
EIF4A3	NOL8	IL6ST	MAP10	LMO7		BLOC1S6	PTBP3	CLEC17A	ZNF664	GPR12		SP6	TBC1D14	RGMB	MTMR3	SERPINB8
LIME1	CENPP	CHD2	KATNAL1	LIN54		BCL2L15	PTBP3	SPECC1L	ETNK1	PLPBP		MRAP2	TBC1D14	VPS26A	ZNF697	SERTAD3
AL139147.1	OGN	AP001652.1	TMPRSS13	LIF		EDN2	PTBP3	P4HA2	SRF	ZNF850		BAK1	TBC1D14	PDK2	TNFRSF1B	SH2B3
PQLC3	ZNF484	GGA3	BLCAP	LENG8		CLNK	PTBP3	ADAM17	KRR1	ZDHHC15		BET1	TBC1D14	TMEM106A	MUL1	SH3TC2
CCKBR	FGD3	NOL6	TBC1D30	LCT		AL953854.2	HSDL2	ID2	ZBTB24	TRIM13		GP2	TADA2B	CCL3L3	UBR2	SHTN1
SLC5A9	FGD3	SIN3B	CIT	LBH		RP11-481A20.11	HSDL2	UQCRQ	HAUS6	DHH		ZCCHC8	AFAP1	EDEM3	YARS2	SIM1
PDE8B	FAM120AOS	DCAF13	BLOC1S2	LANCL1		ZSCAN32	KIAA1958	DCTN5	TKT	CCNT2		DNAL4	AFAP1	CXCL13	KIAA1841	SLC10A6
NBPF6	PTPDC1	NALCN	KIRREL3	LAMB4		NIT2	KIAA1958	ANKRD20A2	TIAL1	RIT2		HCAR3	AFAP1	CHD9	SASH1	SLC24A2
CADM3	PTPDC1	RPL13	GJA4	KRT78		ENPP4	INIP	C17orf51	BCORL1	PPM1D		OPCML	ABLIM2	AP003774.4	SYDE1	SLC25A30
CTC-360G5.1	C9orf3	ARAP2	C20orf96	KRT38		TRIM56	INIP	TNFRSF11B	CDC73	KLHL11		MYL10	ABLIM2	CDK19	ATG16L1	SLC26A6
SMUG1	C9orf3	CCNT2	SGPL1	KRT31		FP15737	SNX30	KTI12	MARF1	CPEB4		GUCD1	ABLIM2	TMEM87B	DHRSX	SLC28A1
ELF3	C9orf3	ANGPTL7	SORCS2	KREMEN1		IFIT2	SNX30	C14orf129	NEUROD4	LEPROT		FSTL4	ABLIM2	RHOT2	C2CD3	SLC35A4
GPR123	C9orf3	SCN8A	C18orf25	KLK7		LPL	SLC31A2	UBE2Q1	IBA57	VPS53		COL4A1	ABLIM2	POFUT2	SNX29	SLC37A2
CBL	C9orf3	NCAPH	SCOC	KLHL7		ZNF503	SLC31A2	MLANA	BFAR	ARPIN		SLC26A6	ABLIM2	ACSL5	PRKCA	SLC39A6
OSBP2	FANCC	ARHGAP40	CPPED1	KLHL20		AP3B2	FKBP15	GGA3	DCLK3	GSE1		RNF207	ABLIM2	SPTLC3	ALOX5	SLC39A7
USP25	ERCC6L2	USP36	CLIC4	KLHL11		RP11-204N11.1	FKBP15	SCGB1A1	NDFIP1	FSBP		FAM213A	GPR78	MYO1E	KIAA0319	SLC39A9
WDR54	CDC14B	C4orf34	MTF1	KLHDC8B		RAB18	SLC31A1	ACP1	SYNJ2BP	THOC3		ARL14EP	GPR78	DNTT	DDIAS	SLC5A3
PDP2	CDC14B	CEP72	GPR61	KLHDC3		CLHC1	CDC26	SETD3	HYLS1	DISC1		CD81	WDR1	TMED8	PIK3CD	SLC6A14
C1orf43	CDC14B	CDCA4	MASP1	KLF8		REXO1	WDR31	BLNK	VGLL3	LCOR		SPARC	WDR1	COG3	MKNK2	SLC6A6
LYZL6	CDC14B	RNASEH2A	WDR20	KLF2		MSL2	BSPRY	DIS3	CSRNP2	BAZ2A		SBNO1	ZNF518B	HOXD9	PPCS	SLC7A14
FAM78B	ZNF510	IL7R	FAM208A	KIF5A		TEX14	HDHD3	MRPS5	EEF2KMT	FZD2		ZADH2	NKX3-2	KCNJ15	PLEKHG5	SLCO3A1
SLC25A42	ZNF782	FAM54A	PPIF	KIF3C		GSTM4	HDHD3	TRAM1	YIPF5	KCTD12		CNPY4	TAPT1	TRAM1	IKBKB	SLITRK6
ZNF286B	CTSV	SSR4	ZC4H2	KIF21B		RGS13	ALAD	PRDM8	TIFAB	FUS		EIF1AD	LCORL	CDKN2AIPNL	BAG1	SMAD2
TPD52L3	CTSV	RCL1	WDR26	KIF18B		PDZD9	RGS3	TTC21B	ST8SIA4	POTEM		NANP	KCNIP4	NT5DC4	THRA	SMAD4
S100A14	NCBP1	TSC1	CCDC71L	KIAA1217		FDX1L	RGS3	EGR2	TMOD2	SORCS1		CDKN2B	PPARGC1A	LRRC27	ARFGEF2	SMARCD2
SPR	XPA	ODAM	PELI1	KIAA1210		KCTD12	RGS3	CIRBP	NEUROG1	HYKK		DEXI	PI4K2B	B4GALT6	KCNC2	SMC1A
OCIAD2	ANP32B	DYNLT3	PGM2L1	KIAA1147		CNOT11	RGS3	CENPK	HINFP	NUAK1		TBC1D1	DTHD1	KIRREL	ZNF740	SMG9
KPRP	ANKS6	SEMG1	DDAH1	KIAA0825		HUS1	RGS3	AFMID	NCMAP	KNOP1		SH3TC2	TBC1D1	LEMD2	MMD2	SMURF1
LIMS2	TGFBR1	DEFB127	ADCYAP1	KIAA0513		IQCC	RGS3	CDC45	POGK	SEC23A		FAM19A2	TLR10	PRKAR2A	WNT2	SNCA
C6orf25	TGFBR1	CNTN2	SLC39A13	KIAA0232		EPS15	RGS3	DCAF13	AFF1	CHD7		FAM179B	TEX48	HNRNPU	HES5	SNRNP40
TMEM43	TGFBR1	C1orf95	NCALD	KDM7A		CR2	RGS3	ATP6V1F	HOXC4	SLC36A4		FBXO10	TNFSF15	JAZF1	EPDR1	SNTB2
SLAMF9	ALG2	HIC1	CCKBR	KDM5C		CHIC1	RGS3	ORMDL1	WDR82	MS4A3		APOC4	TNFSF8	RBMXL2	TNPO2	SNX18
XKRX	NR4A3	PDIA4	PPP2R3A	KDM5A		MYOG	RGS3	RP11-352D3.2	PTGR1	VAPB		SPATA19	TLR4	RAB6B	ZMYM4	SNX4
GZMH	STX17	KLF9	PALM2	KCTD4		DDX42	RGS3	ALAD	OGT	ZNF674		FERMT1	TLR4	CNRIP1	ELK4	SORCS2
BAG6	STX17	PCDHB15	LIN54	KCTD12		STK4	RGS3	LEMD2	CLMN	MEAF6		TAOK1	PHF19	PANX1	NIP7	SOX3
ZBTB37	STX17	CAPN6	TTL	KCNQ3		PON1	RGS3	ARL2BP	FAM126A	KIAA1210		TSPAN14	TRAF1	C17orf51	LEP	SP1
MPRIP	STX17	SLC7A14	ZNF444	KCNK9		DDA1	ZNF618	LRBA	SOX9	EPPIN		TMEM87A	MORN5	AMOTL1	PARD6B	SPACA1
WASF2	ERP44	POM121C	SH3TC2	KCNIP2		C10orf118	ZNF618	PRKCI	MXRA7	DCUN1D5		RASSF1	MRRF	ACSM2A	SDK1	SPARC
SARS2	CAVIN4	ZNF674	PRMT6	KCNB1		SIAH2	ZNF618	SLITRK6	SCAF11	RAPGEF6		ZNF75D	MRRF	ZBED2	AFDN	SPATA31C1
PLLP	PLPPR1	CYSLTR1	ZFHX2	KCNA6		PRPF38B	ZNF618	TSPAN8	CCP110	KHDC4		TNFSF18	MRRF	HTATSF1	LMLN	SPATA31C2
ZMPSTE24	BAAT	CHST15	GNAO1	JPH1		VHL	ZNF618	GSG1L	CCDC25	EXTL3		GCSAM	PTGS1	ASB5	SLC9A6	SPATA31D3
VANGL1	ZNF189	UHRF1BP1	RAP1GDS1	JMJD8		RASEF	ZNF618	ADAMTS3	SELE	TMEM128		IL7R	PTGS1	GPC1	ZFP14	SPATA31D4
ATP2B4	ZNF189	HPSE	ZBTB7A	JCAD		FAM111A	ZNF618	AFTPH	BVES	VEGFB		RFX5	PTGS1	ANAPC16	IL4R	SPATA5
IGFBP4	ZNF189	DICER1	EP400	ITPKA		RIMS1	ZNF618	PPP2CB	ZBTB5	SNIP1		MDFIC	ZBTB6	SPP1	GAS7	SPCS3
LRRN4	GRIN3A	PI4K2B	DRD2	ITGAL		PAX9	ZNF618	PDS5A	NUP50	PTH2R		SNX24	DENND1A	EDEM1	CCL3	SPICE1
POU2F3	NIPSNAP3B	SPEF1	LAIR1	ITGA4		NAT14	KIF12	TKT	KIAA1456	CCL28		ARHGEF39	DENND1A	SERTAD3	NEUROD4	SPSB4
PAPL	FSD1L	EIF3A	GATAD2B	ISM2		ZNF12	COL27A1	P2RY14	FAR1	CALHM5		C9orf41	DENND1A	YES1	PTAR1	SPTLC3
SLC2A4	FSD1L	MRTO4	TCTA	ISLR		C6	COL27A1	RPRD1A	ASB7	ELOVL6		C1QTNF3	NEK6	FAM134C	RPA1	SRF
RBMXL1	RAD23B	PTPN11	NFIX	IQCJ		KANSL2	ORM1	GPR78	PRR11	MICAL2		RASSF8	NEK6	DOCK3	SNX20	SRPK1
ST8SIA5	PTPN3	EDEM1	GPCPD1	IPO11		SMC6	ORM2	PTPRG	MGARP	DNAJC14		C1orf63	NEK6	SS18	TUSC1	SRSF6
AQP5	PALM2	DROSHA	PRKAR1A	IP6K1		NTNG1	AKNA	YDJC	CNR1	COL25A1		BANK1	NEK6	ZNF543	SESTD1	SS18
KRT77	PALM2	CTB-96E2.2	YAF2	INTS6		CD68	AKNA	EI24	TKTL2	SPATA5		C15orf62	NEK6	B4GALNT3	SAE1	SSTR3
ITGAL	SVEP1	ATXN7L1	PRRC2B	INSR		RPS21	AKNA	ZNF709	SOX4	TPM3		PRELID2	NEK6	EMB	NSL1	ST18
APOBEC3H	LPAR1	ZBTB8B	CLCN4	INSM2		TUBB2B	AKNA	LILRA5	HMGB3	NRP2		HELLS	NEK6	DNAH5	ZBED1	ST6GALNAC6
R3HDML	ZNF483	PRPF19	CCDC155	IMPA1		LIG1	AKNA	TEX14	SDHD	CCDC25		SPDEF	ADGRD2	CHRM3	BRD4	STARD10
SUPT4H1	GNG10	PADI3	SGO2	ILF2		IRF4	AKNA	HLTF	ZNF558	CLEC5A		ABTB1	NR5A1	SLC35D3	SYPL1	STARD13
PHF23	INIP	WIF1	SYT9	IL5RA		PSMD12	AKNA	PODNL1	HTR1E	TUBB		TRPC6	NR6A1	CGN	GCLM	STIMATE
TRIM58	INIP	FAM178B	DTD2	IL2RG		ZC3H12D	ATP6V1G1	WDPCP	PANK3	IYD		VWC2	OLFML2A	SYT2	GNG2	STX6
TFCP2	SNX30	KIAA1024	ZNF2	IL1A		SFR1	ATP6V1G1	CEP72	TNRC6A	ARL13B		OLAH	WDR38	TMF1	RYR2	STXBP5L
NCAPH	ZFP37	SLC22A1	PDE1A	IL18BP		PGAP1	TMEM268	ZC3H12B	SYT11	TSPAN31		SNX25	WDR38	SPACA1	OSTM1	SUMF1
LMAN2L	ZFP37	POC1B	AMPD3	IKZF5		CTSS	TMEM268	CXCL2	ZNF281	APPL1		HOXD1	SCAI	SYDE2	JADE3	SUN1
CECR6	FKBP15	HECW1	SPOCK1	IKZF4		C12orf65	PSMF1	MDFIC	FBXL3	PTPRQ		UBE2R2	SCAI	PGRMC2	KLF13	SUV39H1
HIST4H4	SLC31A1	ZNF451	WDR1	IKZF2		AL357673.1	PSMF1	RERG	COX7A2L	ZNF595		SEC14L2	ZBTB43	RAB13	STK32B	SYDE2
NMRK1	PRPF4	SLC2A10	AP3S2	IKZF1		RBM5	PSMF1	RCAN3	CA5B	PRH1-TAS2R14		NDUFA5	ZBTB43	EFR3A	PRRG4	SYNRG
CTC-360G5.8	PRPF4	ARL6IP5	ZNF655	IGF2R		CD28	PSMF1	DHX58	NECAB1	MRPL19		KHNYN	ZBTB43	AC078953.1	DNTT	SYT16
TMEM110	WDR31	THEMIS2	SOX6	IGF2BP1		ZNF425	PSMF1	HRSP12	C21orf91	FAM102B		CPLX4	ZBTB43	PLEKHG3	RGS21	SYT3
RAB1B	WDR31	PTGS2	SYT7	IGDCC4		LAX1	PSMF1	PTPRB	SPANXA1	PDE3A		C7orf76	RALGPS1	PTPRG	TNFSF15	SYVN1
GAPT	ALAD	SPG11	CTIF	IFNL1		DGKB	RAD21L1	ARPP19	PTH2R	SPN		E2F7	RALGPS1	ZMYM4	SLITRK4	TAB3
VWA9	C9orf43	CTNS	HOOK3	IFFO2		AP005482.1	SDCBP2	ARHGAP39	SPANXC	ZNF28		TRIAP1	FAM129B	HENMT1	IMPAD1	TACC2
KCNE1	ZNF618	MYO1B	ST6GALNAC5	IER5L		PTCHD1	SDCBP2	MAGEA8	ZFYVE26	CCDC141		PKP1	STXBP1	ELOVL6	INTS6	TAF5L
PHC2	ZNF618	SLC39A5	MARCKSL1	IDS		HTR6	FKBP1A	PRKD3	HDAC1	SAMD12		NHLRC3	STXBP1	PI4K2B	THNSL2	TAF9B
ABHD8	AMBP	ETV3	MAP3K21	HTR2C		THUMPD2	FKBP1A	KAT6B	MAP3K19	PCDHB7		TMEM170A	PTRH1	GGA2	BTN2A1	TAZ
MYOZ1	ATP6V1G1	AMOTL2	SENP1	HTN3		FAM101B	FKBP1A	COL16A1	MPL	NEUROD1		ATRAID	FPGS	PPM1H	MOCS1	TBC1D1
MRPS33	ATP6V1G1	HNRNPD	ALDH7A1	HTN1		ADAMTS5	NSFL1C	ABCF2	PPP1R2	ZNF426		BCL2L2	FPGS	ZBTB10	DEXI	TBC1D14
ANKRD65	TMEM268	UGT2B28	ACSM2A	HS6ST3		C21orf91	NSFL1C	CYP4F31P	CADM2	FABP2		KLHL31	FPGS	TREML2	RAB3D	TBC1D16
MAP3K13	FAM110A	UGT3A2	DGAT2	HOXD8		CYP20A1	NSFL1C	GRAMD1C	RBPMS2	PRH2		TAF5L	ENG	SUV39H1	PCM1	TDG
KLHL20	ANGPT4	NF1	MSMO1	HOXC8		KIF3A	SIRPB2	SCN8A	MTBP	LRP2BP		CRLF3	ST6GALNAC6	EVC	PDPR	TENT5A
CHDC2	C20orf202	TBX5	PDE11A	HOXC10		FLJ45079	SIRPB2	OAZ1	MRGPRX2	ENAH		TAF1D	ST6GALNAC6	TBC1D14	NHLRC3	TET2
KCTD7	C20orf202	C18orf63	FAM212B	HOXA3		PRPF4B	SIRPD	SPP1	IPCEF1	DROSHA		SP5	ST6GALNAC6	RP11-363G10.2	ZNF587	TET3
KCNJ1	SNPH	DIS3	DLGAP1	HOOK3		TTC30A	SIRPG	SULT1A4	RFWD3	GTF3C4		FAM127C	ST6GALNAC6	IAH1	FAM135B	TGFBR1
MMRN2	FKBP1A	SLC31A1	CPEB4	HNRNPR		ZNF207	SIRPG	PLSCR1	USP32	UQCC3		SNX18	ST6GALNAC6	YARS2	SEMA4B	THBS1
E2F3	SIRPB2	TMCC2	FAM131B	HMGXB4		FAM126A	SIRPA	AGXT2	TET2	ALDOB		WDR96	ST6GALNAC4	PTPRK	PLPP6	TJAP1
MLK4	SIRPB2	RP11-585F1.10	LGR6	HMGA2		NAALADL1	SIRPA	MED23	ARID3B	LEKR1		CLDN22	ST6GALNAC4	CRTAM	SGO1	TLE3
SIRPG	SIRPB2	P2RY13	SLC5A9	HMG20A		ZNF843	SIRPA	KLRD1	SNX25	PCDHB12		ST8SIA3	DPM2	SLC2A10	RPL22	TMCC2
DMBX1	STK35	C7orf60	NTRK2	HLTF		ZNF154	PDYN	SLC2A11	POLH	FGF12		DUSP26	FAM102A	SMEK1	LRRC4	TMEM116
KPNA6	STK35	ELOVL7	TTC3	HIP1		UBE2G1	PDYN	NCKAP5	ZNF652	SRSF1		FBXW4	C9orf16	EDC3	WIPF2	TMEM121B
DYNAP	IDH3B	CDT1	WNT2B	HIF1AN		SHE	PDYN	DPT	CLDN1	CXCL12		SLC28A1	DNM1	CDR2L	MESP2	TMEM127
TMPRSS11BNL	C20orf194	BTBD7	TBC1D2B	HIC2		ANKK1	PDYN	GLI1	CCDC6	PHAX		SLA2	URM1	ADAMTS20	ACTRT3	TMEM132E
RARG	C20orf27	GPIHBP1	GSE1	HIC1		CTNNA3	PDYN	ZNF268	FAM217B	MAP2K6		ARHGEF9	URM1	PHF20	DERL1	TMEM135
TAOK1	C20orf27	MKX	RRP7A	HHIP		PLAC1	PDYN	TCEANC	CYP4F11	ZNF16		ADPRH	GLE1	ZC3H12B	DOCK9	TMEM170B
ING5	SPEF1	CNKSR2	CARD10	HEYL		TRAPPC10	STK35	RP11-830F9.6	TMEM14A	RASEF		SRSF6	SET	KIAA1841	HMBOX1	TMEM201
INHBC	CDC25B	SCGB2B2	STAC	HERC3		RMI2	TGM6	IAH1	SYNE1	TFDP2		SPTBN5	ZDHHC12	BTRC	TMEM170B	TMEM231
DPF2	CDC25B	TFDP1	RAB10	HECTD2		BEST4	ZNF343	ANKRD20A3	MSL3	SH3BP5L		TRIM71	SPOUT1	UGGT1	C17orf51	TMEM63A
P2RY4	CDC25B	DNAJC16	SLC24A3	HDAC9		CDX1	ZNF343	SYT2	LRRC42	UBE2G1		PRKG2	SH3GLB2	ZDBF2	B4GALT4	TMEM72
GPHA2	CDC25B	C9orf96	GPC1	HDAC6		CTB-54O9.9	ZNF343	ANKRD20A4	ZNF346	HACE1		MAN2A2	DOLPP1	FZD4	MED1	TMEM92
TTPA	CDC25B	TSPO	PGLYRP4	HCFC1		BANP	TMC2	NELF	ATP2C1	SLC30A4		FOXQ1	DOLPP1	STOX2	ADTRP	TMEM9B
TNNI1	AP5S1	GDPD3	LIMS2	HCCS		PLP1	IDH3B	RNF183	C2orf69	FASTKD1		NDRG1	DOLPP1	KLHDC7A	MAP3K3	TMLHE
EPDR1	AP5S1	DHX58	TMEM43	HAND1		FKBP3	IDH3B	LRRC3B	OTX1	C5AR1		AGPAT3	IER5L	IBA57	TMEM14C	TMPRSS13
SPC24	MAVS	SUV39H1	CHRDL1	GUCY1A2		BCL2	IDH3B	CHAC2	SLF2	QTRT2		TTC31	ASB6	XKR7	CYTH2	TNFRSF1B
STMND1	PANK2	MANF	C1orf21	GTF2A2		LDB1	IDH3B	ARPC3	UFM1	SCUBE3		MSN	ASB6	NPTXR	ZNRF3	TOR2A
MARVELD1	PRNP	UGT2B11	NR6A1	GTF2A1		AARD	IDH3B	ZNF333	ZNF776	HSPA2		CYP7A1	TOR1A	DIS3	PPP2R2C	TOX
RAB3IL1	PRND	TMEM87B	SPRED1	GSE1		NIN	EBF4	B4GALT6	LRRC8E	EXOC1		TMEM178B	FNBP1	HAL	C7	TP53RK
AL359878.1	RASSF2	MYO5B	PTPN20	GRIPAP1		UTY	EBF4	DMRT1	CPA1	ACOX1		CDC14B	FNBP1	RMND5A	ITCH	TPM4
DRD2	SLC23A2	GYPE	C11orf68	GRAMD1B		LCA5L	CPXM1	DDX55	SEMA3A	ADAMTS5		CHRNB3	NCS1	MEGF9	FAM3C	TRAF6
CKS1B	SLC23A2	PTGIS	ITPRIPL2	GPX7		ZNF28	C20orf141	PLEKHF2	ATP11C	RALA		SEPT6	EXOSC2	CEP63	SLC6A7	TRAK1
STK40	TMEM230	SDR42E1	LBH	GPX2		RORA	C20orf141	RNF103	DIRAS2	C11orf58		GRB10	EXOSC2	KIAA0141	DIEXF	TRAM1
F8	TMEM230	GGA2	POU6F1	GPR161		ACTR3C	TMEM239	FBXL3	ZNF770	SOX21		NEU3	AIF1L	SERPINB8	CLDN7	TRIAP1
SMAGP	TMEM230	GPR55	INTS14	GPC6		ZNF669	TMEM239	DROSHA	GOLGA7	SSPN		ADAT1	PRRC2B	PKHD1	PTPDC1	TRIB2
KRTAP20-2	TMEM230	TCTA	MAP4	GPATCH8		CCNC	VPS16	C18orf62	PSMG3	PSD4		H2AFJ	MED27	FAM46C	ADCY6	TRIM2
GATC	GPCPD1	SOX17	POU2F2	GPATCH2L		TAF1A	VPS16	BTN2A1	SSPN	RAD54B		STK32A	MED27	LL22NC03-63E9.3	BANK1	TRIM59
POU3F1	C20orf196	PKN2	WDHD1	GP2		CD46	PTPRA	USP14	CIT	LPL		ZNF599	SETX	TMCC3	DGKB	TRIM66
MORC4	FERMT1	GPD1	CA5B	GOLGA7B		ALDH18A1	PTPRA	AL353791.1	FAM210A	DUSP19		CRK	GFI1B	PRICKLE2	SAR1B	TRIM71
CLRN1	PLCB4	PHB	CTDSPL	GOLGA1		CR769776.1	PTPRA	CALCB	TPT1	SGIP1		SPTLC3	GTF3C5	MYO5B	MOBP	TRMT9B
KIAA0825	PLCB4	RYBP	SLC39A11	GNG4		GDAP1	MRPS26	LRRC8E	BAHD1	LBH		MFSD12	GTF3C5	PLAGL1	BMP8B	TSEN54
TGFA	PLCB4	DSG3	UBE2E2	GNE		CELF1	UBOX5	MSMB	NDUFB5	PRXL2A		HDAC11	GTF3C5	TSPAN14	PPP1R18	TSPAN12
C15orf32	ANKEF1	SDHC	PIEZO2	GNAS		TOR1AIP2	UBOX5	PSMG3	THBS1	BNIP2		TNIK	RALGDS	ZFP62	CPNE3	TSPAN14
CCDC37	ANKEF1	KAT6B	FBXO9	GLRB		SLC4A1AP	UBOX5	SYT9	RPAP3	COG6		TMEM9B	GBGT1	AGXT2	ENO4	TSPYL1
SKIDA1	SNAP25	DNAJC8	H2BFM	GLIPR1		FGF14	UBOX5	CLEC4G	KCNK6	NCOA7		GEMIN2	GBGT1	RASD2	ACSL1	TTC30B
AIDA	SNAP25	AC022498.1	SLC18A3	GLG1		DDO	UBOX5	FAM84A	EPPIN	PURA		CDK17	GBGT1	PRKCI	PSD3	TTPA
TCF24	NDUFAF5	BTD	EIF5AL1	GJB1		EFCAB5	FASTKD5	CTSS	ACSL3	ZNF543		EPOR	SURF6	CALN1	FAM13B	TUBG1
TM4SF5	NDUFAF5	GABRB2	CFL2	GJA4		TMEM14E	LZTS3	DMGDH	RASGEF1A	FZD4		TSNARE1	REXO4	GBP4	MBLAC2	TUFT1
AC112721.1	MACROD2	NEU1	SCN4A	GINS3		GHITM	DDRGK1	CYSLTR2	RNF2	WAPL		PEX11A	FCN1	GPR55	HECTD2	UBAP2
ZMIZ1	MACROD2	NPL	TAF5L	GINS1		RALA	C20orf194	AS3MT	ELAVL2	ITPRID2		APC	KCNT1	ERMP1	EXOC8	UBE2G1
DCAF7	DSTN	GBP4	C9orf3	GID4		POLH	ATRN	TAF1D	ZNF701	SMAD7		PRR9	TMEM141	ETV3	ERI2	UBE2V1
ZNF787	DSTN	SLC5A3	AFAP1	GFM1		QPCTL	ATRN	ASIC5	CCNT2	MAN2A1		HTATSF1	PHPT1	SNX33	DESI2	UBN1
SGOL2	RBBP9	GXYLT1	ARNT	GAPT		C2orf49	ATRN	ANKRD17	CARHSP1	ZSCAN9		DMRT2	PHPT1	ABL2	SLFN11	UBR2
SPRTN	DTD1	TP63	CAPN1	GALNT15		METTL4	ADAM33	ZNF323	DMTF1	FRS2		C19orf54	FBXW5	ADARB1	DNAJA4	UBR7
PACSIN1	SLC24A3	STOX2	DCTN1	GALNT13		SPAST	ADAM33	XXbac-BPG32J3.22	ADGRF4	MYCBP2		C12orf23	FBXW5	DRAXIN	STRIP1	UBTD1
SCP2	SLC24A3	RBM23	POU2F3	FZD3		HMGN2	ADAM33	HYOU1	KIAA1549	C3orf14		CCL3L1	NPDC1	IGFBP5	CEP68	UCK2
ASPG	THBD	SALL2	NGDN	FSCB		NT5DC4	SIGLEC1	KIAA1024	BAG1	ZNF486		PRAMEF13	ENTPD2	KIF6	TAF1C	UGGT1
SNX22	NXT1	SLC7A9	FAM217B	FRZB		BEND2	SIGLEC1	SEC23A	CDK14	PKNOX1		AC091801.1	SAPCD2	TSPAN9	EFCAB2	UGT2B10
LINGO4	CST9	FKBP10	POPDC2	FRY		PRKAA2	C20orf27	XXYLT1	PRELID3A	NR2C2		FAM76A	NDOR1	HHIPL1	PLCH1	UNC5C
TMEM249	CST1	PAFAH1B2	BCAT1	FRMD4A		CACHD1	C20orf27	RBMY1D	EXTL3	CCDC93		CCL3L3	NDOR1	TUSC5	MPZ	USP2
ZNF580	CST5	SLC5A9	EHD1	FOXJ2		UNC45B	CENPB	TRRAP	VAT1L	LRTOMT		IL31	NDOR1	TRAF3	CNOT6L	USP38
SPSB3	SYNDIG1	SUPT3H	MGLL	FOXA1		BCAP31	CDC25B	RBMY1F	FAM86B1	LILRA5		UBE2E1	NDOR1	TEF	FUT4	VAMP8
TRIM8	SYNDIG1	OLIG3	GINS3	FOSB		XCL1	CDC25B	COMMD7	SLC35A5	MDM2		LRP10	SSR1	ZDHHC14	CACNA1E	VAPB
MED31	ZNF337	GEN1	DCX	FNDC5		POLR2C	CDC25B	ALG6	RWDD4	SCN2A		DTWD2	SNRNP48	PITPNM3	DNAJC16	VEZF1
KRTAP5-2	BCL2L1	PIP4K2C	LZTS1	FN3KRP		SETD9	CDC25B	AC008073.5	AFF2	NAV3		SS18	MAK	hsa-mir-4763	ZNF720	VMA21
NAPB	BCL2L1	C17orf78	KREMEN1	FMNL3		PDE12	CDC25B	PRPF38B	CYP11B1	UBE2O		AP1S1	MAK	AGPAT4	CD47	VPS36
CHST14	BCL2L1	LL22NC03-63E9.3	BFSP2	FMC1-LUC7L2		APITD1-CORT	AP5S1	DZIP3	PRH2	SLC38A1		GLB1	ADTRP	EIF2C4	KIT	VPS37B
NCALD	TTLL9	GPR179	RNF144A	FLT1		MPL	AP5S1	HABP2	CEP76	RAD23B		CT62	ADTRP	PDDC1	ATXN7	VPS4B
AL591479.1	PLAGL2	CCER1	CAP1	FLRT3		TMPRSS12	AP5S1	ZNF552	NIN	ZSWIM7		RUFY3	EDN1	RAB35	PRR23C	WARS
C19orf60	POFUT1	KIAA1671	ARL17A	FLOT1		KCNK17	MAVS	PTPRK	PHTF2	ARFGEF3		SLC24A2	SIRT5	TNRC6B	CRLF3	WDR1
ECE2	NOL4L	RALBP1	RAP1GAP2	FKTN		TMEM167B	MAVS	ANKRD26	GCSAM	SPATA18		C5orf64	SIRT5	GATAD2B	KCNJ3	XIAP
USP12	NOL4L	WFDC5	LINGO4	FGFR1OP		GMEB2	MAVS	ZNF770	PSMF1	EPHB1		CD28	SIRT5	DNAJC5	NOTCH2NL	XKR7
FBRS	MAPRE1	STK16	SMS	FGFR1		DCAF7	PANK2	CHIC1	NOM1	MAPK13		ZC3H12D	SIRT5	RAB11FIP3	GYG2	XKRX
SERPINC1	BPIFA2	SPRED1	LRRIQ3	FGD6		PPP1R2	PANK2	MICALL1	EEF1A1	ZBTB3		TSPAN12	RNF182	CEBPA	CD1E	XPO4
PSD4	SNTA1	OLIG2	REEP4	FGB		UBE2H	PANK2	FOXD1	SLC25A18	SRSF12		MSS51	RNF182	RBM15B	SBNO1	YARS2
INSR	CBFA2T2	TMEM45B	KLHL7	FFAR2		TTC21B	PANK2	TNFRSF10B	OR2C3	VPS33B		HOXC4	RNF182	SCN4B	RIF1	YES1
MLX	CBFA2T2	THBD	SIX2	FEM1B		DNAAF2	PANK2	PKN2	TMEM33	CYP1A2		ZNF333	DTNBP1	SLIT1	HNRNPA3	YOD1
NEUROD4	CBFA2T2	FAM109A	AK1	FCHSD1		EPB41L2	PANK2	GALC	DSCR3	XG		KIAA1467	DTNBP1	CLCN6	MFSD8	YWHAB
MEMO1	NECAB3	SPRYD4	IFNL1	FCGR1B		ARFIP1	RNF24	ACACA	TOMM22	ARHGAP42		OPRK1	CAP2	DEF8	IGF2BP3	ZBTB10
SOCS2	NECAB3	PRR20C	SERPINF2	FCAMR		SOX21	RNF24	RCBTB2	VDAC3	CCDC90B		LIX1	KIF13A	EMP2	NOS1AP	ZBTB11
OR2T11	RALY	YARS2	CYP4F22	FBXW11		BABAM1	RNF24	PAX9	UNKL	BTLA		FAM3D	TPMT	SLC27A4	GFAP	ZBTB2
C7orf76	RALY	LRRC8E	WNT1	FBXO9		CHCHD3	SMOX	RABL2B	SUSD5	CALCRL		LDLRAD2	SOX4	C11orf9	RAB2B	ZBTB37
GRIPAP1	ITCH	SLC24A3	HGH1	FBXO41		SH3BGRL2	SMOX	PLD1	ARFIP1	LURAP1		RTP1	SOX4	EIF2C1	WWC1	ZBTB43
ARL15	ITCH	CDC14B	OTULIN	FBXL7		EPN1	SMOX	TMED4	SLC1A2	IRGQ		PRRG4	RIPOR2	SMPD3	PIK3R2	ZC3HC1
MORN4	ITCH	P4HA2	POLDIP3	FBXL19		TMEM132B	SMOX	PDLIM5	RPAP1	MOSPD2		RWDD4	RIPOR2	KDM4B	TMEM167B	ZC4H2
TRAPPC3L	ITCH	TNFRSF13B	SOX11	FBRS		TKT	SMOX	BCL10	LEKR1	CAMSAP1		ZNF322	SLC17A4	TANC2	ETV3L	ZCWPW2
ZC4H2	ITCH	LAYN	C5AR1	FBLIM1		CSK	ADRA1D	ERC2	PIGX	BAZ1A		CIR1	HIST1H4C	MLC1	BNIP2	ZDBF2
ANAPC15	MMP24	BRI3BP	TFCP2L1	FAM84B		LRP2BP	PRNP	CTD-2368P22.1	FKTN	TKTL1		USP44	BTN2A2	GNB3	SP6	ZDHHC7
DEGS2	MMP24OS	FARSA	PODNL1	FAM57A		VGLL3	PRNP	MRS2	ZBTB14	WASHC4		SLC39A11	BTN2A2	MKLN1	FAM107A	ZDHHC9
RIN2	UQCC1	KLHL32	UGT3A1	FAM222A		SLC16A1	PRNP	KIAA0528	KIAA1468	C11orf87		KRTAP5-6	BTN2A2	HDAC2	CCDC149	ZEB1
RNF208	UQCC1	AQP5	RERG	FAM219B		RSF1	PRNP	GPR128	CYLD	DCAF17		ASAH2B	BTN2A2	REPS2	ARHGEF26	ZFP62
SCRT2	NFS1	MCL1	PEX11B	FAM168A		YIPF5	PRNP	TMEM66	DAB1	METTL8		ZCWPW2	BTN2A2	TNS4	TBC1D14	ZKSCAN3
ZNF12	NFS1	NFYB	TMEM178B	FAM155A		FOXK1	PRNP	C4orf34	ZNF611	NSL1		RAP1GAP	BTN2A1	MAPKAP1	ZNF507	ZKSCAN5
FAM219B	ROMO1	AL138968.1	PRX	FAM149B1		HNRNPLL	PRNP	ZNF503	MYOG	PLEKHB2		ING4	ZNF322	RASA3	KMT2B	ZNF148
BACE1	CNBD2	TSSC1	EPHX3	FAM131B		ENKUR	PRND	HSPA2	STAM2	MAGEA3		KIAA1614	ZNF322	FOXI2	ST6GALNAC6	ZNF236
C7orf55-LUC7L2	AAR2	PRSS27	CLEC1A	FAM122C		PPP4C	PRND	EREG	FAM104A	NT5C3B		HOMER1	ZNF322	POLDIP3	NDRG1	ZNF385A
MARCH8	TGIF2	C9orf41	PREB	FAM110A		ARMCX5	RASSF2	GCFC2	SLC12A5	PLXDC1		EFHD1	ZNF322	RAD18	BTBD11	ZNF396
MTMR6	SOGA1	NFIA	PPP1R12B	FAM102A		DCP2	RASSF2	LIMA1	SLCO1A2	SHOC2		YOD1	HIST1H4I	FNDC4	PDCD1	ZNF518A
LSM12	SAMHD1	SLC26A2	PIK3CG	FAIM2		KDM1A	RASSF2	ANGPTL7	FNDC3A	TRPS1		COQ9	PRSS16	IREB2	PPP1R9B	ZNF586
MECR	RBL1	FAM167A	RAD9A	FADS1		DNAJB7	RASSF2	ARHGAP11A	ZNF641	PPP4R3B		SMARCD2	ZSCAN26	2020-09-09	CDCP1	ZNF597
SPTLC2	SRC	MBL2	MSX2	FABP7		ZNF701	SLC23A2	TBC1D23	PRKG2	OPRK1		JAZF1	ZSCAN31	NGFR	H2AFV	ZNF697
HOXA4	NNAT	TRAFD1	RNF114	EYA3		SYT6	SLC23A2	F3	OCIAD1	ZNF814		TMEM39B	ZSCAN31	SLC35B4	LUZP1	ZNF704
RP11-147C23.1	NNAT	CDH11	IGF1	ESAM		DKK3	SLC23A2	HMX3	CHM	ZNF816-ZNF321P		POLE	GPX5	B3GAT1	BCAT1	ZNF740
MIEF2	NNAT	NPR2	LRRC27	ERGIC1		SEC62	SLC23A2	USP24	TMEM38B	TRPM6		H6PD	GPX5	UBL4A	CEP128	ZNF749
TIMP2	RPRD1B	SULT4A1	SUOX	ERCC6		TANGO2	SLC23A2	UHRF1BP1	2020-03-05	ARFGEF2		APPL2	PPP1R11	CHMP1A	PTPRE	ZNF792
RAB5B	RPRD1B	HTT	DNASE2	EPM2A		NEMF	TMEM230	COL1A1	STAMBP	LSM11		HIATL1	TRIM26	HGSNAT	SPATA5	ZNRF3
FGFBP2	TGM2	PGPEP1	ELMO1	EPHB2		TM4SF20	TMEM230	ZNF14	SHOC2	CSDE1		GPBP1L1	ABCF1	DOK4	SLC4A4	ZSCAN29
EN2	PPP1R16B	DSEL	PDE2A	EPHA8		CDC20B	TMEM230	FAM105A	KREMEN1	PLEKHH2		GRAP	ABCF1	CCND2	KALRN	ZSWIM5
POPDC2	PPP1R16B	CERK	INHBC	EPC1		CLIC4	TMEM230	ICK	TLR4	DDA1		FTSJ2	PPP1R10	CASKIN1	ANAPC16	ZSWIM6
ZBTB22	FAM83D	SERTAD3	GRAMD1B	EPB41L5		VPS53	TMEM230	WDR76	SLC19A2	RECQL		SLX4IP	NRM	GFOD2	ZNF831
CGA	ZHX3	EREG	CARMIL1	EP400		DST	TMEM230	LAMTOR3	SLC24A4	GRIN3A		HCAR2	DDR1	RC3H1	MAP7
F8A1	ZHX3	ZNF142	COL4A4	ENY2		RASAL2	TMEM230	RNF145	FGFBP1	DENND2C		PNPLA5	DDR1	CDC42BPG	RSRP1
MYADM	PTPRT	PRR9	ZFYVE27	ENSA		H2AFV	TMEM230	NT5DC4	YTHDF1	COMMD9		PPFIA4	DDR1	DUOX1	RNF220
NUP54	PTPRT	NSUN7	STARD13	ENPP5		SPATA5	TMEM230	RGMB	DNAJB7	FCRLA		CYP24A1	DDR1	HBS1L	CAPRIN1
MAP10	PTPRT	MGAT4C	ENSA	ENPP3		TMED5	TMEM230	SLC2A10	VIP	SLC30A5		SNX4	DDR1	GET4	PRF1
C5AR2	SRSF6	UBE2E2	DOLPP1	ENAH		HRH4	TMEM230	CDCA8	ARHGEF12	PTPMT1		ZNF516	DDR1	ZBTB43	SLC4A7
RPS6KB1	JPH2	SDK2	TPD52L2	EN2		ZNF385B	TMEM230	FMO3	RBAK	MAGEA6		PTCH1	DDR1	KRT80	CARNMT1
CBY1	JPH2	TPD52L3	ADAMTS5	ELMO2		TMEM86B	TMEM230	UFM1	ZNF33A	C3orf35		PYCR1	GTF2H4	BAIAP2L1	ATP1B4
HDGF	GDAP1L1	LAMTOR3	CREB5	ELK4		MICAL2	TMEM230	OR2H2	ACE2	LATS1		SRPK1	SFTA2	FAM222A	SHKBP1
LYPLA2	GDAP1L1	TTC21B	SPTB	ELK1		FAM104A	TMEM230	POLR3G	CSRNP3	GYPA		ARHGAP5	TNF	SCAMP5	SPOPL
TAOK3	GDAP1L1	ANP32B	CLDN1	ELFN2		RNF2	TMEM230	AEN	SLC35A2	GLUL		AL591479.1	BAG6	TMEM213	ARMC1
STAT1	FITM2	MTMR2	SLC24A4	ELAVL4		LMLN	TMEM230	CEACAM8	SPANXB1	DHFR2		MAPRE3	BAG6	RP11-366L20.2	PROS1
SV2C	TTPAL	CCNE2	SCRN1	ELAVL2		LZIC	TMEM230	GPAM	CMYA5	MAPK1IP1L		RTN4	LY6G6C	AC005481.5	SH3RF3
TFAP4	TTPAL	RBM12B	UNC119B	EIF4EBP2		HIST1H3H	CDS2	MYO1B	ONECUT2	POU2F1		NUMBL	CYP21A2	SVOP	PTPN11
PRSS27	TTPAL	PIK3C3	PSME3	EIF4EBP1		MDM4	GPCPD1	CST9L	ASB4	CSTF2		ASB13	ATF6B	ZDHHC24	STAT3
C14orf178	PKIG	ZNF419	AVEN	EIF2B3		ACSL1	C20orf196	ST8SIA4	ZC3H12B	RBAK		FBXL22	PRRT1	RSL1D1	SCN7A
SEC23A	PKIG	DNASE2	SHROOM3	EHD2		FFAR4	C20orf196	COL10A1	SLC26A7	PUM2		VPS36	PBX2	MINOS1	DDN
MMD	PKIG	SLAMF9	SYT15	EHD1		C3orf35	MCM8	MRPS16	BZW1	TAOK1		RBM20	HLA-DQA1	PQLC1	IPPK
TTC13	PKIG	RBMS1	ZNF805	EGLN1		PAM	MCM8	KCNJ15	KIF3A	ABHD2		UBR7	HLA-DQB2	EFNA2	LANCL1
ADRA2A	RIMS4	ZNF18	FBXL7	EGFR		GIMAP2	MCM8	COX7B	STK40	SPRYD7		SYNJ2BP	HLA-DOA	MYADML2	ACSS1
CYP4F31P	YWHAB	ERMP1	KDM5C	EEF1AKMT3		RTN3	MCM8	MGAT2	DERL1	ENTPD5		TRIM59	SLC39A7	MMP14	LIFR
AL021546.6	YWHAB	GINS4	IQGAP3	ECHDC2		FBXL4	MCM8	HLF	SLC4A8	CASTOR2		ANKS1A	TAPBP	CA12	LTA
CD4	KCNS1	CLK2	CELF4	EBF2		ZNF268	MCM8	RCAN2	SLC28A1	ATL3		SCRT1	TAPBP	TMEM127	KPNA6
DSCR3	SYS1	TRMT10A	SNX9	E2F7		IFI6	MCM8	SRSF2	MME	FAM78B		CLEC1A	STK17B	URB1	PHC3
SEMA4B	DBNDD2	LRRN4	GPR83	E2F3		MAN2A1	MCM8	CA8	MS4A2	COL9A1		ABL2	CLASP1	PSD4	SP1
SH2D7	DBNDD2	AP4S1	RAB3IP	DYNAP		CSNK1A1	MCM8	LARP6	CA1	UNC80		SLC30A10	CCDC115	CYP11B2	SLC46A1
CLCA2	DBNDD2	CAMK1D	EGLN1	DTD2		ING3	MCM8	EMC1	LYRM4	ADGRG7		PTAR1	FAM168B	ADIPOQ	LRP10
F8A2	DBNDD2	TSPAN31	CD247	DRP2		FUT9	MCM8	ARAP2	PCSK6	PML		SLC10A7	LYPD1	HHAT	POU6F1
STAT2	DBNDD2	GLOD5	TMEM120B	DPYSL2		USP33	MCM8	MED1	TMEM135	ATP2B1		ZNF254	LYPD1	SLFN13	NEURL1B
CDH8	WFDC2	PHF20	LDLRAP1	DPPA4		HN1L	MCM8	RHD	PRRX1	MBOAT2		IFIT5	NCKAP5	LRP1	MAFF
F8A3	SPINT3	ROBO1	CRB2	DNPH1		LYRM2	MCM8	RNF152	ALDOB	TRAK1		CCDC94	MGAT5	AC091801.1	PAX1
TFAP2E	UBE2C	ZNF354C	DHCR24	DNMT3A		RHNO1	MCM8	DKK3	SFR1	SPAST		C5orf27	HNMT	MUC21	MMD
BX088651.1	EIF4A2	EIF4A3	CDIP1	DNAJC13		RINL	CRLS1	KHDRBS2	RLIM	SLC39A8		KRT71	LYPD6B	ARHGAP27	EHD2
CTAG2	ADIPOQ	PGM5	PHACTR4	DNAJB2		RP11-114H20.1	CRLS1	CIB2	SLC16A7	XPNPEP3		ZNF707	ARL5A	RNF121	NANP
CDR2	ADIPOQ	F3	TRPA1	DMBX1		CECR1	BMP2	CDK19	IL17RD	ATP1A2		AMER2	SCN3A	TMEM63C	DMC1
ZNRF1	ST6GAL1	PSAT1	RDH12	DMAC2L		QSER1	PLCB4	MLLT4	MYO15A	MYOG		CNIH2	CSRNP3	FBXO9	FMN1
SAMD4B	ST6GAL1	DEGS2	LRRC32	DLK1		DBT	PLCB4	SMARCC1	SLC31A1	VPS13C		RBPMS2	CSRNP3	TAT	CDCA4
RAB6B	ST6GAL1	POLI	KCTD7	DLGAP1		MRPL35	PLCB4	PRPF4B	CCDC90B	RPS29		TP63	CERS6	KPNA6	DGKE
RIC3	MASP1	FAXC	ZHX3	DLG2		TRAF1	PLCB4	CKS2	ZNF607	TMEM30B		AC008394.1	CERS6	SRC	NATD1
ANP32B	MASP1	MRPS16	ROBO2	DLEU7		C1QTNF7	LAMP5	TAF8	ZNF682	HYLS1		CS	BBS5	B3GNT7	GSPT1
ZNF286A	TP63	TMEM135	TMCC1	DIRAS1		TXNRD3NB	LAMP5	CD2AP	SURF4	CEP97		PRAMEF1	TLK1	OGFOD2	KCNMA1
LUC7L2	TP63	SWAP70	RARB	DIABLO		RP11-363G10.2	PAK5	SPATA18	CHIC1	SWSAP1		TMEM106A	METTL8	GNPDA1	CCL3L1
ANXA5	TP63	EYA1	CCND2	DHCR24		GUCD1	PAK5	HPSE	PAPD7	LRRC42		PTPN14	DCAF17	GRAP	CBX2
RRP7A	TP63	MAOB	PHB	DGKH		SQLE	PAK5	TMCC1	STAT3	MYSM1		AC007390.5	ATP5MC3	ZFHX2	PAPOLA
TRH	TP63	PRDM5	SPRY4	DGAT2		HDAC1	PAK5	PHF20	PLAGL2	REPS2		GCNT1	HOXD4	NFATC2	ZNF783
DPYSL2	TP63	C19orf40	CTF1	DDX56		TAP2	ANKEF1	LPAR3	CTDSPL2	DIAPH2		PARM1	OSBPL6	MAGEA9B	PTCH1
FBXL19	TP63	LRRC27	RREB1	DDX11		ITSN1	ANKEF1	GJD4	LBH	RBPMS		CLN6	OSBPL6	MAGEA9	PCNX1
FOXH1	TP63	KIF14	ANKRD34C	DDR1		LMAN1	ANKEF1	MPZL1	ERP44	SDE2		GINS3	OSBPL6	CELSR1	ZNF710
SYCE2	TP63	TMEM249	ZC3HAV1	DDA1		PSMG1	ANKEF1	CACUL1	FGD4	AGO1		C1orf131	FKBP7	ZSCAN30	THRAP3
MS4A12	TP63	RP11-89N17.1	RPS6KA6	DCP2		TMEM161A	SNAP25	ZNF502	DCAF11	FAM219B		SYT13	FKBP7	PTK2B	RETSAT
PITPNM3	TP63	MUC15	INPP1	DCAF7		OR52A1	SNAP25	BTBD1	IL6R	PSD3		DNAJC14	CCDC141	PDAP1	PIF1
HNRNPUL1	TP63	CTC-360G5.1	INSR	DCAF10		MET	MKKS	NME5	OPCML	UBE2V2		SLITRK6	PDE1A	CCDC64	KRT38
NCKAP1L	TP63	PRR20A	KCNJ1	DBN1		AC093157.1	MKKS	XIRP2	SERTAD2	TBC1D2B		UBTD1	CALCRL	ABLIM2	IREB2
CTC1	TP63	GATC	VMP1	DBF4B		F11	MKKS	TRAM2	SSX2IP	PLEKHA1		ABHD6	CALCRL	CLDN19	DLC1
NIT2	P3H2	VPS26A	ANKRD53	CYP3A5		PTGDR2	MKKS	HTR1E	CCL28	PLD1		PDZD11	TFPI	FRAT2	FAM122A
STAC	IL1RAP	NCKAP5	SYPL2	CXADR		BCAP29	MKKS	TMEM133	SH3BP5L	SEL1L		RPL23A	ORMDL1	SOX6	ERMN
ADORA1	IL1RAP	ZMYM4	KDM5B	CWC27		ACSS3	MKKS	GPR179	ABI2	LOC100129697		ARPC5	ORMDL1	SLC11A1	SIM1
RDH12	IL1RAP	ZBTB6	FAM213B	CUEDC1		LYRM7	SLX4IP	MRGPRX2	RSL1D1	ZNF217		FLVCR2	ORMDL1	CHAC1	TMEM92
CXXC5	OSTN	SREK1IP1	COL6A2	CTSK		NSL1	SLX4IP	KCNG3	GAS7	RANBP6		C5orf24	SYT12	TNFSF14	ALDH7A1
SEC22A	OSTN	HYOU1	OTUD3	CTIF		MRPL19	JAG1	SLMO1	AKAP13	CSMD1		RGS9BP	KDM2A	CISH	PRR23A
FCN2	FGF12	SERPINB7	TMEM26	CSTF2T		MAFF	JAG1	ANKRD62	BLOC1S5	MET		KCNJ9	KDM2A	MYO5A	GUF1
C9orf96	FGF12	RSPRY1	FAM46C	CSNK1E		CAAP1	BTBD3	FAM107B	DNAL1	MSRB3		SNX32	CABP4	C4orf50	UNC13A
PHOX2B	MB21D2	GLO1	TNRC6B	CSDE1		NOS1	BTBD3	MAP2K6	XPO1	RPP25L		AP4S1	TMEM134	PPP2R5B	COMMD7
IKZF4	LSG1	CYP24A1	TTI2	CSDC2		EPHB1	BTBD3	LMX1A	NECAP1	SH3YL1		KIAA1456	ARHGDIA	SLC48A1	HIST1H4I
POLD3	PPP1R2	USP51	NCOA1	CRTC1		GALNT11	SPTLC3	ZNF621	ITGB3	VANGL1		DNAH2	PCYT2	CHRNA2	KIAA1614
GSE1	PPP1R2	CYP51A1	SLC2A4	CREBRF		DCAKD	SPTLC3	DIRAS3	ARFGEF3	PAFAH1B1		CPEB4	CENPX	TTC38	RAB3GAP2
HIATL1	PAK2	CLTA	TCHP	CREB5		SF3A3	ISM1	FAM60A	CRX	UMPS		TCOF1	RAC3	TMEM164	PGAP3
THY1	SENP5	BBS1	C1orf105	CREB3L2		SLFN12	TASP1	LIN7A	GIMAP6	LRPAP1		TMCC2	RFNG	PAQR8	SOX3
TSC22D2	NCBP2	NHLH1	TRPV1	CRB2		MTX3	NDUFAF5	DGKB	TRIM9	FGFRL1		ATP6AP1L	GPS1	GIMAP8	TMLHE
PRMT6	NCBP2	RCAN2	ZFYVE1	CPS1		C1orf216	NDUFAF5	PI4K2B	NSD3	SUCNR1		SLCO3A1	GPS1	COL27A1	TMEM177
HIGD2B	NCBP2	DNAJC21	CD34	CPN2		PLEKHG7	NDUFAF5	C5AR1	DKK2	OTX1		OTX2	GPS1	C3orf27	TSPYL1
POFUT2	DLG1	CHCHD1	SESN2	CPM		MKNK1	NDUFAF5	SLC31A1	WWP1	UBE2W		KLC2	GPS1	DCP2	PGP
INPP1	DLG1	SORL1	TCEA1	CPEB3		ZNF517	NDUFAF5	SERPINB7	TBP	ETS2		CD69	GPS1	GIMAP6	ST6GAL2
GLRB	RUBCN	TMEM50A	OTUB2	COPZ1		VIP	NDUFAF5	FAM134C	RNF11	HP1BP3		ADCY9	GPS1	NYAP1	COPS4
HCCS	FYTTD1	POFUT2	MKNK1	COL4A4		CYTL1	NDUFAF5	PRKACB	NLGN4X	OR2C3		INHBE	CSNK1D	SLC35E2B	AMOTL1
PCNXL4	FYTTD1	CLDND1	GTF2A1	CNOT9		PPTC7	NDUFAF5	EFCAB13	ELOVL6	PPP4C		AIF1L	C17orf62	BVES	NANOS1
VHL	ZNF141	ACSL5	CUX1	CNNM4		LCOR	SEL1L2	SVIP	ARSJ	EPB41L5		QSOX2	C17orf62	TMCO7	LSS
FAM134C	ZNF141	PRDM2	CCDC140	CNN3		CDH7	FLRT3	MDM4	PIK3R1	SEC63		PSMB8	C17orf62	RAB37	TMEM43
NOTCH3	PCGF3	CAPN1	FAM133A	CMTM4		MBD4	FLRT3	ZNF286A	CPT2	RNASEH1		NBEAL2	WDR45B	ANKRD29	NDUFAF5
ATPIF1	CPLX1	C14orf45	ZCRB1	CLTA		ZKSCAN1	FLRT3	SPANXD	TECRL	MOB1A		ARRDC4	WDR45B	PGR	GPC1
C11orf34	SLC26A1	PPIC	GLIPR1	CLSTN3		FRMD3	KIF16B	SLC5A3	CNOT7	HPS3		KCNN3	B3GNTL1	AK1	EPS15L1
FGR	RNF212	FAM102B	VSTM4	CLSPN		TCTEX1D1	KIF16B	CERK	CREBZF	AADAT		WEE2	B3GNTL1	RASA4	ARID1B
AADACL3	RNF212	EMB	APAF1	CLMN		ARHGEF6	KIF16B	MCMDC2	ZMYM5	SLC5A3		ADAMTS14	USP14	ZNF788	YOD1
UBE2Z	UVSSA	RASD2	PPARGC1B	CLEC6A		SCRN1	KIF16B	COMMD8	UBXN2B	AKAP11		RNF125	USP14	WNT6	TMTC1
PRPF4	TMEM129	ZNF323	SLC15A4	CLDN1		TMEM222	KIF16B	N4BP2	SERAC1	TMEM87B		THEMIS2	CETN1	KIAA0100	FGF2
ANGEL1	TMEM129	INO80D	RAB11FIP4	CIAO2A		ZBTB43	KIF16B	VPS26A	TRPM6	ZNF385B		PAQR4	YES1	USP37	ACAP3
AL589765.1	TACC3	TMCC1	SEPHS1	CHSY3		YDJC	KIF16B	ATG14	DDX60	ARAP2		PDZD3	YES1	SLC12A5	PAQR5
VAPB	LETM1	SAMD9L	BICRAL	CHRNB2		C16orf52	OTOR	IBA57	CD40	PCDH10		DKK3	YES1	H1FX	KAZN
RP11-676J12.7	NSD2	PEX11B	TFCP2	CHRNA2		HES1	OTOR	EDEM1	TIGIT	LOC149373		PCDH7	LPIN2	C1orf180	MDGA1
HBA2	NELFA	ZNF548	AGBL4	CHRNA10		LRCH3	PCSK2	SLC35F2	TUBGCP4	RNF2		ITGA7	MYOM1	DNAJA3	UPK3A
PLAU	ZFYVE28	CCDC48	ATP6V1B2	CHRDL1		PRKCI	PCSK2	SPTLC3	YPEL2	ATP6V0A2		C16orf62	MYOM1	CHST10	NUDCD1
NCEH1	RNF4	SYT6	JMJD6	CHP2		ACSL4	PCSK2	ARHGAP42	PDE3A	GOSR1		HNF4G	PIEZO2	ZMAT3	SLC25A33
PANX3	ADD1	TWIST1	TPI1	CHIC1		SRF	RRBP1	C16orf72	TBC1D22B	BAG3		CAPN15	PRELID3A	NUDC	RTL5
SNTN	ADD1	RABIF	ARHGAP12	CHI3L1		LANCL2	RRBP1	GPI	CBX5	SREK1		USP43	PRELID3A	SIK3	RAB9A
CAP1	ADD1	GNB5	FGF12	CHD9		SET	RRBP1	ERP44	WBP2NL	TMEM245		SSBP3	SPIRE1	ABCC1	GAPT
ZCCHC17	ADD1	KIAA2018	OSBP2	CHD5		ZNF880	RRBP1	NID1	SLC4A1AP	KIF1C		KDELC2	SPIRE1	SIAE	CYTH4
C1orf21	STK32B	TMEM212	C6orf223	CHD4		KRTAP3-1	BANF2	ELOVL7	ADH6	PSTPIP2		LYPD6	PTPN2	C11orf87	CGN
DCAF10	STK32B	ANKRD12	AGTR2	CHAD		AC011755.1	BANF2	FLVCR1	ARRDC5	GKN2		PRSS57	RNMT	MGEA5	RCHY1
CHAD	STK32B	CCBE1	UBR2	CGN		TMIGD2	BANF2	FOXP2	FAM91A1	ITPK1		PATE2	RNMT	GPD1L	PARVA
JPH4	CRMP1	FAM78B	FOSB	CFAP44		PRKG2	SNX5	PHAX	GEMIN5	DEFA1		MARS2	RNMT	LDB3	PLXDC1
FAXDC2	CRMP1	GFOD1	CD5	CEP63		TPT1	MGME1	UTY	NARS	CSGALNACT2		DCLK2	RNMT	FAM151A	AGTRAP
RIC8A	WFS1	COL5A1	PHC2	CELF2		PODNL1	MGME1	KIAA0141	TMEM74	DTX3L		MITF	DSC3	INHBA	GLTP
FBLIM1	WFS1	HAL	THRA	CELF1		CAMK2G	MGME1	SMAD9	DDX3Y	C18orf54		TRMT10B	DSC3	TMEM79	HNF4A
GPR37L1	PPP2R2C	TBC1D12	MOB3B	CECR2		ZNF426	MGME1	ZBTB6	PHF2	PRELID3A		PSMG4	CCDC178	ZNF212	KIF1A
ARHGEF10	PPP2R2C	LIX1L	ZSCAN2	CEBPA		C11orf54	KAT14	ZNF543	AP4S1	MCM4		LURAP1	DTNA	NCL	SPTBN1
AC006486.1	PPP2R2C	CYP4F31P	FRZB	CEACAM1		RPS3	ZNF133	DBT	COL19A1	YTHDC2		C17orf70	MAPRE2	FBXL17	TSPAN11
KREMEN1	PPP2R2C	CD247	TMCC2	CDSN		CCDC117	ZNF133	TSPAN31	LMNA	CR2		OXCT1	MAPRE2	THAP3	NEBL
SLC31A2	PPP2R2C	GPR135	KAT6A	CDR2		HS3ST5	ZNF133	EIF4EBP2	MEIS1	TXNRD2		DAPP1	ZNF396	UNC13B	HERC4
TSPYL1	PPP2R2C	TCEA1	ADARB1	CDON		GLTP	ZNF133	ZBTB34	SMG7	CD40		PHF16	ZNF396	RP11-111M22.2	MIGA1
TCTA	PPP2R2C	BBS9	TBC1D26	CDK6		MAGEA8	DZANK1	TMEM87B	ZFP14	VDR		C17orf103	INO80C	CASP2	KCNQ5
AFAP1	BLOC1S4	ZNF561	WDTC1	CDK2		ANKRD1	DZANK1	ZNF713	CTCFL	CXCL2		PPAPDC2	ELP2	CNTFR	ZNF417
TPM2	TBC1D14	PAX6	KIF3C	CDK16		TAF1D	DZANK1	RABIF	RAD21	DIDO1		HMGCLL1	ELP2	MANBAL	HIST1H4K
CD84	TBC1D14	ZNF395	IP6K1	CDIPT		COA3	DZANK1	NFYB	SART1	SRF		SGOL1	ELP2	CTD-2192J16.17	CNRIP1
MEF2BNB-MEF2B	TBC1D14	NECAP1	FGF1	CDIP1		CEBPB	POLR3F	SERPINB8	SUFU	ADAMTS18		FAM160B2	ELP2	TBC1D24	CARNS1
LBH	TBC1D14	ZFYVE1	ADGRA1	CDH7		SGSM1	POLR3F	TRHDE	SLAIN1	BCL2		CLOCK	ELP2	GRWD1	ZBTB46
LONRF3	TBC1D14	YWHAH	APOOL	CDH24		C5orf20	POLR3F	EXOC1	TAF11	NSD1		TSPAN11	ELP2	SHC2	ASB5
ABHD10	HTRA3	KRTAP4-12	TFAP4	CDH23		DACH1	RBBP9	POT1	RNF10	ZNF839		PPP1R37	KIAA1328	ASPHD1	PRR29
ALG13	GPR78	TSPYL5	RPL32	CDCA5		ZKSCAN8	SEC23B	GALNT4	BEND2	MTFMT		FBXO18	SLC14A1	SMARCE1	FABP2
SMARCC2	WDR1	TMOD2	CYP8B1	CDC6		FBXL17	SEC23B	AHR	ZNF667	TCEA3		SPATA3	SLC14A1	MLEC	MPPED1
DBNL	C1QTNF7	TNPO1	TMEM201	CD34		RWDD4	SEC23B	COL14A1	GCA	CCDC15		MS4A3	SIGLEC15	NR5A1	ZNF250
STX5	C1QTNF7	RNF169	THRB	CD300LG		FAM46C	SEC23B	FZD4	BUD23	LENEP		DUSP3	EPG5	SOX7	KCNIP3
WNT8B	C1QTNF7	C9orf35	KSR1	CD247		TM9SF3	SEC23B	LEPROT	EIF2AK4	MRPS16		RP11-766F14.2	RNF165	ST8SIA5	GLT1D1
NXN	C1QTNF7	SESN2	NEURL1	CCNT1		ASUN	DTD1	BTBD7	PRKCI	ZNF768		PPARA	PIAS2	DOK1	CREB3L2
CYP4A11	C1QTNF7	MEOX2	RIN2	CCN1		HOOK2	SLC24A3	ADPRH	MKLN1	OTUD7B		PTK7	ZBTB7C	TMED1	AP2B1
NLGN4X	C1QTNF7	RNF111	NR4A1	CCL23		ZNF621	RIN2	SCUBE3	SEC14L1	RBM11		C6orf47	CTIF	SPTLC2	POLR3A
ZNF311	MED28	MED26	LMAN1	CCDC60		COL9A3	RIN2	SS18	TRPS1	LPP		TNFRSF1B	RPL17-C18orf32	MAZ	MDFIC
SHPK	MED28	GSTM4	ZDHHC9	CCDC155		C9orf62	CRNKL1	FAM19A1	KDM3A	GSPT1		CYTH4	C18orf32	RILP	MAML1
MOG	DCAF16	GAB1	SEMA4B	CCDC149		IRF9	CRNKL1	LPL	DFFB	IFT74		KLF16	C18orf32	LARP1	PTPRT
FOSB	NCAPG	PDS5A	ATP10D	CCDC142		WNK3	CRNKL1	CDC40	VMP1	ZNRF3		CAPN14	MBD1	SLC17A5	TMEM167A
TRPV1	LCORL	ZBTB10	KCNJ16	CCDC140		FAM222B	CRNKL1	G3BP1	AWAT2	METTL6		CNTF	MBD1	C17orf110	CD59
RUFY1	LCORL	FBXL19	KLHL21	CCBE1		TNFRSF9	CFAP61	ATP11C	MBOAT2	ANKRD6		CEACAM1	MBD1	SMCR7	CGGBP1
ERMN	PACRGL	GPC1	OCRL	CBX7		YTHDF1	CFAP61	SYT4	ADGRE2	GOLGA7		ASAP3	MBD1	NMRK2	TGFB2
MMAB	PACRGL	MMD	UMPS	CBX6		KLF17	CFAP61	CCL28	CR2			PARP15	MBD1	POGK	EPPIN-WFDC6
SERTAD4	PACRGL	SP6	CD8A	CBLN1		INTU	RALGAPA2	HAUS5	ASB1			COMMD9	MBD1	MAPK12	CARM1
GP2	PACRGL	TTPA	MMP15	CBL		OTUD7B	RALGAPA2	CCNT2	TNFRSF10D			LRRC10B	MBD1	GADD45G	KCNJ15
EMR2	PACRGL	PKNOX1	TRDMT1	CARMIL1		TBC1D31	KIZ	SLC30A1	KPNA3			RASL10A	SKA1	ATF7IP2	ARID3B
RUVBL1	PACRGL	C6orf108	KCNE1	CARF		ARSJ	KIZ	MBNL2	DCAF16			FAM134C	SKA1	HS3ST1	EIF5
ZNF18	PPARGC1A	ATP5E	FKBP7	CARD18		SLAMF8	KIZ	MAPK8	LMO3			KCNK6	MRO	GALNT14	MAPK9
SLC34A1	PPARGC1A	ANKRD13A	ECHDC2	CAPN1		KRTAP17-1	KIZ	PHLDA1	MUC21			ZNF704	MRO	BMPR1B	ENPEP
FFAR2	LGI2	DOT1L	HAL	CAMKV		FNDC9	XRN2	SCD	DLGAP2			SERP1	MRO	BCL2L13	FAM109A
FAM180A	LGI2	CELSR3	BRWD3	CAMK4		SMIM17	NKX2-4	VCPIP1	TTPAL			GATAD2A	CCDC68	MAGEB10	HOMEZ
OSTM1	PI4K2B	DSTYK	GAN	CAMK2D		SAE1	PAX1	GXYLT1	BNC2			PCTP	FECH	NCALD	VPS36
RCC1	SLC34A2	LRBA	SIRPB2	CALN1		RGS21	NXT1	RAB3IP	SMAD3			KNOP1	FECH	LGR6	PRDM4
ZNF197	KLF3	GPNMB	SNX1	CALCA		TMEM30B	GZF1	IL6ST	LRRC59			ARL6IP4	FECH	H2BFM	TNFSF4
AC011997.1	SMIM14	OAF	ZNF81	CADM3		SUZ12	GZF1	PGAP1	ZNF426			EXO5	FECH	STK10	RHOBTB2
KCNB1	SMIM14	P2RY4	TOM1L2	CACUL1		MSRB3	NAPB	FGD4	PRRG1			ST18	RNF152	PHYHD1	ATP6V0A2
LRRC32	PDS5A	CRKL	DNAJC11	CACNA2D4		TMEM127	NAPB	PIK3C3	GPR132			USP53	BCL2	CCDC155	CNTNAP1
LGR6	RHOH	HDAC5	ARHGEF3	CACNA1B		HSPA13	NAPB	FAM46C	CLIC4			RECQL	SERPINB4	EEPD1	CCDC141
PHF21B	ASTN2	PGRMC2	ADAM12	CABP5		TCHH	NAPB	NARG2	UBE4A			ABCC4	SERPINB4	ADRA2A	SSX2IP
HS6ST3	PSMD5	ASH1L	SLC6A6	CABLES1		KLRD1	NAPB	ZC3H6	VAPA			RAB27B	CBLN2	C6orf211	GPR180
GYPE	PSMD5	KBTBD6	VANGL1	CA10		CETN2	NAPB	TNPO1	XPO4			TFEC	CNDP2	GJA3	ZNF706
KLHL7	DAB2IP	CCKBR	PATE1	C9orf66		TTC39C	NAPB	EIF2C1	AFF4			ZNF264	HSP90AA1	FAM3D	POF1B
GALNT15	DAB2IP	LRRC16A	PRR5L	C9orf57		RPA3	NAPB	C7orf41	MRPL43			RASAL2	ZNF839	LGI2	HIST2H4B
RGS5	DAB2IP	NPTX2	ZNF620	C9orf3		DCUN1D2	CST9	KIF6	GAB3			FAM174B	ZNF839	ABHD6	BEND6
LRRC4B	DAB2IP	CCL22	CYP26B1	C9orf152		KLHL11	CST3	ZMAT3	CELF5			ITPA	ZNF839	C17orf105	HIST2H4A
AC009365.3	MRRF	JPH1	SPPL3	C6orf136		WDR96	CST3	BEND4	SRCIN1			HSPA12A	TECPR2	D2HGDH	CEP104
FSHR	MRRF	FAM133A	SYT2	C5orf24		TIMM13	CST2	DLGAP2	TRIM59			PTGIR	CDC42BPB	SOS1	FZD4
PRR5L	MRRF	ACSM2A	AURKA	C5AR2		TMTC3	SYNDIG1	SLFN5	TKTL1			TMEM167B	APOPT1	STXBP4	OTUB2
SLC29A2	OR1L8	CIRH1A	ZNF197	C5AR1		TRIM59	CST7	PAWR	CDC42EP3			GTPBP2	TMEM179	LRRC4	IL10RA
C2orf49	ZBTB6	ANKRD34C	CLIC5	C2orf49		CHAF1B	ACSS1	TNRC6B	TRPM1			RASA2	CLBA1	SAMD14	ZNF19
POU2F2	STRBP	PPARD	SYN2	C20orf96		VAPA	ACSS1	KLHDC5	HYOU1			SNX5	BRF1	BTN1A1	LGALS12
TMEM256-PLSCR3	STRBP	ZNF417	SYT6	C1QC		REEP3	ACSS1	SPRY4	DDX42			GCNT4	BRF1	ZNF207	ZNF605
TEX264	STRBP	RERG	SLC9A1	C1orf189		FSBP	ACSS1	FOXO3	BLOC1S6			TPCN2	BRF1	SEZ6	LMOD1
C16orf59	NR6A1	COG3	PFDN1	C1orf105		ATP6V0A2	ACSS1	MYO5A	COMMD7			LYNX1	BTBD6	CYP2S1	CRTC1
SDHC	NR6A1	TRRAP	FCGR1A	C19orf33		ADAMDEC1	VSX1	MON1B	COL16A1			XAF1	PACS2	CYFIP2	NXPE3
GSPT2	NR6A1	SEC23A	DNPH1	C18orf25		MRI1	VSX1	DRAXIN	GRIN3A			USP2	PACS2	HDX	VDR
SIGLEC14	OLFML2A	MKNK1	RRAGD	C17orf53		ZNF578	VSX1	STXBP4	ZNF16			KLRK1	CRIP1	TUBG1	AMER1
CPN2	GOLGA1	GPR68	ANAPC15	C11orf87		FRRS1L	PYGB	ERLIN2	ALG11			PEX11G	TMEM121	TAGLN2	CELF1
MAPK13	SCAI	G3BP1	RAB31	C10orf82		ANKRD62	PYGB	SPTLC2	PCYT1B			C9orf47	GOLGA6L6	DUSP7	FBXO24
MAP2K7	SCAI	SMU1	NMNAT2	C10orf105		CCDC178	ABHD12	CNR2	PEX2			PPP2R5B	GOLGA6L1	B4GALT3	PHOX2B
NEK8	PPP6C	FAM195B	CYB561	BTBD9		SAMD12	NINL	ZNF285	CD46			IL11	GABRB3	C10orf2	USP43
PML	PPP6C	NRSN2	NDUFA11	BSDC1		HLA-G	NINL	DNAJC5	PCM1			VPS26A	GABRG3	AKAP6	UBE2V1
SCGN	HSPA5	ENPP3	PUS7L	BRWD3		RAPGEF6	NINL	FOXN3	DEFB129			TRAF6	APBA2	BMP3	FLNB
NAB1	PBX3	GPAM	ABL2	BROX		SPATA3	NINL	REPS2	RAB34			CCL3	CHRFAM7A	SLCO2B1	SDC3
RNF157	PBX3	C6orf228	POLK	BRAP		SLFN13	NANP	LDB3	SMAD4			LRP2BP	CHRFAM7A	NAGA	SPP1
PRR20D	PBX3	NEK8	MAN1A2	BOLL		ATCAY	NANP	CREB5	DKK3			C8orf58	CHRFAM7A	RGS16	ACOX3
CACNG5	PBX3	SCARB2	C2orf49	BMP3		FER	ZNF337	OPCML	HTR1F			NOP2	FAN1	RASGRF1	NPL
PRR20E	ZBTB43	PIAS2	CABP5	BLOC1S2		FAM73A	ZNF337	GATAD2B	PAX9			PHACTR3	FAN1	CCDC42B	DNMT3B
PRR20B	ZBTB34	BNIP2	GFAP	BLMH		NUTF2	ZNF337	RBM15B	RALGAPA1			LRTOMT	FAN1	GREB1	RFTN1
EXO5	RALGPS1	AFF2	PAN2	BHLHE40		ZFP14	ZNF337	DCAF4L1	GLTP			ANKRD35	OTUD7A	C16orf71	AGPAT3
MTMR11	RALGPS1	DOCK3	EPHA4	BEST3		TSNAX	DEFB118	FAM177A1	SYT4			MYL9	CHRNA7	NEFM	SMIM10
PRR20A	ANGPTL2	LIN7A	OSBPL7	BDH2		KIAA1456	DEFB118	WASF3	C11orf54			RAP1GAP2	CHRNA7	NR2C2AP	FOXI2
PRR20C	FAM129B	PRTFDC1	CARHSP1	BCL11B		C12orf43	REM1	CAMKK2	PIK3C2A			MGC10955	CHRNA7	C7orf72	CACNA1I
CHRNB4	STXBP1	GSG1L	GNG4	BCAT1		MIP	HM13	FOXRED2	WTAP			APBB1	CHRNA7	SLC29A3	RALGAPA2
KRTAP4-3	STXBP1	MOXD1	DUSP13	BCAM		TSC22D3	BCL2L1	TMEM127	PPARA			SIDT1	CHRNA7	ZNF558	ALPL
RAB3B	STXBP1	SOX11	SCN5A	BBS4		HOXC4	BCL2L1	MLC1	NME4			DUSP28	GOLGA8O	WDR52	TMEM181
PRR24	STXBP1	STK17B	GALNT7	BBS1		RPS20	BCL2L1	AGPAT4	TCF7			CBLL1	GOLGA8N	TMED2	ADAMTSL3
LIMD2	TOR2A	TREML4	HIC1	BARD1		WDR87	BCL2L1	KLF3	INO80D			GUF1	FMN1	MED15	PPFIA4
POM121L12	TOR2A	KLHL7	MYT1	BAG1		KNOP1	BCL2L1	MAZ	MICALL1			ZNF730	CHRM5	ZNF699	ERAP1
RTKN	SH2D3C	PLSCR1	PRDX6	BAALC		CTC-432M15.3	BCL2L1	C17orf96	LRRC32			TGFBR1	SLC12A6	SHE	NAPEPLD
TMEM101	SH2D3C	SYDE2	CLEC16A	B4GALT1		DENR	BCL2L1	CISH	CEP55			STK17B	SLC12A6	TRIM9	TWSG1
AGO1	SH2D3C	SYK	GUCY1A2	B3GAT3		LINC00346	BCL2L1	TANC2	ARL2BP			CTD-2117L12.1	SLC12A6	LRFN2	UGGT1
ASB11	CDK9	FGFBP3	FLT1	AVPR2		IP6K1	BCL2L1	TBCK	COX15			FAM78A	C15orf41	TMIGD2	IRF1
RNF165	CDK9	ATRNL1	IL18BP	AVEN		FKBP1B	BCL2L1	TNFRSF1B	ZNF468			SIM1	C15orf41	WTIP	DIAPH2
DCLK3	ENG	PRKAR2A	CD4	AURKA		GABPB2	BCL2L1	PAPD7	POGZ			TMEM180	TMCO5A	SEMA3E	KIAA1549
CTAG1A	PIP5KL1	PPP2R2D	TMEM213	ATXN7L3B		POLR2D	TPX2	FBXO9	N6AMT1			SUV39H1	BMF	TMEM37	DNMT3A
SELP	SLC25A25	CHD9	CBX5	ATRN		IPP	TPX2	MINOS1	PCDHA9			BCL2L14	BMF	TIMM17B	ADARB1
FARSA	SLC25A25	RRAGD	NIPAL3	ATP6AP1		FAR1	TPX2	CCND2	RMND5A			KLK15	CCDC9B	AACS	IST1
TRUB1	SLC25A25	TNRC6C	SLC22A5	ATP5PB		RPF2	FOXS1	WDR52	ZSCAN5A			CAMSAP3	BAHD1	PARVG	AURKC
ADTRP	SLC25A25	MANEA	TPD52L3	ATP2B4		BPNT1	DUSP15	SBNO1	ABT1			TRIM5	CCDC32	SNAI3	CHD5
CTAG1B	SLC25A25	IFRD2	MED14	ATP1B2		OGN	DUSP15	CCR6	UBE4B			ZNF169	CCDC32	RAPGEF1	RPL10
GPNMB	PTGES2	KHNYN	SAMD4B	ATOX1		C11orf24	DUSP15	VSTM4	SHE			ZNF92	CCDC32	HIVEP3	SIN3A
CMTM7	CIZ1	THRB	MEMO1	ATF7IP		KRTAP5-4	DUSP15	SLC12A5	ACSS3			GCOM1	PPP1R14D	TIGD6	ATP5G3
ISY1	CIZ1	C5AR1	ZDHHC2	ATF6		MYCN	TTLL9	FOXL1	TPM3			FUT1	PPP1R14D	LHFPL3	BET1
LCLAT1	CIZ1	FGD4	PHTF2	ATAD2		TMEM106B	XKR7	HSPA12A	HPCAL4			CCNJ	EXD1	FOXL1	TGM5
BCAM	CIZ1	PPM1H	ACHE	ASTN1		KIF5C	HCK	PRKAB2	KIAA0368			GXYLT1	MAPKBP1	PRMT2	TRIM5
TBC1D26	GOLGA2	CGN	NXF1	ASH1L		COMMD8	HCK	TEX22	MAF			ZFAND1	MAPKBP1	PPP2R5E	PCDHGC5
S100A1	URM1	ENTPD5	LCLAT1	ASCL4		FGFR1OP2	HCK	MYLK4	ZMYND8			LFNG	MAPKBP1	SLC1A1	SECTM1
INCA1	MIGA2	POU6F1	TAOK1	ASCC1		EIF2AK4	HCK	COX20	TEX14			NPFFR2	TMEM87A	MYO3B	TMEM63A
ZIC2	PTPA	SENP1	ACSL5	ARPP21		ZNHIT6	HCK	RC3H1	EVI2A			KLK10	TMEM87A	UVRAG	OMA1
DCDC2B	TOR1B	FAM134C	PTK2	ARNT		MAP3K5	HCK	LIPG	ZNF425			PELI2	TMEM87A	SAA1	NCBP2
TOR2A	TOR1B	IPO9	CXADR	ARL8B		PTBP2	HCK	FBXO32	ETS2			TSPYL6	TMEM87A	KLF3	HS6ST1
TMEM200B	TOR1A	CHRM3	IL6R	ARL8A		MAP3K1	HCK	EMR2	MTX3			CYP51A1	CAPN3	EPHA7	FSTL4
MPZL2	C9orf78	CALN1	POFUT2	ARL17A		CEP152	HCK	BICC1	CEP135			LANCL3	CAPN3	CCR6	RC3H1
PDGFB	C9orf78	ZNF286A	ATAD3A	ARIH2		FAM184A	HCK	TLR7	TIGAR			TMEM169	CAPN3	EPSTI1	KSR2
ARFIP1	FNBP1	HLTF	VAPB	ARID1B		TKTL1	TM9SF4	SCN4B	SNX22			TGM2	SNAP23	HMP19	PNMA8A
AIF1L	FNBP1	SPTLC3	FN3KRP	ARHGEF38		PDZD11	PLAGL2	C16orf52	C16orf70			CACNB3	CDAN1	SPRY4	RGS6
ZC3HAV1L	FNBP1	RIN2	RPAP1	ARHGEF16		RNASEH1	PLAGL2	RP11-366L20.2	PARVA			ASB5	TMEM62	TAF9B	RAB9B
CASC10	FNBP1	UHMK1	PPP1R18	ARHGEF10		UBXN2A	PLAGL2	NDUFA10	ADAMTS18			MCAM	SERF2	AHNAK	SNX33
C19orf82	FNBP1	SUDS3	RBMX2	ARHGAP19		CCDC25	PLAGL2	FAM84B	SLC5A3			ULBP3	SERF2	MFSD12	RAB6B
SHC2	GPR107	C16orf72	ADRB2	ARHGAP10		ZFP69B	POFUT1	MMAB	TRIM56			TXNRD3	DUOXA1	C9orf16	FCHSD1
BEX2	NCS1	ZNF333	EIF4E3	ARF3		AC137056.1	POFUT1	C2CD4A	PDAP1			TULP3	CTXN2	NUP155	DHFR2
ST3GAL1	EXOSC2	SEMA4D	PLAC9	AQP2		KIDINS220	KIF3B	CAPN5	PLXDC1			UTS2B	FGF7	LRRC46	CACNG2
FEM1B	ABL1	CHST11	RASAL2	APOOL		MBOAT2	ASXL1	TMEM164	C1orf52			BTN2A1	CYP19A1	GDF11	FAM46A
LRRTM2	ABL1	SLC25A42	GTF2A2	APOBEC3F		PRSS12	ASXL1	TMIGD2	CADPS2			ANKRD29	CYP19A1	TSPYL2	GATAD2B
RBP3	FIBCD1	EPM2A	ZNF626	APLNR		UBE2O	ASXL1	SLC22A23	SKAP2			OR2C3	CYP19A1	DTNB	ZMYM2
RDH13	RAPGEF1	RAP1GAP2	CHIC1	APEX2		FCGR2B	ASXL1	NIP7	SELENOI			WDR26	TMOD2	ARID5B	FZD3
CKB	NTNG2	LSM12	TNIK	APCDD1L		NME8	ASXL1	IREB2	GDAP2			GPR107	TMOD2	ASAH2	KDELR2
POU5F1B	CFAP77	NOTCH2	RAB3B	APAF1		C9orf78	ASXL1	GNPDA1	FAM222B			RPIA	GNB5	PRAMEF3	RAX
GSX1	CFAP77	RPA1	HUS1	AP1S3		FCAR	NOL4L	FBXW7	NLRP12			CCNJL	ARPP19	FHL3	KBTBD11
NCMAP	CFAP77	NAA25	ASF1B	ANXA8		KCTD11	NOL4L	HHIPL1	KDM2B			C1orf210	ARPP19	MTMR14	PCDHGA1
FAM133A	CFAP77	PDE8B	MYO5C	ANKS6		CYB561	NOL4L	SCAMP2	UBE2H			KLF17	ARPP19	UPK3B	DDX5
TCEA1	TSC1	KRT38	ADGRE2	ANKRD45		ZNF845	NOL4L	ADAL	NSL1			VPS9D1	ARPP19	PATE4	GOSR1
C21orf119	TSC1	RAB3C	ANKH	ANKRD33B		SYNJ2BP	NOL4L	SSTR3	RBM5			SPRY4	ARPP19	IL11	BTF3L4
ZNF598	TSC1	UBR2	PTP4A2	ANKRD13C		AP1G1	COMMD7	DOK1	RORA			TOR2A	ARPP19	ICOS	EFR3A
C5orf24	TSC1	FAM105B	IFT81	ANKRD10		LACTB	COMMD7	CLCN6	CPEB1			ZFAND2B	ARPP19	GATA5	CCNT2
ITGA3	TSC1	RGMB	REEP1	ANGPTL5		ZNF813	COMMD7	SCN2B	SETX			NEUROD4	ARPP19	KIAA0754	EMX1
SLC35C1	TSC1	2020-03-08	ZSCAN31	ANGPT4		OTUD7A	DNMT3B	BRCC3	PCGF6			LASP1	RDM1	FAM217B	KIAA0754
KIAA1045	TSC1	PRICKLE2	BTBD9	AMN1		TBC1D3C	DNMT3B	EIF4H	IMPA1			BTBD19	LYZL6	CLPX	DACT1
UCP2	TSC1	XPR1	A1CF	AMMECR1		EFCAB13	DNMT3B	P2RX6	LRP6			KDELR1	LYZL6	UGT3A1	HIST1H4F
SLC52A3	TSC1	C12orf36	KBTBD6	AMIGO1		RAP1GAP	DNMT3B	C2orf71	IPO9			C17orf78	CCL3	PRAMEF18	NXF1
ZNF438	GFI1B	TTBK1	PDLIM2	AMFR		TBC1D3G	DNMT3B	THUMPD1	COMMD9			FRS3	CCL4L2	MYLK4	POLE
KRT71	GBGT1	DMBX1	TMEM155	AMER2		CCDC152	DNMT3B	PPP2R5E	FEM1A			HAUS6	CCL4L2	APOA5	NPTXR
TEF	ABO	PRRC2B	APLNR	ALS2		GIMAP4	DNMT3B	RP11-111M22.2	HNRNPA3			RSAD2	CCL4L2	RILPL1	TSPYL5
TMEM156	CACFD1	ARIH2	KLHDC3	ALOX15		USP2	EFCAB8	PTPRE	HOXC8			CBLN3	ZNHIT3	PRRG3	KIF21B
ARIH2	CACFD1	ABLIM1	SUDS3	ALOX12B		ALG6	EFCAB8	SOX6	PAIP2			MRS2	DHRS11	BHLHB9	SNCA
PDZD11	WDR5	CLDN1	CYB5D1	ALDH1L2		TBCEL	SUN5	RBM27	WSB1			ERVV-1	ACACA	HIVEP2	NT5M
CASP10	RXRA	GPR61	CDK2	AK4		CNR1	SUN5	TSPAN9	CABLES2			C5AR2	ACACA	RCOR2	ACHE
MIS18A	OLFM1	CHIC1	ERCC6	AJUBA		SEL1L	BPIFB2	LGI2	SFMBT2			UBAC2	ACACA	ZNF285	EIF4G1
IER5L	OLFM1	GNAQ	SSU72	AIFM2		FAM227A	BPIFB6	AICDA	CSMD1			PLD1	ACACA	CTD-3074O7.11	GALNT2
DBP	PAEP	TMED4	DGCR2	AHRR		LRRC59	BPIFB6	PTCH1	SEMA5A			DPYSL4	DDX52	FGF7	ZC3H12C
FAM91A1	LOC102723971	SYT9	TAF1C	AGPS		PABPN1L	BPIFB3	DDX6	SYNCRIP			PYROXD1	SRCIN1	NINL	ITPKB
PACS1	LHX3	FAM46C	MOXD1	AGO1		JRKL	BPIFB4	RASA3	PATJ			GAS2L1	CISD3	KCNH8	EMB
KLHDC3	LHX3	C20orf96	SEMA4C	AGBL4		DEFA3	BPIFA1	PEX5L	CALM1			DGAT1	CISD3	ZNF135	WTIP
MAN2A1	GPSM1	SNX33	PLEKHO2	AFF2		DEFA1B	BPIFA1	MAPRE2	KPNA6			HIST4H4	LASP1	MRPL17	ANLN
FBXL22	TMEM141	RP11-363G10.2	JPH1	AFF1		COQ3	BPIFA1	TLL2	RAP1GAP			ENAM	FBXL20	TRMT10B	EXOC7
FCGR1A	EDF1	SYT2	DLGAP3	AFAP1		TCTN2	BPIFB1	TRAF6	SNTB2			HERC1	FBXL20	ARHGDIB	OAS3
CREB3L2	PTGDS	CBX6	BNC1	ADRB3		DEFA1	CDK5RAP1	PCTP	ZBTB44			CPSF4L	PGAP3	RNASEH2C	FAM78A
TRIM40	UAP1L1	AMOTL1	TXN2	ADRB2		ATE1	CBFA2T2	NFATC2	ZMPSTE24			MEGF9	PGAP3	RTN4RL2	PCDHGA10
NEK9	MAN1B1	SOX4	MTRR	ADIPOQ		PRPF38A	CBFA2T2	POLH	DHFR2			QKI	PGAP3	RNF115	C6
SREK1IP1	NDOR1	TRAM2	MAN2A1	ADH6		NEGR1	CBFA2T2	COL6A6	LMLN			BSG	GRB7	PLAU	MTAP
KLK7	NDOR1	FAIM2	RABL3	ADH1C		SERPINB8	CBFA2T2	RTP1	EPHA7			CGGBP1	GRB7	C5orf22	TMEM45A
AMPD3	NDOR1	SRGAP3	PTDSS2	ADH1A		TAF8	CBFA2T2	KPNA1	GPR180			TACC2	GRB7	CES3	DENND1B
APOBEC2	RNF224	FOXJ2	BEND3	ADGRL1		BRD7	CBFA2T2	CBX2	IYD			NCMAP	GRB7	LYSMD1	POLR2D
FAM101A	TUBB4B	KIAA1462	PHYHIP	ADGRF2		FAM60A	CBFA2T2	MAP2K1	PTPRQ			RNASEL	IKZF3	CORO2A	ADCYAP1R1
GPC5	TOR4A	NAV2	CCDC120	ADGRE2		MYRFL	CBFA2T2	HEY2	SLC25A45			GPR55	IKZF3	HIST2H2BF	SSTR3
B3GAT2	SNRNP48	E2F3	TTC26	ADCYAP1		FBXL18	CBFA2T2	TRAF3	SMC1A			ZNF80	IKZF3	FAM126B	FZD7
SERPINF2	TXNDC5	USB1	PGAP1	ADCY6		AATK	CBFA2T2	BEST1	ICA1L			CD1E	IKZF3	PTH1R	LYNX1
TP73	EEF1E1	RNF157	CXXC5	ADAT2		C5orf54	NECAB3	CENPP	THOC3			SYVN1	IKZF3	PAWR	GPATCH2L
MARCH3	TFAP2A	EIF4EBP2	AGAP3	ADAMTS5		CCDC85A	NECAB3	MDC1	E2F2			MAP3K10	IKZF3	MAGEA11	EEPD1
BTG2	GCNT2	CREB3L2	EPM2A	ADAM12		PTGES	E2F1	CNIH4	RABL3			C5orf45	IKZF3	CCDC153	MXRA7
CALN1	ADTRP	RAB3IP	ETS2	ACVR2B		KIAA1328	PXMP4	PDIK1L	SPN			AC135983.2	IKZF3	URB2	TXNDC5
HOXB4	EDN1	RAB6B	HR	ACTR2		MORC1	PXMP4	MIER2	DIS3			INSRR	RAPGEFL1	MDC1	SLMAP
CCDC86	PHACTR1	IGDCC4	NCEH1	ACTL6A		KCTD9	PXMP4	SMCR7	IL27RA			LHX9	RAPGEFL1	ABHD15	PARM1
NSF	PHACTR1	TSPAN14	CGN	ACSL4		MTBP	PXMP4	LIN54	RPS29			ULBP1	RAPGEFL1	TIGD5	N4BP3
GRIN2B	PHACTR1	BACE1	PBX1	ACP7		TLR3	PXMP4	CENPL	MAL2			LMLN	WIPF2	SEC14L4	TNRC6C
MOGAT2	TBC1D7	RUSC1	ASB11	ACO1		C9orf85	ZNF341	LACC1	LRCH2			LRRC58	RARA	ATP2C2	PCDHGA7
TAGAP	TBC1D7	SARM1	TNFSF15	ACKR2		DFFB	ZNF341	MAGEE1	PIH1D3			UBN2	RARA	PHOX2A	GOLGA4
PLEKHO2	GFOD1	CACUL1	SMAD6	ABL2		PACSIN2	ZNF341	TTC9	SLC25A2			C2orf15	GJD3	ZNF33B	VNN2
NR6A1	GFOD1	ZNF709	FGFBP2	ABHD4		HIGD1A	ZNF341	DERL2	FOXC1			MRPL30	KRT26	TBC1D10C	FLRT2
OPTC	JARID2	CBL	FKBP5	ABHD2		UEVLD	RALY	TTC3	LANCL2			DDIT4	KRTAP1-5	KDM4C	RNFT1
NAV2	ATXN1	PRLR	USP30	ABCF2		GPN3	RALY	MMGT1	GCNA			FAM60A	KRTAP2-2	ANKMY1	NAA25
RIMS4	ATXN1	NFAT5	CAPRIN2	AAK1		CSDE1	RALY	MTFP1	TTC33			RNF144A	KRT33B	EIF2B5	TRIM2
SHISA5	ATXN1	C9orf152	TNPO3	AADACL3		TC2N	RALY	RCOR2	NUDT21			LEP	KRT31	IL31	ZNF407
ZNF512	ATXN1	TP53INP2	GOLGA3	A1CF		PRPS1	RALY	TACC1	AGL			NMRK2	KRT31	LRPPRC	UBQLN1
PYURF	ATXN1	CACNA1I	RPS24	2020-03-08		WAPAL	RALY	CHRNA2	KLF17			CORO2B	KRT9	APPL1	CCDC184
DHDDS	ATXN1	HHIPL1	PPP2R5B			ZNF510	RALY	TMC3	SHISA9			RAB3D	JUP	FRMD5	BRPF3
KXD1	ATXN1	RASA4	C10orf95			TNRC6B	EIF2S2	BMP3	PDX1			ERMP1	NT5C3B	NRBP2	WDR26
HOXD8	NHLRC1	TBC1D24	SPCS3			PPP5D1	AHCY	EIF3F	GRSF1			GABRQ	CNP	GRIK1-AS2	ZNF662
KLF7	RNF144B	CA12	CNNM4			C8orf17	AHCY	DUOX1	HTR2A			FAM73A	NKIRAS2	USF1	ALDH3A2
BARD1	E2F3	STK10	BET1L			CNTNAP3B	ITCH	ADAMTS6	UCHL5			ASB7	NKIRAS2	RUNDC3B	ZFP30
CACUL1	E2F3	MYO5A	RBM23			C12orf74	ITCH	PCNX	DCAF4L1			SOCS2	NKIRAS2	PLCB3	ARPC5
TMPRSS5	PRL	MLEC	SNAP29			SLC25A53	ITCH	ST7L	TMEM245			UNC5C	NKIRAS2	GRIK4	KCNB1
CRB2	DCDC2	SLC48A1	NOX4			LYN	ITCH	PDE4D	CHKB			NCALD	NKIRAS2	HOXC13	FCGR1A
CARTPT	GPLD1	SCAMP2	NFATC2			NEIL3	ITCH	ITPR2	FAM20B			KLRC2	NKIRAS2	ZNF71	RNMT
TNFSF15	GPLD1	ATG7	PPARA			REEP5	ITCH	PAQR8	ASPH			VMAC	NKIRAS2	PPFIA2	NIN
UGT3A2	ARMH2	SLC6A11	JPH2			ZNF706	PIGU	GREB1	ZNF154			PTPN2	NKIRAS2	DQX1	AIFM1
CCDC42	CARMIL1	KIF6	NACC1			PLSCR1	TP53INP2	P2RY8	CXCL12			SEPT11	NKIRAS2	C17orf50	CLN5
EPHA8	SLC17A2	KIAA1614	KXD1			MTFR1	TP53INP2	TMX4	DIXDC1			FAM21D	NKIRAS2	SAP18	HNRNPDL
ACN9	TRIM38	hsa-mir-4763	ZNF180			ZBTB34	NCOA6	NR5A1	ZNF609			CDC42EP2	NKIRAS2	UPK1B	RUFY4
TTLL7	HFE	SLCO2B1	FFAR2			TIA1	NCOA6	ABCC1	HABP2			ACSS1	NKIRAS2	PIGN	NRP2
NTS	HIST1H2BE	DDX31	IFI44L			ACAD11	NCOA6	LMO4	ECT2L			GRHL1	DHX58	C12orf29	SLC25A30
SPRY4	BTN1A1	SLC35B4	MIGA1			NAA50	NCOA6	GOLGA8A	LYRM2			SEC22A	KAT2A	CEP41	FLT1
STAMBP	HMGN4	SMPD3	FBXL2			ZNF468	NCOA6	MAP9	LAMP2			KLF3	STAT5B	SHQ1	ACAD8
MOGS	PRSS16	RS1	C5orf24			LRBA	GGT7	FOXO1	ZNF714			STAT3	STAT3	BCLAF1	ADAT3
TSC22D4	PRSS16	MINOS1	ARNT2			GNG2	ACSS2	HMP19	ABRAXAS1			FAM20B	STAT3	BAG4	TRAM2
ENAH	ZNF391	SLFN13	TNF			CMBL	ACSS2	ZNF25	NXPE3			ENTPD6	MLX	DIAPH2	SMG9
SLC5A1	ZNF391	TUBB4A	CSF1			CHST6	ACSS2	EPHA7	ABCF2			C4orf36	RETREG3	SIDT2	SEMA7A
UBE2M	ZKSCAN4	MYO1C	ARHGEF4			MAL2	ACSS2	CPEB4	QPRT			STS	EZH1	PLS3	TMEM268
USP51	ZSCAN26	LARP1	FCAMR			ZC3H8	GSS	LMBR1	PRSS8			CDK2	EZH1	TMEM217	RGS3
PIGX	ZSCAN26	CLCN7	CBLN3			SNIP1	GSS	FAM175B	TOMM70			FAM126B	EZH1	SLC35G3	SF3B3
TCHHL1	ZSCAN26	ASCL2	2020-09-09			CYB5D1	GSS	VAMP2	MAP3K20			MAN2A1	VPS25	MADCAM1	CYB561A3
ABCG4	ZSCAN26	SSTR3	MALT1			PLEKHO1	GSS	C1orf204	PHF20L1			MON1B	G6PC	GBA	EFHD2
MACROD2	ZSCAN26	CNR2	SNX33			PCDH17	GSS	TULP4	CHST3			ELMO2	G6PC	SESTD1	KMT5B
LGALS3BP	ZBED9	UBFD1	AKAP13			DRAXIN	MYH7B	F13A1	VANGL1			SYDE1	BRCA1	SIRT7	STRN
RBM23	GABBR1	CAMKK2	NPHS2			SFMBT2	MYH7B	AC005481.5	TDRKH			FABP2	CD300LG	LSM4	SORCS1
LMO7	MOG	ARHGAP27	BCL9			SLX4IP	MYH7B	PAG1	ADAMTS9			SELPLG	NAGS	AGTR2	PCDHGA2
CLLU1OS	HLA-A	GRAP	PROX1			CMKLR1	TRPC4AP	IGDCC3	PI15			GBP4	LSM12	CLK4	PCDHGB6
SRPR	HLA-A	TNFRSF1B	CADM3			SUSD5	TRPC4AP	PCDHAC1	YME1L1			TMEM204	HDAC5	SCN2B	DYDC2
CPM	ZNRD1	CES3	SH3BP4			PCNA	TRPC4AP	PCDHA10	TMEM30B			MAP3K11	GJC1	PRAMEF7	ZNF483
SCRT1	ZNRD1	SLC35E2B	MYRF			FZD4	TRPC4AP	S100A7A	GNB4			TNFAIP1	GJC1	AMIGO2	HDDC3
CLEC14A	ZNRD1	NAP1L4	TFAP2B			CACNG8	TRPC4AP	CEP41	ZMIZ1			C7orf55-LUC7L2	GFAP	VSTM4	REPS2
TERF2	ZNRD1	GPR180	FNBP1			ZNF844	TRPC4AP	POU4F2	TRMT2A			RHOA	DCAKD	TXNDC16	AQP9
TMEM151B	TRIM10	NECAB2	REEP5			CUBN	PROCR	TFCP2	AGBL4			DMKN	DCAKD	GPR180	SCML2
ASCL4	TRIM15	RAPGEF1	DBNDD1			DENND2C	PROCR	GIPC3	ATF6B			ALDH3A2	DCAKD	MMAB	ZSWIM6
TTC26	TRIM39	NR5A1	RHOF			GPR75	PROCR	MTMR10	TRAFD1			TRIM25	DCAKD	KIF5C	AFAP1
RP11-366L20.2	PRR3	TULP4	FAM89A			RDH13	MMP24	RNASEH2C	SEC14L5			FBXO45	ACBD4	ZNF324B	DNAH5
ZNF574	PRR3	ALPP	FEM1B			GOSR1	MMP24OS	TP53INP2	CD68			EPN3	MAPT	PEX11A	SORT1
CBX8	NRM	PQLC1	CCDC60			KPNA4	MMP24OS	TOMM20	MRS2			PGAP3	MAPT	GAS1	SRL
GNG3	MUC22	TMEM164	ZYG11A			ACTRT3	UQCC1	GNLY	ASH1L			TAP2	MAPT	TRAPPC6B	KLHL6
GPIHBP1	HLA-C	FAM57B	KRTAP5-11			GMEB1	UQCC1	ENPP1	HAL			EIF5AL1	MAPT	PSG4	NUDT16L1
SPEN	ATP6V1G2	NUP155	NCKAP1L			RNF152	UQCC1	SUN1	MIB1			RAD54L2	MAPT	NANOS1	NEGR1
UBE3C	LY6G6C	CSRP1	NOS1			TRAF2	UQCC1	LARP1	TMCO1			PFAS	MAPT	CHAMP1	MEF2D
PIP5K1A	HSPA1L	TRIP11	FOXRED2			DKC1	UQCC1	LYSMD4	LRP2BP			TMEM222	MAPT	DDX31	SERINC5
PKLR	NELFE	CCNF	GGPS1			PKMYT1	UQCC1	UBE2A	PDE10A			ZKSCAN3	ARL17B	PKP4	C7orf65
ALX4	PPT2	RAB11FIP3	C2CD2L			SLC2A11	UQCC1	NDST3	NAV1			FKBP5	ARL17A	ITGA7	CDC14B
DUSP22	PPT2	SRC	OPA3			PPIA	UQCC1	ATP2B1	KIAA1147			SPATA13	GOSR2	P2RX6	WNT11
VMP1	AGPAT1	HDAC2	RORA			SGPP2	UQCC1	HLA-DOA	GRAMD2B			KHDRBS1	GOSR2	TNFRSF1B	C10orf105
PIK3CG	PBX2	GPD1L	SASH3			SMIM14	UQCC1	MRPL17	H2AFJ			LYRM2	GOSR2	MADD	HIC2
TAC4	HLA-DRB5	B3GAT1	L1CAM			EAF1	UQCC1	CLN6	TMEM87B			ZNF236	GOSR2	CD79A	RREB1
C11orf24	HLA-DQB2	GOLGA7B	MAP1B			PPP2R2D	GDF5	GPD1L	FAM43A			C12orf40	GOSR2	C7orf63	SYT10
CCNH	HLA-DQB2	DIAPH2	PPP2R2C			ZNF577	GDF5	PNMA5	TRIM44			FOXL1	GOSR2	KRTAP5-8	LRCH1
HILPDA	TAP2	ZDHHC14	MPIG6B			RAB5A	CEP250	SIAE	MSMO1			TAZ	GOSR2	PRSS50	ASXL2
MIP	HLA-DMA	DCAF15	PSMD9			POGK	C20orf173	DNAJC6	HAUS5			PPT1	GOSR2	OR13A1	TIMM8A
HDGFL1	BRD2	MYADML2	GNB5			ZFP42	SPAG4	RUNDC3B	NAA25			MAPK12	GOSR2	GOLGA8A	MVK
FAM216B	BRD2	ACSS1	ING4			CCDC141	RBM12	MS4A7	C9orf78			CACNB2	GOSR2	C17orf96	STPG2
HOXC11	HLA-DPB1	PPP1R3E	ACVR2B			SETD3	RBM12	FAM109B	KRTAP9-8			MEIS2	GOSR2	CCDC93	SPTBN5
GGACT	PHF1	TUSC5	SLC5A1			GALR1	RBM12	SBSPON	IQCC			IGF2	GOSR2	TRIP11	MFSD14B
RCBTB1	SYNGAP1	TEF	SEZ6L			SYT14	RBM12	C4orf50	MGEA5			STRN	MYL4	RBAK	PET117
SAMD12	SYNGAP1	MARCKSL1	ZIC2			PNCK	RBM12	AKAP10	ELK4			INSR	MYL4	NAP1L4	LRP2BP
PHOSPHO1	MYO1B	MGAT5B	IQSEC2			SRPK2	RBM12	SPTY2D1	NEDD4L			PSTPIP2	MYL4	HES5	AKAP10
ADH1B	MYO1B	RAPH1	RGS4			ZMYM1	RBM12	NCALD	ARPIN			GPC1	LRRC46	PDE7A	TMEM184B
ZBTB43	CLASP1	NGFR	TESK2			FAM96A	RBM12	TIGD6	BEST3			LZTS1	SP6	IL2RB	TXNDC8
ATOH7	CLASP1	FAM73B	ISLR			SLC10A7	RBM12	ZG16	KCNJ12			ZSWIM4	SP2	LIPA	BMF
C12orf40	CNTNAP5	TAT	IRF4			SV2B	NFS1	SCD5	PCDH18			SENP7	PRR15L	CCNJ	ZNF687
ANXA2	MAP3K2	RAB35	ISY1			ZNF816	NFS1	SLC1A3	ENAH			IKBKB	PRR15L	CAPN5	GRINA
RP11-156E8.1	UGGT1	B3GNT7	CCNI2			CAPZA2	NFS1	ARL5A	CDC20B			CCR7	SNX11	NAPEPLD	C5orf63
KCNS3	HS6ST1	ATP1A3	MTURN			VPS33B	NFS1	CLPX	PODNL1			SAE1	HOXB3	SDF4	SH3KBP1
LDLR	RAB6C	CCDC93	CYP11B1			ANHX	PHF20	GNB3	SOX7			C12orf49	HOXB4	SSBP4	ADCY2
MEX3A	CCDC115	TRAIP	TDRKH			ATF6B	SCAND1	GPR64	MAP4			C12orf79	HOXB8	NPY2R	PTPA
SGPL1	CCDC115	CEBPA	BBS9			BZW2	CNBD2	C9orf78	CCR2			ARFGAP2	GNGT2	SLC30A10	OAZ2
PLK3	FAM168B	LIPG	GABARAP			PKNOX2	CNBD2	FGF7	TDG			MAP3K3	GNGT2	SRCRB4D	ADORA1
RXRG	RAB6D	C10orf91	CBX6			BEST3	EPB41L1	IL11	DCLK1			EFCAB6	GNGT2	CD27	GPRC5B
PELI1	RAB6D	TNKS	CLSPN			PCGF6	EPB41L1	HEATR1	PEG10			PDK1	ZNF652	PISD	CFAP44
PHACTR4	ANKRD30BL	RGS16	GRAMD4			SERINC5	EPB41L1	PIK3R5	CBL			RASGEF1A	PHB	ENPP1	CD209
MKLN1	LYPD1	LRRC46	ATF7			IKZF2	EPB41L1	PHKG2	EN2			SLCO4C1	PHB	NDUFA2	CNKSR1
ZBTB16	LYPD1	C1orf64	CHAD			GSPT1	EPB41L1	INHBA	PTAR1			NR5A1	PHB	PPP6R3	PPP3R2
IFFO2	CCNT2	HS3ST4	TBC1D10C			SLC25A45	EPB41L1	SLC1A1	PAK2			ZMYND11	NXPH3	CAPN7	PDE7B
LURAP1	CCNT2	RILPL2	FAM78A			YIPF4	EPB41L1	OPA1	RPP25L			LUC7L2	DLX3	ZNF266	PCDHGA6
PTP4A2	ZRANB3	RAB37	SLC8A1			TAOK1	EPB41L1	B3GALTL	OTULIN			HMGA2	ITGA3	DAZAP1	AKAIN1
SLCO1A2	ZRANB3	RCOR2	TMPRSS5			PCYT1A	EPB41L1	APH1A	PKN2			ITGA1	TMEM92	NIPA1	VIPR2
GTF2E1	UBXN4	CPA4	SMAGP			PHF5A	EPB41L1	RAPGEF2	CYB5B			LSM4	TMEM92	NDUFB6	E2F2
DLK2	HNMT	PRR18	COG2			GPR157	EPB41L1	ADNP	XPNPEP3			EHD2	TMEM92	PBX3	PCDHGB2
CLK2	SPOPL	POLDIP3	CLCN5			GSPT2	EPB41L1	FAM122B	NDUFA9			TMF1	EME1	NKX2-3	CCDC107
SHMT2	NXPH2	HNF1B	ZNF473			KALRN	EPB41L1	PLEKHH1	TRIB1			PROX1	EME1	C11orf39	FAM124B
NEU3	ORC4	EMP2	PURG			YY2	EPB41L1	YEATS2	PBOV1			FAM153A	HES4	KIAA2013	EMP2
FLOT1	ORC4	AGAP1	ABHD4			ADRA1D	EPB41L1	ZNF620	CDKN2AIPNL			SCP2	HES4	PCTP	ZC3HC1
ZDHHC2	ORC4	CAPN5	TTC1			SEPT11	DLGAP4	TMEM213	ADGRG7			COL24A1	UBE2J2	SDE2	B4GALNT3
MED28	ORC4	FAM5B	YOD1			FEM1A	DLGAP4	ARHGEF6	BTNL3			PRICKLE2	ACAP3	FOXO3	THBS3
BAIAP2L1	KIF5C	LYSMD4	ADD2			UCHL5	DLGAP4	TIGIT	ZNF564			CYP2S1	PUSL1	TRIAP1	MAPT
SLC7A8	RND3	ZNF285	ZNF605			CYCS	DLGAP4	IL34	DRP2			PNLIPRP3	MXRA8	GINS3	DGKQ
ENTHD2	RND3	GNG12	SUGP2			RPS6KA6	MYL9	VWA8	ATP6V1A			ZBED1	MXRA8	TMPRSS11F	SIAE
BFSP2	NEB	CDC123	FBXL19			ZNF136	MYL9	ZNF101	GNL3L			POLR2C	CCNL2	USP2	CDKN2B
ZNF30	NEB	C9orf69	AHRR			WDR5B	MYL9	RNF115	TOE1			KPNA6	VWA1	PCGF6	ZSWIM3
CCNE2	NEB	MAT1A	ZNF141			TDRD6	MYL9	GOLGA7B	ATP2B4			RBBP5	CDK11A	ELOVL2	ESRRB
CLEC11A	CACNB4	FAT3	ADCY9			C17orf96	TGIF2	RRN3	GPC2			MTR	CDK11A	CSF2RB	BCAN
PRKAR1A	PRPF40A	S100A7A	SRGAP2			ELAVL4	TGIF2	OLA1	ZNF136			ADAL	CDK11A	CLN6	IFIT5
TOM1	GALNT13	PCDHGB1	ZFP28			CYP4V2	C20orf24	PAK7	IFIT3			OSTM1	CDK11A	EXOC2	EFHD1
IQGAP3	ERMN	OSBPL7	ASB1			STAU1	C20orf24	PCSK2	BACH1			ACTRT3	CDK11A	TP53TG3C	RAB1A
C9orf170	ERMN	ESYT3	YIPF3			LARP6	C20orf24	RCC2	ATP9A			AVPR1B	CDK11A	HSPA12A	C17orf82
ARHGAP19	ERMN	ASIC4	SSC4D			ATAD2B	NDRG3	SEMA3E	PRKAA2			WARS	CDK11A	PTPRE	VWA1
AL590452.1	ACVR1C	CBX2	TOR2A			KIF1C	NDRG3	SOS1	MAFF			RPA1	CDK11A	CNKSR1	TMEM116
SOCS4	ACVR1C	COL27A1	LRRC4B			FAXC	DSN1	CXCL16	QKI			PPP2R1A	NADK	SLCO2A1	SKA1
SALL1	ACVR1C	ZFAND3	WASF3			UBN2	DSN1	BAG4	FBXW11			MOCS1	NADK	CCDC120	XYLT1
CSF2RB	ACVR1C	DNAJC5	CCDC25			SH3YL1	DSN1	C1orf180	PDE4C			FAM178B	NADK	C1orf64	IFT43
PDX1	ACVR1	C3orf27	NDST1			ZNF607	DSN1	DIAPH2	RICTOR			INHBB	GNB1	FAT3	CCDC144A
ADCY6	ACVR1	FOXO1	SLC25A45			GIT2	SOGA1	MEGF6	GCFC2			RPL3L	TMEM52	ARHGEF6	NT5C2
SNX6	ACVR1	PDGFB	ANKRD28			ZNF749	SOGA1	PSMC3IP	CDC42SE2			ZBTB11	GABRD	ZNF682	RWDD4
SYNCRIP	CD302	MBD3	GIGYF1			CYP19A1	SOGA1	NUDT16	GPR158			OR1L8	FAAP20	POLR3A	SLC10A7
CMPK1	CD302	CHMP7	S100A1			MPEG1	SOGA1	WNT5A	ZNF674			NR5A2	FAAP20	POLR1B	GUCY1A2
GUCD1	CD302	ZNF831	DLK2			PPP2CB	TLDC2	ARID3A	DNAJA2			GALNT12	FAAP20	VPS37C	LCOR
PRR3	RBMS1	CNTFR	GNB4			AL626787.1	SAMHD1	ADRA2A	ZNF37A			CXXC4	PLCH2	MTFP1	USP3
PITHD1	RBMS1	TUFT1	FAM102A			DCAF16	RBL1	DDX18	ZNF786			SNX33	HES5	CDS1	TMF1
CCNI2	RBMS1	CISH	SNPH			SLC19A2	RBL1	RSPO2	RALGAPB			ASXL2	TNFRSF14	AKNA	UBE2K
ZNF41	SLC4A10	OPCML	MLX			EMCN	RBL1	ABCC5	RNF114			NCR3LG1	TNFRSF14	RAB9B	FCF1
C9orf78	SLC4A10	RP11-625H11.1	C1QC			DNER	MROH8	CYFIP2	FAM149B1			LYVE1	TNFRSF14	DCAF4L1	LYPD5
LHFPL1	SLC4A10	PEBP1	RBMS3			LPAR1	RPN2	GANAB	RFLNB			ZBTB2	TPRG1L	NAP1L6	IGFL3
FERD3L	SLC4A10	MAFK	KCNA6			IGF2R	RPN2	ZNF563	UMPS			YPEL4	NPHP4	CREB5	ULBP1
RBMX2	GCA	KDM4B	OSCAR			SURF4	RPN2	FOXI2	FAM114A2			SMEK1	KCNAB2	GBA2	ISY1
SRGAP2	CSRNP3	RNASEH2C	REST			ZNF678	GHRH	C11orf70	FAM219B			TMEM248	KCNAB2	DYDC2	DFFB
CLCN4	CSRNP3	KIR3DX1	AADACL3			ALG1	MANBAL	SIGMAR1	SPIRE2			IYD	KCNAB2	MC2R	EDC3
MED22	CSRNP3	ACSS2	ARPP21			DDX17	SRC	GJB1	KRTAP9-2			ZMIZ2	CHD5	CDIPT	APEX2
MAZ	CSRNP3	ZNF891	SRGAP1			RAB39A	NNAT	C11orf87	ZBP1			PPP2R4	RPL22	ZBTB11	SARM1
NDOR1	SCN7A	STK17A	BORCS5			BRI3BP	NNAT	INPP5D	PDLIM5			ROGDI	RNF207	C22orf28	MBNL3
PPP2R3A	DHRS9	RC3H1	NEUROD4			ARRDC3	NNAT	PPP1R3E	SLFN13			AC174470.1	ICMT	ALDH6A1	SGPL1
NSUN5	DHRS9	TAGLN2	FGFBP3			TMEM33	TTI1	SAP18	SMIM11A			DIRAS2	ICMT	AC073263.1	MTM1
FAM178B	PPIG	PHKG2	HIPK1			DEFA4	TTI1	PBOV1	CAND1			MCF2	GPR153	NCAN	PLCB3
ZNF862	PHOSPHO2-KLHL23	HUWE1	C15orf54			C16orf70	RPRD1B	B3GNT5	PGM2L1			C17orf96	HES2	PCDHGB1	SLC6A17
C17orf78	KLHL23	USP2	TSHZ2			C14orf2	RPRD1B	PIGN	ZNF785			C10orf11	PLEKHG5	JHDM1D	AQP2
RTN4IP1	MYO3B	MED19	LAMC1			DBR1	RPRD1B	PLEKHB1	C2orf49			FBXW11	PLEKHG5	PLD6	PCDHGB4
CTDSP2	MYO3B	PDYN	NACC2			XKR4	TGM2	NRXN1	MS4A7			ENPEP	PLEKHG5	FAM5B	NF2
TSSK6	DCAF17	HOOK2	PHF21B			KRR1	TGM2	SHC2	TMEM127			ZNF430	PLEKHG5	PTCH1	KLF7
RENBP	CYBRD1	MMGT1	UBE2G2			IL6ST	KIAA1755	SIDT2	DKC1			L3MBTL3	PLEKHG5	FAM174B	FMO5
CARF	CYBRD1	GREB1	CCDC149			ST8SIA6	KIAA1755	STK10	FAM168B			MMD	PLEKHG5	RPL23A	KIF5C
CRMP1	CYBRD1	RP11-111M22.2	AGL			F3	KIAA1755	GIMAP1	RND3			FAM118A	PLEKHG5	SCTR	PACSIN3
LRRIQ3	CYBRD1	CACNG1	KDM4C			SCGN	KIAA1755	SKA2	DSTYK			ARL10	PHF13	SPIN2A	MID1
OLFML2B	DYNC1I2	EPB41L4B	PRDM2			ARL10	KIAA1755	USP9Y	WWC3			STOX2	THAP3	SCARA5	SNRPD3
SPRED1	DYNC1I2	ZC3H18	ZYG11B			SEC22C	BPI	SMNDC1	COMMD8			RP11-383H13.1	CTNNBIP1	RAPH1	EPPIN
GSTM4	DYNC1I2	TLL2	CDCP1			EEF2K	BPI	CAV1	TSC22D3			RHOBTB2	CTNNBIP1	MAT1A	MLST8
SPATA2	DYNC1I2	LIMS3L	NDUFAF5			TMEM170A	BPI	LEMD3	SLC7A1			CECR6	LZIC	MFHAS1	XRRA1
C1orf115	DLX1	SIDT2	KIAA1549			PLGRKT	BPI	Z99715.1	FBXL20			MTF1	DISP3	TSPYL6	ARFGEF3
GNAT1	DLX1	BAIAP3	TTYH3			FUT11	LBP	AMIGO2	SETD6			IMPG2	FBXO44	C11orf57	TANGO2
CDC16	DLX2	C1orf198	2020-09-11			BRK1	RALGAPB	UPF2	DENND5B			ABHD8	FBXO44	RPL22	PCDHGC4
KSR2	ITGA6	KRTAP5-8	ARFGEF2			ETS2	RALGAPB	NET1	CASP8			SSX2B	FBXO44	PYCRL	KLHDC7A
CTB-96E2.2	ITGA6	RP1-32I10.10	GSTM4			ULBP3	RALGAPB	GUCY2D	TAB3			AQP9	FBXO44	CRB2	APOLD1
KDM5C	ITGA6	YEATS2	PPP2CA			RECQL	RALGAPB	EBI3	CENPN			SEMA6D	FBXO44	INTS7	DUSP3
TRIM62	ITGA6	APLNR	SETDB1			SNX18	RALGAPB	GRIK4	IMPAD1			PRRG3	FBXO44	NIP7	GPSM3
CA1	MAP3K20	SEZ6	PTPN18			CLEC7A	RALGAPB	AGAP1	PSEN1			PRKAA2	MAD2L2	PLEKHH1	MPZL2
VSTM2L	MAP3K20	KCNK13	PRICKLE2			CHM	RALGAPB	SLC16A3	C18orf54			SSX2	MTHFR	NSFL1C	ERI1
CAPN1	CDCA7	BCL6B	TIMP2			BAG5	RALGAPB	MED19	PPP1R12B			SLC16A7	MTHFR	ZPLD1	MAGEB2
MAP6D1	CDCA7	HSPB6	STMN1			AGO1	ARHGAP40	TBP	FAR2			TMEM194A	PRDM2	UBQLN1	CCL3L3
BCL11B	LNPK	GNLY	TRIM46			TOR1B	ARHGAP40	ALCAM	TM7SF3			RSPH9	PRDM2	OAS3	ZNF589
TMEM159	HOXD13	UPK1B	RETREG3			MIOS	PPP1R16B	SUMO1	SHC1			SLC25A11	KAZN	MON1B	STXBP5
ABHD17A	HOXD3	FA2H	RNF8			SLC38A1	PPP1R16B	MYH10	UBTD2			EXOSC6	KAZN	NUDCD1	HAPLN1
MYD88	HNRNPA3	C2orf71	UBE4B			FAM98A	PPP1R16B	MBTPS2	HMGB2			TSTA3	KAZN	AKAP1	ADCK2
AC084121.16	HNRNPA3	SLC25A29	GLI2			SLC30A1	PPP1R16B	PANK1	SSBP2			ZNF12	KAZN	AKAP10	GBP2
IKBKE	HNRNPA3	ALDH1A2	ZNF516			ANO6	PPP1R16B	FASLG	PDE11A			GSX1	EFHD2	PRDM1	TMEM110
NSUN7	PDE11A	NMUR1	CAV1			COA5	PPP1R16B	RASA4	FBXL17			CORO2A	CASP9	UPK3A	PKP1
C22orf42	FKBP7	CRAT	AK3			COX15	FAM83D	U2SURP	PRKD3			SHKBP1	DNAJC16	C1orf198	CD28
TNFRSF13B	ZNF385B	RCC2	SOCS4			HEPACAM2	DHX35	TOP2A	TFAP2B			ITSN2	UQCRHL	TLR7	CABLES2
PPP2CA	NUP35	KLF3	ZNF200			DKK2	DHX35	CDS1	FUT9			PARD6B	SZRD1	C1QTNF3	VMAC
BLZF1	TFPI	KIF5C	STK17B			INTS3	TOP1	CHST10	TANC1			C2orf91	SZRD1	CNR2	ZEB1
RP11-1118M6.1	TFPI	DCBLD2	PDLIM5			TECRL	PLCG1	ERCC4	CWF19L1			SUV420H2	PADI2	MUC22	ALDH1L2
CD300LG	GULP1	VPS35	KCNS1			EBF4	PLCG1	PAX3	PACSIN2			PIGG	PAX7	AC124890.1	HENMT1
UBE2W	ASDURF	ABHD15	CASP2			AL356356.1	PLCG1	MED28	STAU2			TOMM40	EMC1	ABCC5	NT5C3B
ZNF2	ASDURF	IRS2	TREML4			C14orf178	PLCG1	C11orf92	KYAT3			FADS2	EMC1	RWDD4	EXT2
PPT1	OSGEPL1	TNRC6B	PIGM			AE000662.92	ZHX3	ZNF501	COX20			CPM	EMC1	PLCXD1	SRRM4
ID3	C2orf88	RAB9B	FAM155A			IL27RA	ZHX3	TFRC	APOLD1			EVA1A	AKR7A2	SMUG1	ZNF343
DNAJC8	MYO1B	UBE3B	PITPNA			SOAT1	ZHX3	ZNF44	CRNKL1			LIPA	PQLC2	NET1	FGF5
CA10	MYO1B	PCSK2	GYPE			GAS1	ZHX3	TRIM14	TRIM14			PAK3	PQLC2	ARL6IP4	SORBS1
TSPYL5	KDM2A	C11orf92	RASGRP3			LRRD1	ZHX3	RAPGEF1	LILRA5			CA13	PQLC2	ATP5G3	MGAT4A
RBP5	SSH3	ENPP6	HIC2			KIAA1244	CHD6	SFT2D3	MYCBP			MALL	MINOS1-NBL1	ZSWIM4	GANC
KRT75	CLCF1	C1orf35	ZNF19			FAM114A2	CHD6	ANO6	CFH			CHM	MINOS1	RAB27A	KDELR1
P2RX5	RAD9A	SBNO1	ADCY3			COX18	CHD6	STAT1	BTBD7			GJA1	NBL1	BRCC3	FAM221B
FAM213B	PITPNM1	HFE	RTKN			KIAA1217	PTPRT	SULF1	RASA3			NLRC5	NBL1	PACSIN1	SDHC
HOXD11	PITPNM1	PCTP	PIM1			ZNF486	PTPRT	GIMAP6	ITGA4			NKX3-1	NBL1	B3GALTL	SLC20A2
ONECUT2	CDK2AP2	SCN4B	MEGF11			PLCXD1	SRSF6	FZD10	NSD2			AC007952.6	NBL1	NOP16	SLC28A1
RAB5A	CDK2AP2	SPTY2D1	BAG1			CACNA1E	SRSF6	TUSC5	BCAP29			AC007952.5	NBL1	HIST1H4A	BAALC
CACNA2D4	NUDT8	TAS1R3	CRY2			ZNF525	SGK2	ADIPOQ	IL17RA			RNF213	NBL1	ZNF790	ZHX3
XKR4	PCYT2	C4orf50	KRTAP5-2			VPS13B	SGK2	KIAA0754	BLZF1			XKRX	RNF186	FAM216B	2020-09-08
BLOC1S3	PCYT2	SFT2D3	ZNF333			NPFFR1	SGK2	PARVG	PRKACB			RAF1	PLA2G5	CLEC1A	FGF1
KCNJ16	PCYT2	MTG1	IER5L			PDE11A	IFT52	ZNF491	SAMHD1			THBS1	ECE1	ADAL	PDE4DIP
IGFL1	PCYT2	HMP19	RAB11FIP5			MACC1	IFT52	PLD6	AICDA			SULT1C4	ECE1	KRT15	ACADSB
KIF19	MAFG	C11orf72	SPRY1			POU6F2	IFT52	QPCTL	DLG4			KIAA1244	ECE1	FBXL22	CXXC4
UBE2E2	NOTUM	PLOD1	LHX6			KIAA1257	IFT52	AC110373.1	POU2F1			LUZP1	LDLRAD2	OR51E2	TMEM86A
TAOK2	CCDC57	CD34	APOBEC3F			APOL6	TOX2	ELF5	ZSWIM7			CNTD1	WNT4	FAM78A	SHTN1
BTBD9	CCDC57	ZNRF1	CHRNB2			ZC3H12B	TOX2	RILPL1	CPLX2			RBMXL1	EPHA8	CLLU1	ERG
IGF2R	CSNK1D	ARX	SNX29			LL22NC03-75H12.2	TOX2	SRR	VAMP3			ST6GAL2	EPHB2	TMEM150C	ARRDC2
KIAA1210	CSNK1D	GIMAP8	GSTM1			LPP	TOX2	SLC35E2B	BPNT1			C1orf64	EPHB2	ZNF25	BTBD9
ING4	CSNK1D	RSL1D1	TSN			PDDC1	TOX2	PKDREJ	TC2N			GNAL	EPHB2	CENPP	TP63
GPR39	CSNK1D	MFHAS1	MKL1			VWC2	JPH2	FRZB	PHLPP2			ADAMTS17	LUZP1	MAGEB2	MMP26
AC074389.6	TEX19	XBP1	ARPIN			STXBP5L	OSER1	CACNG4	DCAF10			CCDC88B	LUZP1	SLC25A15	ZNF333
CLEC1A	C17orf62	SUSD4	IRGQ			FAM161B	OSER1	FBXO3	HIP1			ZNF385A	ZNF436	MAP9	RBBP5
RALBP1	C17orf62	U2SURP	PAPPA2			SNX22	OSER1	PABPC5	PIPOX			TDG	TCEA3	ETS1	PITPNM3
NXNL2	C17orf62	RAB4B	MAP4K4			ST8SIA4	FITM2	URB1	NAPB			NT5DC4	RPL11	SYPL1	MGAT5
SMS	C17orf62	NAALADL1	PLA2G4C			KRI1	R3HDML	AACS	SMIM14			GAB4	PITHD1	ARMC7	TRAPPC2L
SMOX	FN3KRP	PHF16	FAM122C			FBLIM1	R3HDML	PPP3R2	ZNF347			HLCS	CNR2	SSTR3	YPEL1
THAP11	USP14	BCL2L10	MAPKAPK2			SRCIN1	HNF4A	HNRNPC	CEP70			ZDHHC20	SRSF10	PCNX	TICRR
SNTB2	USP14	C15orf38-AP3S2	ADAM22			LAT2	HNF4A	TEDDM1	QPCT			MRTO4	SRSF10	C9orf69	ANGEL1
ATP6V0B	CLUL1	RSPO2	COG3			DISC1	TTPAL	BMP1	B3GNT3			SNRPD3	ZBED6CL	RNF128	LMX1B
MRTO4	CLUL1	AHNAK	ADRA2B			NRIP2	TTPAL	CASC4	ZNF43			POU2F1	GIMAP6	FOXRED2	CACNA2D4
REXO4	CLUL1	VWA8	C16orf70			HELZ	TTPAL	ZNF185	SOX11			LY6K	KCNH2	STK4	TLR7
PRR5	CLUL1	MECR	VANGL2			GRIN3A	SERINC3	ZSWIM4	CETN1			ATP5G1	ABCB8	RS1	ARHGEF11
RP11-834C11.12	LPIN2	TOMM20	RPS6KB1			BHLHB9	PKIG	GAS1	FLOT1			PPP3R2	ABCB8	CCDC170	ATXN1L
WDR83	MYL12A	MADD	SMARCE1			TNFRSF10D	PKIG	MYO1C	ACBD7			CD14	ABCF2	SBNO1	PSMD5
NF2	MYL12A	C19orf43	ZMYM4			CSRNP3	PKIG	CRIM1	MAPKBP1			C17orf107	ABCF2	TRAF6	COG5
AC174470.1	MYL12A	PRKAB2	MRPS16			MFSD8	PKIG	PERP	MMACHC			RRM2B	SMARCD3	SOX3	GTPBP2
TACR2	MYL12A	DOK4	ARHGEF10			XKR7	WISP2	ISOC1	SH3TC2			NPY2R	SMARCD3	CNGA3	VAMP8
C12orf54	DLGAP1	TFRC	DCTN5			PCBD2	WISP2	CELSR1	TMEM170B			C19orf57	SMARCD3	PPP3R2	TYSND1
OLAH	DLGAP1	CYP2W1	LCT			ZNF549	WISP2	EXOC8	NFATC2IP			MAP2K7	RHEB	CBX2	PHACTR2
RPL26L1	DLGAP1	MYLK4	CHST11			VAMP3	RIMS4	PNPO	RC3H1			CD300E	MNX1	HECTD2	GOLPH3L
ATXN7L3	DLGAP1	LDB3	CLUH			TRPV2	RIMS4	NTM	TRNP1			BTD	VIPR2	P2RY8	SPARC
PHB	DLGAP1	C9orf16	KLK10			AL117190.3	RIMS4	SNRPD1	HEMK1			RYK	VIPR2	CEACAM1	SPTB
NKIRAS2	PPP4R1	TRAF3	MXI1			PDLIM5	RIMS4	NAPEPLD	WDR73			FGD4	VIPR2	FOXN3	CYB5D1
PTBP1	ZNF519	CORO2A	RPL13A			TMEM50B	YWHAB	GOLPH3	ATP2B1			TRAM1	ZNF596	CACNG4	MXRA5
KCTD4	ZNF519	KCNK16	ROBO1			RRP7A	YWHAB	MSANTD4	SMAD5			FFAR4	SPAG11B	CYYR1	FKBP5
GP5	MIB1	COTL1	PER1			DPPA3	TOMM34	MYBL1	RAB11FIP2			DNMT3B	PPP1R3B	CELF2-AS1	MCF2L
STAT6	ANKRD29	MIER3	KLHL4			RLIM	STK4	TUBB4A	MYO1C			B3GALT5	GATA4	DMC1	ZNF561
CXCL5	TTC39C	TRIM9	SCUBE2			C9orf64	STK4	ATG4C	NSD1			ZNF662	GATA4	TET2	EFCAB1
CHRNA4	IMPACT	TGIF2LY	PPP2R5A			RABGAP1L	KCNS1	LIN9	HDAC2			C15orf54	ZNF705D	SLC17A7	NOM1
LYPD3	ZNF521	BCL2L13	PAPOLA			C3orf36	KCNS1	FHIT	PAICS			CRLF1	TUSC3	FAM169B	MACROD2
MMP15	CHST9	CD27	STAMBP			LIMD1	KCNS1	NDUFC2	FAM213A			VSIG4	MSR1	ST7L	VPS26A
APOC4	DSC2	TACC1	PLBD2			ZNF37A	KCNS1	C14orf28	HNRNPA2B1			HINFP	MSR1	AC022692.1	TSTD2
SPRED3	DSC1	CD79A	ATAT1			AC010441.1	WFDC5	ZC3H18	SCUBE3			LTA	SLC7A2	ACSS1	ANO1
FAM27E3	TTR	BCLAF1	SLC24A2			AGBL2	WFDC5	C11orf39	FBLIM1			DNAJC19	SLC7A2	TP53INP2	CPSF6
SNAP23	B4GALT6	ATF7IP2	CCDC85C			CASP1	MATN4	PSD4	VPS13C			MYT1	SLC7A2	TMEM63A	RFLNB
MXD3	B4GALT6	TMX4	AMOTL1			ATF5	MATN4	U52112.12	PAPSS2			PRAMEF22	MTUS1	RTP1	DDX20
NUAK2	RNF125	P2RX6	NEMP1			ZNF22	MATN4	COL27A1	SLAMF6			DDX20	MTUS1	ZNF831	LRRC32
M1AP	GAREM1	RNF121	NHLH1			SKA3	MATN4	MFSD1	PRELID2			IGFL3	MTUS1	COTL1	DGKD
MAU2	DTNA	MAZ	ABHD10			GNL3L	RBPJL	C4orf52	NIPAL2			PRKAG1	PSD3	TUFT1	TPM3
HECTD2	DTNA	ZSWIM4	AOX1			CHST3	RBPJL	DDHD2	NR5A2			CYB5D1	PSD3	PIK3R5	VEZF1
CBX6	MAPRE2	CLDN19	DCTD			ITGB3	RBPJL	CDKN2AIP	ANGPTL6			WWC1	PSD3	OPCML	RBM15B
SATB2	MAPRE2	PIGN	PROM1			ZBTB6	RBPJL	C4orf51	ZNF532			SH3BP5L	PSD3	NUP98	COA5
SOX11	ZSCAN30	KIAA0754	TMEM212			CBX5	RBPJL	SNX10	APOL6			ZNF148	LZTS1	PHF16	MTR
RAB3D	RPRD1A	SFXN3	KIRREL1			RASGRF2	RBPJL	SNX15	PTP4A1			ARMC1	LZTS1	CAMKK2	LAMA4
MKNK1	TPGS2	GRIK5	ZNF286A			CENPH	SDC4	C9orf69	ZNF517			BHLHE41	LZTS1	MAPRE2	RNF170
HEBP1	TPGS2	Z99715.1	PLD2			AC127496.1	SYS1	NCOA1	EPB41L2			DUSP7	FAM160B2	DLGAP2	SLFN13
CYP11A1	TPGS2	CXorf56	ARRB1			RPL18A	SYS1	FAM92A1	KIF1B			LOXL1	PHYHIP	ST6GALNAC6	HINFP
KDM8	KIAA1328	RRAS	CRTAP			GTF3C4	SYS1	C5orf22	SLFN12			TET2	SLC39A14	TMEM168	CYB561
TXNDC2	KIAA1328	ICOS	FAM180A			PRR11	SYS1	SCMH1	ARPP19			KCNIP3	PDLIM2	GOSR1	SLC5A3
LGALS12	KIAA1328	ARMCX3	IL1R1			SCUBE3	DBNDD2	TEF	GPR12			TMOD2	PDLIM2	HTATIP2	ST3GAL1
RIPPLY1	CELF4	GPR37L1	RAPGEFL1			FBXL20	DBNDD2	GPRIN2	DPYSL3			SLC35A4	EGR3	SLFN5	LHPP
EIF4H	CELF4	KPNA1	CYP3A5			ALDH7A1	DBNDD2	AC139426.2	ERBB4			RIMS4	EGR3	RRP15	PSMB2
FKBP1C	CELF4	ZDHHC24	NOL4L			SHC1	DBNDD2	KDM4B	KDELC2			APOL6	RHOBTB2	CPEB4	C11orf68
NDFIP1	CELF4	EHMT1	IKBKE			IL6R	DBNDD2	PDAP1	ZNF24			AL161915.1	RHOBTB2	CACNA1I	PLEKHB2
SRCRB4D	CELF4	ULK1	SLC39A5			KLK10	DBNDD2	CSRP1	LPAR1			DDB2	RHOBTB2	APEX2	TINF2
CDC14A	SYT4	TLR7	DEDD			C11orf70	WFDC2	ADARB1	XDH			DHX33	LOXL2	EXOC8	SNAP47
RSPH3	SETBP1	ENDOV	VSTM2L			COX4I1	SPINT3	SHE	SLC30A7			MUS81	LOXL2	LACC1	ZBTB11
FRZB	SLC14A1	INHBA	ABL1			AK4	EPPIN	NT5C3	TULP4			MS4A7	SLC25A37	SUN1	SZRD1
KIAA1217	SLC14A1	SLC25A27	RUFY1			ACSM5	EPPIN	NUDC	RPL28			PAPL	ADAM28	SYT10	UBXN7
FAM27E1	SLC14A1	ANKRD34A	CALCA			DDX3Y	WFDC8	ZFAND3	CAAP1			ARL5C	NEFM	C20orf112	SLC14A1
PSME1	SLC14A1	INF2	NUTM2G			COL25A1	WFDC8	GOLGA6L1	DENR			PRAMEF3	DOCK5	ARID3A	RIC3
DLX2	SLC14A1	GHR	ZNF585A			ABL2	WFDC8	MUC17	MTHFR			ZNF512	EBF2	ADCY9	EVC
PAEP	SLC14A1	B3GALTL	CC2D1B			KRTAP4-9	WFDC13	HGSNAT	LYRM7			FPR3	PPP2R2A	CNIH4	GDPD2
GSTZ1	EPG5	ALDH6A1	HCFC1			MKLN1	WFDC3	MEF2BNB	NOL10			ANKZF1	ADRA1A	KIAA1614	CDK2
HOXC8	C18orf25	NME6	SRRM4			WDR82	DNTTIP1	ADIPOR2	CYP4V2			CHL1	ADRA1A	BTBD9	QPRT
CREB3L1	C18orf25	GIMAP6	IGFBP4			DMKN	DNTTIP1	FCGR2B	AKT2			ZBED2	STMN4	VPS53	ADRA1A
CFHR4	PIAS2	CTSD	ITSN1			CYP4F3	IGF2BP2	TMEM63C	ZNF549			AC006455.1	PNOC	NFIC	MARK1
GCA	KATNAL2	TAL2	SCG3			PTX3	TRA2B	LSM14B	PAG1			SLC30A2	NRG1	GNB1L	NBR1
YWHAH	KATNAL2	URB1	SERTAD2			POU2F1	TRA2B	SH2D2A	C10orf111			AC002472.13	NRG1	FOXK1	GBA2
C17orf102	SMAD2	ZNF212	DAB2			HIST1H3I	TRA2B	SYNE1	SPANXN2			DESI2	NRG1	TMEM120B	APCDD1L
TMPRSS12	SMAD2	NCL	DAAM2			BAG1	ETV5	ZNF506	NEBL			NRG3	NRG1	SLC46A1	GARNL3
HOXC5	SMAD2	FRS2	MBD1			CNTN1	DGKG	UTRN	SYNE2			TTPAL	NRG1	PLEKHG4B	TESMIN
ZNF548	SMAD2	SDE2	SCARB2			CDC25A	DGKG	EID1	THAP6			UBASH3B	NRG1	TTPAL	TRPM7
UBE4B	CTIF	DEF8	PPIE			C9orf91	DGKG	VPS37A	CCR6			HOXA2	NRG1	NOVA2	RASSF2
ANKRD52	CTIF	PPP3R2	TEAD3			ATIC	DGKG	CACNA1G	GPR179			HOXD9	NRG1	FAM120C	TTC7A
RPA1	CTIF	TMEM217	ZNF704			AGTR1	DGKG	CSTF2T	SF3B3			ANKRD16	NRG1	TLE3	MS4A7
PPP2R2D	SMAD7	RPL22	C15orf38-AP3S2			PDHX	DGKG	CHMP7	C5orf42			SIGLEC1	NRG1	LHX4	IPMK
LYSMD1	SMAD7	PDE6B	PHACTR3			TMEM245	DGKG	SLC48A1	AMZ1			GDPD2	MAK16	PXDN	SFTPA2
SYT9	SMAD7	SCARA5	GAPT			AFMID	DGKG	RHBG	PCF11			SPOPL	UNC5D	KIAA0513	IL6R
MID1	LIPG	ZNF506	GP2			PIGO	DGKG	ZNF212	NR2C2			PKDCC	RAB11FIP1	GTPBP10	C2CD2
FAM27E2	LIPG	MED15	CHRM1			IMPA1	CRYGS	C1QTNF3	C12orf43			ZFP14	NSD3	MNT	DNAJB12
IGFL3	CFAP53	NAGA	SS18L2			ATP6V1C1	TBCCD1	ST8SIA6	ANKRD13C			AHCYL1	LETM2	WASF2	GPATCH3
FECH	MBD1	CPNE6	RDH13			ZNF284	TBCCD1	FAM106A	STXBP4			WNT11	LETM2	ACOT11	SUFU
FAM110D	MBD1	VCP	PTPN7			LRIG2	TBCCD1	TIPIN	LARS			POU2F2	LETM2	PLXNA4	SNTB2
APLNR	MBD1	ZNF579	PLA2G3			ZNF850	DNAJB11	FCGR2A	NCOA7			AKT2	LETM2	CRX	HPCAL4
BARX1	MRO	CEP41	ZNF501			KDELC2	HRG	HOGA1	BANP			MAN1B1	FGFR1	SNX8	RUNX1T1
PYCR1	MRO	UTRN	MCL1			PLRG1	HRG	PYCRL	JPH4			SPTBN2	RAB27A	ADAM12	FOXP3
HCN4	ME2	BTN1A1	SLC22A3			CXorf56	KNG1	ZNF425	MCM8			PPM1H	POLR2M	ZNF512B	SYNGR1
CYB561	ME2	TADA3	USP36			TTC39B	ST6GAL1	E2F6	MICB			PDPK1	CCNB2	NAA40	KCNE4
TTC5	ELAC1	TBC1D15	AGTR1			BCLAF1	ST6GAL1	TWIST2	ZNF277			TWSG1	ICE2	CYTH3	ELMO2
CNP	DCC	AGMO	CTDSPL2			SLAMF6	ST6GAL1	C16orf95	SIX4			RPTOR	APH1B	GGA1	ACTR8
ZNF33A	C18orf54	SPIN2A	PUDP			HSPA4	ST6GAL1	LRRFIP1	KCNJ15			RPL10	APH1B	SLC7A6	ELF5
RFC5	C18orf54	P2RY8	NAPB			MS4A3	ST6GAL1	SHQ1	GNG2			KBTBD13	DAPK2	PANK3	CNPY4
FATE1	C18orf54	ISCU	SH3PXD2A			KIAA1598	ST6GAL1	ESM1	KNOP1			SCARB1	FAM96A	C10orf54	CERCAM
PTPN20B	C18orf54	RXFP1	MMRN2			HIST1H2AK	RPL39L	CDKAL1	METTL6			MARCH4	SNX1	ZMIZ2	KLHL31
BCL2L1	C18orf54	ACTC1	RXRG			TET2	RTP1	ERBB2IP	CXCL2			PPM1L	SNX1	SPHK2	SAMD10
CDH17	WDR7	HCRTR1	INTS6			SORCS1	MASP1	MRP63	TMTC4			FAM65A	SNX1	EMX1	PCDHGC3
SSTR1	WDR7	PBOV1	GOLGA1			TAL2	MASP1	WDR72	ELF3			OCSTAMP	SNX1	NMNAT2	TRIAP1
FOXP4	RAX	HLA-DPA1	SOX12			ATP9A	MASP1	HECTD2	PSD4			AC013269.5	SNX1	C1orf115	FAM69B
UFM1	LMAN1	SLCO2A1	NEK8			SOX4	MASP1	VAMP4	PPP3R1			WNT5B	SNX1	SYT12	CASZ1
PTPN20A	PIGN	CCDC146	SMAD2			ZNF737	MASP1	MYPN	UQCRB			TTC7A	PLEKHO2	MTSS1L	C3orf67
ANGPTL5	PIGN	ACSS3	IGF2R			CTD-2140B24.4	MASP1	MYO3B	OSTF1			SORT1	PLEKHO2	PLAGL2	PITPNC1
CDH23	PIGN	CHRNA2	C7orf65			TRIQK	MASP1	RAP1B	MFSD11			HNRNPA1	INTS14	FAM219A	HIST1H2AG
DBNDD1	PIGN	CC2D1A	SPEN			SLCO4C1	MASP1	C2orf83	COX18			HIPK2	TIPIN	PPP2R4	PCDHGA5
SLC29A1	PIGN	SULF1	MGAT5B			PDK3	SST	KRBA1	CCNJ			NEK7	SNAPC5	MCFD2	AGGF1
C2orf88	PIGN	SFMBT1	SMAD4			TIAL1	SST	MFHAS1	CSNK1G2-AS1			NOS1AP	CORO2B	DGKD	OSBPL2
MTFR1L	KIAA1468	CEACAM7	UBE2W			SEMA5A	BCL6	OR51E2	ERBB3			GP6	NOX5	MFRP	FAM120A
ELK4	KIAA1468	HEATR1	AK5			PLXDC1	BCL6	TRIM48	INTS6L			SNX29	NOX5	ZDHHC22	SHISA6
AP5S1	KIAA1468	ERLIN2	FAF2			NMT2	BCL6	PDDC1	CEP126			SLC5A7	NOX5	C15orf62	DMTN
EGFL7	SERPINB5	MLC1	SLC25A42			ZNF805	BCL6	GRWD1	DENND4C			PHACTR1	PAQR5	ATXN7L3	CMTM4
AP1M2	SERPINB13	MIXL1	ZNF519			MINOS1	BCL6	SLC25A51	UST			KDM4C	LARP6	NOL9	GATAD2A
SSBP3-AS1	SERPINB8	KRT37	F8			FZD2	BCL6	CASP2	MTHFD2L			C3orf72	PKM	TSPYL4	SOWAHB
KIRREL	DOK6	ITGAV	SPRYD3			CYYR1	BCL6	GPR37L1	IGF2BP1			TFR2	PKM	SOGA1	GLS
ADM2	DOK6	AC106782.18	PAK1			MZT1	BCL6	SLC11A1	FAM60A			TTC33	PKM	C1orf158	MYLK
ZYG11A	CD226	ATP2B1	ARHGAP19			CDK2	BCL6	LINGO2	NUP58			SUMF1	CELF6	ZFYVE28	LRRC58
CTPS1	CD226	TAF11	DNALI1			AC092850.1	LPP	DUSP7	YES1			FAM124B	HEXA	SYNDIG1L	DPYSL2
NIPSNAP1	CD226	PPP3R1	IGFL3			GATAD1	LPP	CLDN16	MALL			ANKMY1	HEXA	C22orf29	CPLX4
CDT1	CD226	DAB1	ID4			AL590452.1	LPP	TNS4	FAM171A1			LHPP	TMEM202	PNKD	SMC2
CCDC120	CBLN2	DNAJA3	2020-09-06			HPS5	LPP	TXNDC16	ZNF578			ZNF43	PML	GPR133	GGA2
ASH1L	CBLN2	NSFL1C	LDLR			PSPH	LPP	FGD5	RINL			ABCB11	PML	SNPH	CEP97
KBTBD6	C18orf63	DRAXIN	VHL			ANKRD13C	LPP	STK17A	MAPK14			DDX11	PML	AP3S2	FOXL2NB
BOD1L2	CNDP2	ERCC6L2	IL17RA			SV2C	TPRG1	STEAP2	PAPLN			CD74	STRA6	APLN	SUN2
MTF1	TECPR2	LMBR1	APTX			PTEN	TPRG1	TMEM217	NUDT5			CGREF1	ARID3B	NPLOC4	NASP
PRSS8	ANKRD9	UPK3B	KIAA1210			PDP2	TPRG1	B3GAT1	SLC20A1			APBA1	ARID3B	POFUT1	PCDH10
CRISPLD2	ANKRD9	MED9	MYCT1			ITGA7	TP63	BRCA2	QTRT2			LRRC8A	ARID3B	DPYSL5	SETD1B
C9orf64	ANKRD9	USF1	FRY			SOX7	TP63	PLP1	DTWD2			KCNQ5	EDC3	SIK1	EFNA5
NOVA2	RCOR1	AK2	FUT2			ZDHHC23	TP63	MIA2	CHST6			TAF1C	EDC3	EPHB4	PTPRK
SLC2A13	TRAF3	PPP1R3C	ENKUR			RBM7	TP63	TRIM44	PBX1			FAM200B	EDC3	PADI1	HIPK2
C17orf96	TRAF3	TULP3	CCDC130			HIP1	TP63	PHF16	ZDHHC15			GPATCH8	CYP1A1	TIFAB	FNBP1
PPP2R5A	TRAF3	C11orf85	SLC52A3			LMO3	TP63	SLC17A7	DHRSX			ZNF451	CYP1A1	ATF6	JAKMIP3
PLA2G2D	TRAF3	SIAE	TSPAN14			PAPLN	TP63	CTNNA2	PKDCC			SAMD14	CYP1A1	SFMBT2	NADK2
TWF2	CDC42BPB	ZNF324B	GATA4			E2F2	TP63	MORN4	NCBP2			MCTP1	CPLX3	ZNF259	SLC30A4
CLSPN	TNFAIP2	PION	RCBTB1			SMARCC1	TP63	ZNF705G	FCRLA			ZNF10	ULK3	OPHN1	IRF4
CYP4F22	TNFAIP2	MTNR1B	C1orf115			TGS1	TP63	RNPC3	BEND4			SLC25A25	ULK3	SELV	SPRN
NMNAT2	MARK3	ARID3A	AFF2			SLC24A4	TP63	L3MBTL1	SF1			PRAMEF18	SCAMP2	ABHD8	DLX1
PEX5L	MARK3	AQP11	LAMA4			TRIM48	TP63	TXNDC12	SAMD12			FLJ45079	MPI	ZBTB47	PSTPIP2
FIZ1	MARK3	CHST10	CTDSP2			L2HGDH	TP63	WNT8B	LYPD1			IL4R	MPI	YPEL4	CD2BP2
ZFYVE28	MARK3	ST7L	CLYBL			STK19	TP63	TMED2	HUS1			PRAMEF19	MPI	ATP2B4	UQCR10
PROM1	MARK3	CLN6	SMAD3			CD93	TP63	SCRN3	FJX1			ARHGAP26	MPI	ZFYVE27	ENAM
ARHGEF12	CKB	NDST3	BROX			SPRED3	P3H2	BMPR1A	RC3H2			CES3	MPI	ERCC2	ANKRD13B
NOL8	TRMT61A	LHFPL3	PHF14			AGL	CLDN16	SAMD15	NRIP2			PTPLB	MPI	CABP7	SLC9A9
NMNAT1	BAG5	GPR116	MGAT4A			MTFP1	CLDN16	ARMCX3	CAPZA2			STARD7	MPI	MOB3A	ACSL5
MEOX2	KLC1	SIAH2	CERK			ZNF345	TMEM207	CCDC104	ZNF618			GJA3	FAM219B	KIAA1919	CYLD
C15orf54	ZBTB42	SCLT1	GPIHBP1			CHST9	IL1RAP	C20orf196	KCTD2			DHX8	FAM219B	CTD-2117L12.1	HERC1
TMUB2	CEP170B	UBE2A	FBXO48			AC006372.1	IL1RAP	SLC5A12	ACTR2			DLG2	FAM219B	SESN3	NDUFA5
SLC39A1	AHNAK2	CACNG4	LMAN2L			TFG	IL1RAP	ZMYND12	RNF40			ATP2B3	RPP25	C22orf26	IL16
TIGD3	JAG2	ZNF611	VWA5A			KB-1507C5.2	GMNC	TYMS	HRH1			BACH1	SCAMP5	IGF2-AS	TTC33
ASF1B	JAG2	BOD1	TMEM164			CPEB4	GMNC	ZNF705A	ATCAY			AP001652.1	SCAMP5	LPHN1	ZNF12
HEYL	BRF1	NPPA	TOM1			PIK3C2A	OSTN	USP2	HNMT			NOTO	PPCDC	TSPAN3	PRTG
TAF1C	PACS2	ITGA7	FAXC			ZNF573	OSTN	NDUFS6	MRPS30			SAMD4A	C15orf39	LANCL2	MBP
CSRNP2	PACS2	B3GNT5	STX3			TULP4	CCDC50	ZNF790	KLK10			EIF2B5	COMMD4	CYB5RL	POLR2F
VGLL2	PACS2	DUOX1	ZNF580			YAF2	CCDC50	CETN2	FAM227A			C10orf10	COMMD4	RND1	FAM153A
TSPAN9	TEX22	SCMH1	NATD1			ZNF33A	PYDC2	PFN2	UHMK1			USP46	PTPN9	COL18A1	UNC13B
OSBPL7	GOLGA6L6	UNC13B	KCTD4			CEP72	FGF12	CCDC170	ZNF385B			DRAM1	NRG4	NCAM1	VRK3
RCAN2	GOLGA6L6	RORB	VSX1			ZNF202	FGF12	RP13-512J5.1	TUBB			OR9Q1	PSTPIP1	MOCOS	NBL1
TEKT1	NIPA1	SAP18	EPOP			GXYLT1	FGF12	C12orf29	DCANP1			SLC46A3	ACSBG1	TMEM53	MAGEA11
DIRAS3	GOLGA6L1	HIVEP2	C11orf57			TPBG	FGF12	ARHGAP9	TWNK			SASH1	ACSBG1	DHX37	ATP7B
AC005481.5	NPAP1	RECK	KIAA0368			SNX1	FGF12	MIER3	SLFNL1			EZH1	DNAJA4	MESP1	MTMR9
TMPRSS11F	UBE3A	CTXN2	SMIM13			RGS17	MB21D2	ASAH2	TTC30A			HS2ST1	DNAJA4	STMN4	AK7
SLC36A3	UBE3A	PYURF	GRWD1			SF3B14	ATP13A5	LY6H	NTRK2			MINOS1-NBL1	IREB2	C10orf76	BNC2
OR2D2	GABRB3	TTC9	AFF1			TNFAIP8L1	ATP13A4	CLK4	MFSD8			ZNRF3	TMED3	KLK10	CNTN2
KIR3DL1	GABRB3	HIVEP3	IGSF5			ZNF449	ATP13A4	RABL3	PPP1R9A			SEC31B	ZFAND6	MEIS3	TSC1
SP1	GABRA5	GPR64	NKTR			NCR1	ATP13A4	HMBOX1	2020-09-11			XIAP	ZFAND6	ACADS	RHOA
PFDN6	APBA2	IL34	DPP6			SNX30	LRRC15	CHST5	PPHLN1			ADCYAP1R1	IL16	RFFL	QSOX1
CDK18	APBA2	BVES	MOB1B			LMO2	LRRC15	DMXL1	PDE1C			KCNV1	IL16	MMP15	ALX3
CDK6	FAM189A1	CLLU1	SV2C			MB21D2	LRRC15	BHLHB9	SCN3B			ZNF212	FSD2	FLNC	MEGF9
AC002472.13	MTMR10	UVRAG	TRIM8			LZTS1	LRRC15	TECRL	GDAP1			RTCA	ZSCAN2	ZNF592	CLEC12B
PARD6B	KLF13	VPS25	CARD18			SMEK2	GP5	FAM180A	PSMD13			NFS1	WDR73	TMEM57	KDM2A
C9orf50	OTUD7A	RRP1B	POLD3			SULT1A3	GP5	SCN2A	SESTD1			ZNF624	SLC28A1	PSD3	ARHGEF25
DDX11	CHRM5	ADCY9	TMEM63C			RAET1E	GP5	PRAMEF18	WNT2B			STK32B	PDE8A	ARFRP1	EDARADD
AC091801.1	SLC12A6	LACC1	GALNT13			CEACAM8	ATP13A3	KRR1	RAP2A			SLC12A3	NTRK3	DHCR7	SOX12
TMEM212	SLC12A6	PBX3	ISOC1			PNPLA3	ATP13A3	KPNA6	LDB3			EFR3A	NTRK3	DBNL	DTX1
EMB	SLC12A6	SHE	CCDC97			NF2	ATP13A3	RCSD1	ANKH			CHRNA10	NTRK3	BDKRB2	BHLHE40
NR4A3	SLC12A6	SOS1	PNPLA4			CARHSP1	ATP13A3	TSHZ2	ZFY			FOXN2	AEN	ZDHHC9	LYRM2
TWIST1	NOP10	INTS7	SLC29A1			ZBTB41	ATP13A3	SLC2A2	DNER			TNFSF15	MFGE8	AL079342.1	CIITA
TMEM234	C15orf41	YIPF4	ATP6V1G2			ZNF730	TMEM44	PRDM1	KCNK17			ADAMTSL4	MFGE8	UNK	PRPS1
CAMK4	C15orf41	SULF2	MRPL10			ZBTB8A	TMEM44	CLSPN	LAX1			ZNF347	RLBP1	RRAD	MMP25
C7orf43	MEIS2	ANKRD30BL	MOG			MAVS	TMEM44	RP1L1	FLCN			ANAPC16	RHCG	ZNF562	EPHA10
SMIM7	MEIS2	ZBTB11	NPLOC4			C16orf87	TMEM44	SLC4A3	SRCAP			ARSD	TICRR	EAF1	NEMP1
SFXN2	MEIS2	ACTR3C	HPCAL4			RNF115	LSG1	MUC21	KLF12			JAKMIP3	TICRR	LIN28A	MYO18A
LSM6	MEIS2	AMN	HS6ST3			KDM5A	FAM43A	OTOGL	IVNS1ABP			KCNK12	LINC00483	UBE3C	GCNT1
TAX1BP3	MEIS2	DLST	FAM129A			ZNF169	APOD	PDE4DIP	SLC6A20			CASC5	DGKE	ENHO	PHYHIP
KIAA1462	MEIS2	ALDH9A1	SEC22A			TRIM33	MUC4	NOV	GBA			DGKB	AKAP1	MLH3	SNX22
CYP26B1	MEIS2	MYO3B	STK24			PEX26	MUC4	FAM217B	ATXN1			BTN2A2	AKAP1	DPYSL3	OPRK1
KCNQ4	MEIS2	CARD10	C6orf201			BHLHA15	MUC4	ERRFI1	RAB33B			ARL4C	AKAP1	PTPN1	ANKRD26
ZNF689	MEIS2	GATS	RNFT2			CAMK4	MUC4	COQ10B	PDXDC1			TBR1	AKAP1	NPTX1	SLC9A2
SLC22A9	RASGRP1	LSM4	ADAT2			EMP2	UBXN7	PRAMEF3	STRIP2			ZNF597	VEZF1	HIPK2	MYL10
OSCAR	BMF	FDCSP	PYCR1			SGTB	UBXN7	ABHD6	PPP1R3C			MBLAC2	VEZF1	SCIMP	PCDHGA9
IL17RB	BMF	AC092535.1	CHCHD1			ZNF736	UBXN7	DAP	RSU1			MAPK8	MKS1	PEMT	ZSCAN32
PLEKHA2	INAFM2	PHGR1	KCTD13			UHMK1	FBXO45	CTXN2	NAPEPLD			SERPINB8	SUPT4H1	AC006486.1	AASDHPPT
BET1	CCDC9B	KCNC1	MAT2A			SLC35E3	FBXO45	FAM69A	ARHGEF6			B4GALT6	TRIM37	C6orf47	VPS37C
FCAMR	KNSTRN	SEMA3A	ERMN			SCN11A	NRROS	SYPL1	OSBPL3			DBP	TRIM37	HTR4	C1orf116
VASH1	KNSTRN	VSTM4	LGALS3BP			NPY1R	NRROS	DEFA4	LEPROTL1			CNIH4	YPEL2	COL23A1	DCLRE1A
PPIC	KNSTRN	ZNF20	NADK			GPR132	NRROS	ZNF788	TOGARAM1			GOSR1	RPS6KB1	TMEM132B	C9orf163
GTF2E2	IVD	WDR72	HOXD3			KIAA1407	CEP19	NME6	METAP1			CD86	RPS6KB1	DHRS11	LHX9
PPP1R9B	IVD	GANAB	SLC22A23			RSL1D1	PAK2	AL139099.1	PTCHD4			STXBP5L	RPS6KB1	HRH4	STX3
SERTAD3	IVD	SLC13A4	C12orf40			KLF5	PAK2	VCP	MDM4			KIF1B	BCAS3	METTL21A	FBXW11
FUK	CCDC32	ELOVL2	OAS3			SULT1A4	SENP5	MSANTD3-TMEFF1	OLA1			FBXL19	BCAS3	AL355149.1	RSPO3
AES	RAD51	FAM122B	CD300LG			BLNK	SENP5	ACTC1	MORN4			IRF1	BCAS3	SORCS2	ZBTB43
ANKRD34C	RAD51	IGSF8	FAM178B			RTP4	NCBP2	ZNF808	ARHGAP5			NPTXR	BCAS3	AP5S1	DNAJC18
TXNIP	RAD51	SIGMAR1	MTMR10			EBF2	NCBP2	ZNF397	GCLM			PCBD2	BCAS3	ANKRD65	GP2
PLXNA4	RAD51	SOBP	MBP			GAN	NCBP2	RAB37	YIPF7			C19orf40	TANC2	PPP2R1A	RCVRN
DDX49	RMDN3	RIPPLY1	MYO1D			HOOK3	NCBP2	SIK3	MAP2K6			TSR2	TANC2	TSSC4	FAM19A2
POP7	RMDN3	ZNF33B	CRMP1			SLC35B2	NCBP2	MAP3K15	MMAB			ZBTB8B	KCNH6	AL078633.1	UBE2D3
PTPRN	RMDN3	PDIK1L	STX5			TIMM8A	NCBP2	ASGR2	FRK			DCTN5	KCNH6	PLAC9	FAM219B
LILRA4	PPP1R14D	BAIAP2L1	CLSTN2			TMEM47	NCBP2	USP37	PPP2R1B			GNG2	DCAF7	AC079612.1	TNNI1
IGSF5	SPINT1	CD200	HTR1F			TIMELESS	NCBP2	CD34	FBXO28			PHF17	LIMD2	AQP1	PCDHGB3
RGAG4	SPINT1	PANK1	TNFRSF10D			UBE2W	NCBP2	CLEC1A	DDX3X			AC140061.12	STRADA	BPIFB1	SLIT3
ERO1L	VPS18	LSP1	KIF6			TIFA	NCBP2	DACT2	AKR1D1			SNX13	STRADA	SLC30A7	GRID1
STX17	VPS18	AKAP6	C1orf226			UTP6	NCBP2	FAM57A	ZNF217			FUT5	STRADA	CDK16	SPRY4
IKZF5	CHAC1	C17orf110	KIF18B			PPP1CC	PIGZ	ZNF699	PPM1A			MARCH8	STRADA	NCKAP5L	ACTR2
CHIT1	CHAC1	LRP1	GDAP2			COL8A1	MELTF	PEX11A	KSR2			ZNF431	STRADA	SIRT2	ZBED2
SLC25A48	CHP1	FAM174B	GSG1L			ATP6V1D	MELTF	BABAM1	RECQL			KCNK2	STRADA	MGRN1	MYO3B
PARP9	TYRO3	LIN7B	GRIK2			DPYSL5	DLG1	CCR10	RRAGD			CHRM5	STRADA	SYAP1	NKTR
NINJ1	MAPKBP1	ST8SIA6	TNPO2			ZNF583	BDH1	COQ3	FGA			MOB3B	STRADA	PRICKLE3	MGRN1
SH3BP5L	MAPKBP1	MIER2	HDAC5			MALL	BDH1	PDE6B	NAT14			TMEM150C	STRADA	ADCK4	AZI2
SNAI2	MAPKBP1	EIF3F	ZNF587			DOK1	BDH1	MSTN	RUNX3			MFN2	STRADA	EPB41L5	EDEM1
KRT34	VPS39	KDM4A	AHCYL1			FOXN2	RUBCN	PPP3R1	CFAP74			LYSMD1	CSH2	CRYAA	CDH5
SIT1	VPS39	RDH16	IRAK4			SAMD15	RUBCN	RAB27A	RIOK2			MGA	CSHL1	CYP8B1	HRK
EP400	ZNF106	ACSM1	ZBTB32			CSNK1G1	RUBCN	KDM3A	PTPRT			ZSWIM6	GH1	TM7SF2	KNL1
ZBTB40	SNAP23	LCE1E	ANXA2			PRIM2	RUBCN	PHF5A	DROSHA			OAZ2	CD79B	EIF1AD	SYT13
UBTF	SNAP23	KRR1	MPP5			DDI1	RUBCN	PCNA	SCARA5			B3GALTL	CD79B	SQSTM1	SLC48A1
GPC1	SNAP23	CDIPT	PRTFDC1			VPS37C	RUBCN	ST7-OT4	GALNT10			POLR2F	CD79B	TLN2	NTRK2
SP6	ZSCAN29	LIN52	APOB			FAM9B	FYTTD1	NDUFB6	FAM135A			FAM107A	PRR29	SDK1	TSPAN4
ITPKB	TUBGCP4	TTC17	YTHDC2			PSMF1	FYTTD1	ZNF831	VPS13B			DPH2	LRRC37A3	ZNF507	KCTD15
SOCS3	TUBGCP4	RBMY1J	CTSC			LPCAT2	LRCH3	SCARA5	CCSER2			SLC23A2	GNA13	DENND5B	MARS2
RELB	PPIP5K1	RBMY1E	SLCO1A2			NOP9	LRCH3	POLR3A	SF3B5			VASH1	PRKCA	DCLK3	PCDHGA8
FOXR2	PPIP5K1	GDF11	MR1			JPH2	IQCG	HECW2	ATP5G3			ZNF776	CACNG4	UBE2E1	HAL
TMEM163	PPIP5K1	PGR	FOXA1			APOOL	IQCG	SLC25A15	DCAF4			DRD4	HELZ	SYT5	RNF4
PDPR	PPIP5K1	C10orf40	CDA			HIATL1	IQCG	SEC14L4	ZNF485			HCN1	HELZ	RP11-644F5.10	RTL10
ERI1	PPIP5K1	FHIT	CBX8			DTWD2	LMLN	USP3	BCL11B			TAF4B	PSMD12	KLF17	HOXA7
PRLR	SERF2	FABP3	FAM129B			PARM1	LMLN	EPB41L2	RBM3			LDB1	PSMD12	BCKDK	ZDHHC15
PPP1R8	SERF2	ZNF782	SULT4A1			ZNF852	ZNF718	RP11-298P3.4	IPPK			KPNB1	BPTF	EIF4E1B	TFR2
NACC2	SERF2	APCDD1	SAR1A			IRAK1BP1	ZNF141	RWDD4	2020-09-08			TLR4	BPTF	IP6K2	KIAA1324L
SAYSD1	WDR76	BGN	TTC7A			GPR12	ZNF141	SAMD8	CELSR3			ZNF281	PRKAR1A	N4BP1	EPHA4
DUOXA1	WDR76	C1orf180	AIF1L			NLGN4X	ZNF141	NLRP8	SNX30			TK2	PRKAR1A	SIGIRR	DDX19B
AC010327.2	FRMD5	ZNF382	HGSNAT			IL2RA	PIGG	CAMK4	RNASEH1			NBL1	PRKAR1A	ISLR	KIF7
LRBA	FRMD5	ZNF788	APBB2			N4BP2	PIGG	SVOP	SLC30A8			AKT3	ABCA5	POLA2	KHK
TMBIM1	DUOXA1	VIP	SLC7A11			CCDC144A	PIGG	YIPF5	OR2H2			SPATA5	MAP2K6	PDE4A	ITPA
BGN	DUOXA1	MIA3	LRRC15			ANKS1A	PIGG	SMAD6	ASCC3			CAMKK2	SLC39A11	ANAPC15	FBXO3
KIAA1024L	DUOXA1	MTMR10	TM4SF1			POTEG	PIGG	NUPL2	JADE2			ZNF677	SLC39A11	TCN2	YIPF6
RNPC3	SHF	CEACAM1	CD276			NBPF4	PIGG	ZNF682	KAT7			LMO3	SDK2	RSG1	POLR2C
SV2A	SHF	OAT	CNP			AIG1	PIGG	PLCXD1	GCNT1			ATXN3	TTYH2	DZIP1	ENTPD1
DHX58	SEMA6D	ADRA2A	RCC1			LDLRAP1	PIGG	PPM1A	ATG12			AL133373.1	TTYH2	FGFR3	ANGPT4
ADAP1	SEMA6D	OR51E2	PHF12			GRIA2	PIGG	SLC2A4RG	TMC7			SLC17A7	CD300LD	RASL10A	CEP85
OCA2	MYEF2	MEGF6	FBXO32			CRCP	PIGG	CPA4	ABCD3			PCDHGA6	CD300LD	GATA4	FANCC
KCNJ10	CTXN2	FXYD3	POGK			DLGAP2	PIGG	SLC25A27	MRI1			PAX8	CD300E	BBC3	C19orf54
ACER1	GALK2	TSPYL2	CDK18			ZNF829	PIGG	RAB6A	IFT74			PCDHGA12	RAB37	GNA15	AGL
NANOG	TRPM7	BEST1	NREP			APOL2	PIGG	CXorf56	SMC2			CDR2L	CD300LF	TMEM25	SREK1
TNKS1BP1	TRPM7	GPR137B	FOXP1			GSTCD	PDE6B	UPF3A	KLRG1			TVP23C-CDRT4	CD300LF	EFCAB4A	SLC1A2
ABHD2	DMXL2	EXOC2	SDR9C7			SPC24	PDE6B	CD226	INTS2			PCDHGA1	RAB37	CCDC97	ADAMTSL4
KSR1	DMXL2	KRTAP20-2	SHC1			RSPH3	PDE6B	TMEM144	NOX1			PDHA1	RAB37	FRMD3	LAMTOR3
NAPEPLD	DMXL2	PKLR	NUAK1			POTEM	PDE6B	SLC35B4	PGR			KATNAL1	TMEM104	MTHFD2	GLB1
BIRC5	TMOD2	TFAP2E	S100A7A			MS4A7	PDE6B	TMEM215	TRIM67			MAGEA11	TMEM104	DVL3	NECAP1
RSAD1	TMOD2	IRF2BPL	TNPO1			GABRG1	SLC49A3	NAT14	C1orf21			SNX12	KCTD2	TMEM40	LPCAT1
SPIN4	ARPP19	PLEKHB1	NAV3			PFKFB2	SLC49A3	CACNA1D	C12orf65			INTU	JPT1	CEP97	TMEM19
CREBRF	FAM214A	DENND1B	ZBTB43			TIFAB	SLC49A3	SUSD4	ZMYM6			BAALC	JPT1	SLC6A12	RIMS3
TAF7	FAM214A	PIWIL3	NF2			IYD	PCGF3	KRTAP9-4	SLC26A2			MGAT4A	JPT1	KDELR1	PLAU
CYP24A1	WDR72	PPFIA1	ZNF841			AMZ1	GAK	C11orf9	ACOX1			ORC2	SUMO2	SPATS2	PRKCB
PDCD5	WDR72	BEND4	SCN9A			CBX7	TMEM175	CEP76	MED18			MRPL36	SMIM6	ZNF263	FMNL3
GOLGA1	CCL16	BMPR1B	ZNF275			RAD54L2	TMEM175	TAF11	MBD5			FAM185A	SMIM6	CEMP1	EIF4E3
TMEM91	CCL16	TMEM215	EFNA5			CNR2	SLC26A1	FAM169B	RPRD1B			STK38	SAP30BP	RIC3	CDC25C
USP2	CCL18	SIK3	FPGS			WNT2B	SLC26A1	MAGEB2	ADIPOQ			MCPH1	WBP2	CMTM6	PTPN14
C9orf16	CCL4L2	FBXO38	SH3BP5L			ZNF286A	FGFRL1	ZHX1	BMS1			HS6ST1	TRIM65	CD3EAP	CCDC57
ITGA4	CCL4L2	C12orf29	POLI			LRRC2	FGFRL1	ZNF782	MPEG1			GALNT10	MRPL38	C2orf49	G3BP2
VTI1A	CCL4L2	FAM27E1	MAPK13			FAM184B	FGFRL1	PPP5D1	CRCP			HSPB7	FBF1	MTRF1L	BBX
ARL4D	CCL4L2	CLEC3A	EIF4H			DCAF4L1	FGFRL1	TAGAP	CDCA8			KIAA0556	CDK3	IFT46	MUC1
WDR48	CCL4L2	TACR2	PSD2			KLHL6	FGFRL1	CSRP3	FRAS1			OSM	MGAT5B	CTDSPL	MON1B
CXCL17	CCL4L2	IL12B	PCNX4			C6orf201	RNF212	FGF18	MRPL19			PRPS1	MGAT5B	PDE7B	DRAM1
RUNDC3A	ACACA	TMC3	SMC1A			S1PR2	RNF212	TDRD6	ATRX			IMPG1	MGAT5B	AL161915.1	SLC37A3
AC006372.1	SYNRG	CD7	CFLAR			SCN7A	RNF212	FBXL17	POLI			GABRD	2020-09-09	TRNP1	TNIK
BCMO1	SYNRG	SYNE1	ZNF286B			NFAM1	RNF212	LRPPRC	CHST11			ANKRD49	2020-09-09	NT5C2	PHF20L1
TNIP1	DDX52	TAF9B	CRYZL1			WDFY4	RNF212	TAT	C16orf72			SPATA33	2020-09-09	TMEM26	METAP2
CERS3	SOCS7	PDCD6	TP53INP2			ARL5C	SPON2	OAT	ZNF510			EDEM1	2020-09-09	RAB34	PKP4
SNAPC2	SOCS7	RAB26	C7orf43			KCNJ12	UVSSA	ARID5B	IL6ST			TMEM50A	2020-09-09	CAND2	ALG6
MED26	SOCS7	TINAG	CXorf40A			ADIPOQ	UVSSA	PPP1R3C	SSFA2			IFNAR2	2020-09-09	ADAMTS5	MKRN3
PHKG1	SRCIN1	AC139426.2	GPR37L1			KDM3B	UVSSA	ATP5L2	TMEM161A			CSPG4	2020-09-09	NRIP1	INHBE
DNAJB2	PCGF2	RUNDC3B	PPFIA4			MB21D1	FAM53A	CTD-2192J16.17	CCSER1			C2orf43	2020-09-09	WNT2B	LETM1
SEPT11	PCGF2	E2F6	ITK			KCNJ15	FGFR3	WNK1	GABRG1			C3orf80	2020-09-09	TJAP1	PTPRG
EFNB1	PIP4K2B	DMXL1	CYLD			RNPC3	LETM1	POGK	PDE3B			KCTD7	2020-09-09	LPGAT1	ST8SIA4
DDAH1	CWC25	VAT1L	RAB3D			NIPAL2	NSD2	LTN1	SF3A3			HOXC8	2020-09-09	COL22A1	LRRC55
SNPH	LASP1	LYSMD1	SMG5			WDR31	NSD2	CHAMP1	CDK6			AK4	TMC8	CNTNAP3	FJX1
HN1L	PLXDC1	PWP1	CLK2			SIAH3	NSD2	TRIP11	FGD6			TBATA	SYNGR2	ICOSLG	APOBEC3F
FKBP1A	CACNB1	C20orf112	ABCG2			MFSD4	NSD2	FAM184A	KLF8			HIST1H4H	BIRC5	SLC4A8	IL18BP
MYOG	STAC2	FLT3LG	ZNF532			PLD5	NSD2	SLFNL1	MTR			RSAD1	BIRC5	OLFML2A	GPATCH8
ARCN1	FBXL20	C1orf204	ZNF419			GALNT4	NELFA	HMGXB4	PTBP1			COMMD7	BIRC5	RNF39	AMPD3
NR4A1	FBXL20	LSM6	BCR			TLCD2	ZFYVE28	ANKRD29	ATP2B2			GRIK3	TMEM235	SYT14	TAOK1
NSMAF	CDK12	KLHL5	SLAMF9			PLD1	RNF4	FOXD4L3	TMEM181			EDA	TMEM235	IFIT2	GREB1
XDH	CDK12	KRTAP3-3	GYPA			AL031663.2	RNF4	IGFBP5	SNRPD3			FAM189A1	SOCS3	SHROOM3	KDELC2
ALDH4A1	MIEN1	SMC5	MPP7			PTAFR	RNF4	DDA1	TMEM9B			AIFM1	CYTH1	C16orf53	ADAM12
MGLL	MIEN1	MANBAL	UBE2H			HIPK2	TNIP2	ZNF267	EFCAB13			IBA57	CYTH1	CYBB	TSPYL6
ALDH2	IKZF3	BRMS1L	PTGFR			VAT1L	TNIP2	CCNJ	CRLS1			NFKBID	USP36	C10orf108	KMO
CBLN1	IKZF3	KCTD9	SLC39A2			LRRC19	TNIP2	TRIM49C	LPCAT2			THRA	C1QTNF1	FDX1	DAZAP1
HOXC12	IKZF3	ARHGEF6	NPAS3			CBL	TNIP2	BRI3	HS2ST1			UCK2	C1QTNF1	CLMP	JMJD4
HPCA	IKZF3	RRN3	HCCS			ITGA2	TNIP2	METTL8	ARMC10			CFD	CBX2	UBL4B	H6PD
GAP43	IKZF3	TNIP1	CHMP3			TM4SF18	TNIP2	TBC1D15	RPS6KB1			E2F3	GAA	RICTOR	PRSS57
TRIM21	IKZF3	ARHGAP30	AGPS			UBE2B	TNIP2	ACTR3C	SPATA18			IKZF3	GAA	PVRL4	CCDC113
TADA2B	IKZF3	RGS14	MMD			ACVR1B	TNIP2	C19orf52	ALDH3A2			CLDN9	CARD14	RPS6KL1	ZFHX3
TPPP3	IKZF3	PPP3CB	MOB3A			MED1	SH3BP2	SAMD14	ARMC8			UBL4B	SLC26A11	HOXA10	KLHL14
PORCN	IKZF3	SCRN3	ST6GAL1			TMEM129	SH3BP2	GPC2	ZNF614			KSR2	SLC26A11	TMEM87A	CRB1
CSDE1	IKZF3	ZG16	CMTM7			ATP1B4	SH3BP2	DIDO1	CER1			SYNDIG1L	SLC26A11	SEPSECS	MTF1
FAM63A	IKZF3	INCA1	AHSG			DRP2	SH3BP2	XYLB	HAUS2			TMED7-TICAM2	SLC26A11	LIMCH1	PTPRQ
C18orf25	IKZF3	CAPZA2	TMEM33			CPLX2	ADD1	C10orf2	SHC4			FEM1A	ENDOV	DUSP26	CCL4
AP000867.1	IKZF3	AZGP1	RBSN			DSCR3	ADD1	INTU	DCUN1D2			ART4	ENDOV	NUDT13	RAB30
ZMYM4	IKZF3	CTAG1A	EGR4			DIRAS2	ADD1	MTPN	PRRC1			RAB37	NPTX1	UNC93A	CACNG4
CPNE8	IKZF3	ATAD3B	GTF2H5			CADM2	ADD1	DSCR3	ABHD18			KIDINS220	BAIAP2	LY6K	SLC34A2
HUS1B	IKZF3	EPB41L2	KCNMB1			SLC4A1	ADD1	ARID2	FOXRED2			POU6F2	BAIAP2	RABEP1	LRIG1
CNR1	IKZF3	CRIM1	FGF16			KCNC3	ADD1	CEBPB	EMC8			TTLL6	BAIAP2	PLXNA1	LRRC8A
TMEM194A	IKZF3	MSTN	TSGA13			SLC35E1	NOP14	EPB41L4B	MLPH			HIST1H3F	TSPAN10	PREX2	CRYBG1
PIGU	IKZF3	TIGIT	GNPDA1			CRKL	NOP14	ENPP4	EFCAB1			PATZ1	TSPAN10	PTPRJ	FAM171B
TTC19	GSDMB	UPF3A	MRPL19			NARS	NOP14	CTCFL	GPR107			H1FX	PDE6G	FAM86B1	WASHC2C
MCU	GSDMB	ENO3	ELF3			BTD	NOP14	DDX26B	RPRD1A			RFX3	ARHGDIA	CECR5	FOXD4L6
RHOQ	GSDMB	TMPRSS11F	DCAF17			GPR161	NOP14	ITGB8	OSMR			LINS	SYN1	SCAMP4	RSF1
RGS9BP	GSDMB	TJP2	STX17			KPNA6	NOP14	PKP4	DNAAF2			SERINC3	SYN1	SLC30A4	PURB
ZNF585B	CSF3	IGFBP5	KCNK9			BEND4	NOP14	DDX4	VCPIP1			SFXN2	ELK1	ST6GALNAC3	EPHA8
APAF1	CSF3	C8orf31	RBM5			LAMP2	NOP14	SYCP2	TSN			SGCB	SLC38A5	RAB3B	IFNW1
SLC25A30	CSF3	SPA17	ZNF250			GPRIN3	HTT	GIMAP8	NFIB			ZNF253	SLC38A5	THTPA	BBS1
SZRD1	CSF3	LTBP2	KLF7			METTL8	HTT	GINM1	INIP			DST	PORCN	ARHGAP25	EPS8
TCP10	CASC3	FOXRED2	RAPGEF1			RRP1B	HTT	SMARCE1	SCRG1			NRXN1	PORCN	HLX	GNL1
BBS9	SMARCE1	TRIM44	ABLIM1			NCOA7	MSANTD1	PION	HNRNPU			DPF2	PORCN	EPHA1	DDI2
TRIP12	SMARCE1	SMAD7	TNFRSF1B			HAUS6	RGS12	SYNC	CDK12			ZNF675	PORCN	DHFR	SMIM21
SERPINB9	KRT222	TMED2	SH2D4B			DUSP19	RGS12	RBMY1E	ARHGEF39			FAM171B	RBM3	MED13	MC2R
HOXA10	KRT27	TRIM48	SEC14L5			RAB3B	RGS12	C1orf61	SNX13			DKFZP779L1853	TIMM17B	CHRNB4	TSR2
CHRND	KRTAP17-1	GAD2	PRSS8			BCL2L1	RGS12	CTC-241N9.1	YIPF6			RIN3	TIMM17B	PLIN4	PHACTR3
CUX2	KRT31	PRPF40B	LAYN			ULK3	RGS12	FCAR	SLC1A3			CASP2	PRAF2	ADRA2C	C9orf170
SLC2A1	GAST	WNT5A	KLHL29			DTD2	RGS12	C9orf85	TBC1D23			CALN1	PLP2	ZNF365	RAB3B
BCL2L12	HAP1	TMEM168	ATF6			RP11-210M15.2	OTOP1	RIMKLA	TANGO2			FGF14	GAGE1	MPDU1	ACAP2
AHRR	HAP1	CRISP3	CALD1			RSPO1	TMEM128	L2HGDH	TCEA3			HMSD	GSPT2	C10orf67	FCHO2
SYT7	HAP1	IARS2	C3orf52			FRG2	TMEM128	SMAD7	TSPAN2			NET1	GPR173	DDR1	UNC45B
SH3TC2	NT5C3B	PPP2R5B	GPC5			TLR4	TMEM128	RBMY1J	SMG1			YWHAG	IQSEC2	COMMD9	RNF157
MRPS25	CNP	SYPL1	BTBD11			FGD4	ZBTB49	BLOC1S4	PCGF3			NKPD1	IQSEC2	CHCHD7	WSCD2
PRKAA2	DNAJC7	ZNF699	SMIM7			MLTK	ZBTB49	ANGPTL6	C3orf38			METTL9	IQSEC2	C7orf13	NEXMIF
ASCL5	DNAJC7	AC022692.1	FBXW8			PAICS	CYTL1	RBAK	PRUNE2			LIN7C	TSR2	CNOT6L	STEAP4
DCX	NKIRAS2	ZFAT	SNTB2			HIGD2A	STK32B	RAB9B	CACNG4			ESRP1	ITIH6	CD300LF	PNPT1
GRASP	NKIRAS2	TCTN3	EFTUD2			CDC5L	STK32B	ARPC2	BHMT			CDK15	ZC4H2	CHRM5	LTBP3
PHACTR3	NKIRAS2	GABPB2	HELZ			SYNPO2	STK32B	ATP5G3	AAMP			IER3IP1	OPHN1	AC133919.6	PIGK
TNF	NKIRAS2	TSHZ2	ST3GAL6			DGKH	STK32B	AKNA	TAPT1			CPEB1	YIPF6	NDRG1	MICAL3
MOB1B	ZNF385C	ABCA6	ENOX2			COL1A2	STK32B	SOX21	NIP7			SURF6	EFNB1	ACOXL	TRIM10
ABI3	ZNF385C	FOXN3	RXRB			ZNF780B	STK32B	HDAC2	CCNJL			BATF2	OTUD6A	AC093726.4	ZEB2
ZNF549	KAT2A	MAPK12	PATE3			ACVR1C	STK32B	DOK4	MYOZ3			AP000867.1	P2RY4	AC145676.2	NUAK1
ATXN7	RAB5C	AKNA	AKNA			PGBD4	STK32B	SIAH2	PPIA			APCDD1L	RAB41	FIGN	DUT
KCTD10	RAB5C	ANKRD30A	ADH1B			FAM26E	STK32B	ZNF891	CDKN2B			B4GALT4	PDZD11	SERP1	SYNPO2
RPH3AL	MLX	TPPP3	SMOX			MAPK13	EVC	RSL1D1	ITPRIPL2			RNF115	SNX12	IQCA1	APC2
TRIM25	MLX	FASLG	ARHGEF12			PPARA	EVC	F13B	SORL1			RFX6	SNX12	TMEM169	PDAP1
MR1	EZH1	RNPC3	CTNS			TMCC3	CRMP1	SDE2	NDE1			PLXDC2	SNX12	ELF4	SP3
RBM3	AOC3	PLCB3	PDLIM4			CLVS2	CRMP1	KRTAP9-2	TMEM128			PTPN4	ZMYM3	ANGEL1	LGALS9C
TMEM164	PTGES3L	CASKIN1	DLL4			ARMC10	CRMP1	TMEM47	RRP1B			C11orf57	ZMYM3	NLGN4X	PLA2G16
PHF21A	RUNDC1	USP9Y	PLSCR3			TMEM56	CRMP1	C15orf38-AP3S2	HMGN4			SRRM4	RTL5	OTX1	OSBPL9
ACO1	VAT1	OLA1	SETBP1			XIAP	JAKMIP1	GPR180	IL6			CTTNBP2	PIN4	NBPF14	RHOU
PIK3R3	ETV4	ZBTB43	RUNX3			GALNT12	PPP2R2C	TRIM52	TMIGD2			CTRC	PIN4	THAP6	RAB3IP
CHRM2	SOST	SPACA5B	TMOD3			COQ2	PPP2R2C	LECT2	GORAB			NIPAL2	HDAC8	SORD	WWOX
HLA-E	DUSP3	NCOA1	RAB2B			HCG27	PPP2R2C	AGTR2	SH3PXD2A			PCDH11X	HDAC8	VRTN	GSK3B
C1orf162	DUSP3	GAP43	SIRPG			MAGEA6	PPP2R2C	RPTN	LRRTM4			ZNF783	HDAC8	CTAG2	SLC4A8
HAO2	MPP2	PTCH1	RANBP2			NOL4	PPP2R2C	SERPINB13	TNFRSF9			VPS13B	HDAC8	UGT2A1	RAB18
PPP1R1C	MPP2	UBAP2L	ERAP2			PRDM14	PPP2R2C	SOX7	CIITA			GCLM	HDAC8	FAM228B	VPS53
SAE1	MPP2	KDM5C	POMT2			PDIK1L	PPP2R2C	NSL1	SPCS3			LIF	PABPC1L2B	REST	KIAA0513
SLC26A9	MPP2	STXBP4	SLC35D1			C16orf95	PPP2R2C	SGSM3	NCOA1			C1orf189	PABPC1L2A	PCBP4	C20orf202
RHOC	MPP2	RWDD4	COL17A1			MAGEA3	MAN2B2	GRIA4	RFC2			SEMA4D	ZDHHC15	CCDC151	DIRAS2
KIRREL3	MPP2	MMAB	MAF			PRLR	MAN2B2	KCTD9	HIF1AN			RNF8	ZDHHC15	KCNJ12	NGDN
FMNL3	MPP2	HEBP1	ADORA2A			PDE3A	MAN2B2	PLS3	DCAF7			CLMP	TAF9B	OSCAR	KIAA1549L
UGCG	LSM12	CXorf59	RGMB			ZNF860	MAN2B2	CSNK1A1L	C16orf46			METAP2	HDX	AC074091.13	PRIMA1
C16orf98	G6PC3	AC005481.5	ZIC3			FAM210A	BLOC1S4	CCDC173	WNK3			CNNM3	HDX	TSEN54	P2RY8
FGD6	HDAC5	HSD17B10	SHC3			ZC3HAV1L	KIAA0232	RBM11	FAM111A			AC010327.2	HDX	SNX5	FAM213B
CDC42SE1	HDAC5	NET1	POU2F1			NFAT5	KIAA0232	HOOK2	BCL2L15			CECR2	SATL1	SMOC2	LRRC10B
SLC15A3	HDAC5	DAPK1	TMEM239			HOXA4	KIAA0232	ITGA11	HP1BP3			SHISA6	TSPAN6	NBPF20	MDN1
CCDC97	HDAC5	SSBP4	GSPT2			ZNF682	TBC1D14	ITGA7	RASGRF2			ITGA9	RPL36A-HNRNPH2	HEG1	FAM205BP
CYP27B1	HDAC5	AKR7A2	ZCCHC4			NUDC	TBC1D14	MAGEA9	SYT6			CCDC180	RPL36A-HNRNPH2	CTAGE1	IL11
CHST11	HDAC5	SMARCE1	RIC8A			QTRTD1	TBC1D14	MAGEA9B	CREBRF			FMO2	PLP1	GIGYF2	PIGG
RASGRP3	ASB16	TMX2	ABCG4			IARS	TBC1D14	HACE1	APOBEC3D			P2RX6	PLP1	C3orf43	ABHD15
GALM	TMUB2	CCDC172	XYLT2			LONRF2	TBC1D14	FPGT	SCLT1			MTMR3	PLP1	DPYSL4	TRAK1
DEDD	TMUB2	LINGO2	LYSMD1			DENND5B	TBC1D14	EMP2	AAGAB			OSBPL10	MUM1L1	SPCS3	APOL6
EBPL	TMUB2	CYP11B2	UGT3A2			ZNF347	TBC1D14	ENPP6	OXGR1			OGFOD2	RIPPLY1	DLG2	SCN2B
ZNF605	ATXN7L3	GJA3	ZNF641			MPLKIP	TADA2B	DDX60	INTS3			TOM1L1	RIPPLY1	RPA4	TBC1D16
SSH1	UBTF	ZNF827	TK2			OARD1	TADA2B	TEAD1	SEMA3G			FBXL17	RBM41	PYCR1	SPECC1L
SNX9	UBTF	TOP2A	AHCY			NUCKS1	GRPEL1	PSMG1	TRAM2			FN1	RBM41	PDPK1	MAP6
HTR1F	UBTF	SEMA3D	PHYHIPL			RFESD	SORCS2	RRP1B	SGCD			ASL	RBM41	CASZ1	SH3PXD2B
GTF2A1	RUNDC3A	TBX3	STK16			SIX4	SORCS2	GBA	CACUL1			SLC46A2	RBM41	EIF5	ADHFE1
PIGS	SLC25A39	SNX1	BICD2			NAT8L	SORCS2	SERAC1	EIF2S3			KCNAB2	FRMPD3	TRIM25	C9orf16
FAM109A	ITGA2B	NOTCH4	SRSF3			FAM118A	PSAPL1	SLC41A1	ERC1			DLX1	FRMPD3	DNM3	WDTC1
KRT76	CCDC103	TBC1D10C	SLC4A8			SLC22A3	PSAPL1	FAM76B	ABCB9			CD84	BCO2	INHBC	DOK6
TCP10L2	DCAKD	AKAP1	HYOU1			ASB1	AFAP1	MPHOSPH9	LAMC1			ATXN7	BCO2	AC132186.1	DNAJC21
ELAVL4	NMT1	CNN3	AMOT			STON2	AFAP1	IBTK	RLF			GSTM2	NCAM1	DNAJC27	RSPH4A
ZNF572	PLCD3	MORN4	HIPK2			CHRNG	AFAP1	MKLN1	TMEM86B			TTC39B	NCAM1	RNASE13	PLIN4
ZNF829	ARHGAP27	CCDC69	JADE2			KIAA1147	SH3TC1	CAPZA2	KBTBD6			MRPL12	DRD2	MID1	SIRT5
IRF2	LINC02210-CRHR1	ANO6	ZXDB			ABRA	HTRA3	RHPN2	ELOVL2			ZNF230	DRD2	SLC39A7	ARFGAP2
ADCY10	CRHR1	MGEA5	SPRN			RGSL1	HTRA3	HIAT1	SNX1			IL6ST	ZW10	GDPD4	RPL23A
IRF4	CRHR1	DDHD2	CTAGE1			CSNK1A1L	ACOX3	IKBIP	ZNF530			GPD1L	ZBTB16	ALG1	ABHD4
FOXF1	CRHR1	COQ10B	SLC39A9			ARID3B	ACOX3	GNG12	ZBTB37			SKA1	ZBTB16	INSRR	SYNJ1
BROX	CRHR1	TSPAN9	PPM1H			CDK1	ACOX3	C17orf105	HDAC9			MYO5B	RBM7	SEC14L5	BSN
ZNF207	CRHR1	FGF7	OLFML2B			AFAP1	GPR78	GOSR1	CLSPN			C19orf12	RBM7	NBEAL2	SHE
PSMD11	MAPT	ZNF185	SNX6			LPGAT1	CPZ	KRTAP4-9	GNPNAT1			GPR12	RBM7	LINC00637	SERINC2
SLC1A4	MAPT	ALDH2	GAP43			UBE2V2	HMX1	HFE	MGA			WBP11	RBM7	SLC16A6	EXOC3-AS1
SPPL3	MAPT	ZZZ3	LAMTOR3			C4orf29	USP17L10	RPS3	ETF1			RAPGEF5	SIDT2	FOXD4L6	PML
TMEM194B	MAPT	ZFHX2	PDX1			COX20	USP17L10	ZSCAN5A	F11			HAS1	PCSK7	GJC3	AP1M1
HELLS	MAPT	TRAPPC6B	DSEL			AGO3	USP17L10	VPS37C	PAM			SLC26A2	PCSK7	CAMSAP3	STRBP
PRKCA	MAPT	LINC00675	GNAQ			CWF19L1	USP17L11	ADCY9	ZNF672			SH3RF2	FXYD2	XRRA1	SDF4
IREB2	MAPT	BHLHB9	BPIFB2			GUF1	USP17L11	SCLT1	TARDBP			MAPRE2	FXYD6	DNAJC5G	NR6A1
WBP2	MAPT	GOLGA6L1	OCA2			CLSPN	USP17L12	ZBTB43	C11orf87			RELA	FXYD6	PHACTR3	NOL9
GAD2	KANSL1	AC091801.1	PID1			GMPS	USP17L12	RIOK2	ZSCAN25			LBH	FXYD6	CALML5	AMACR
AC074091.13	KANSL1	TSPYL6	STRADA			KIAA1549	USP17L13	NUP155	PDE7B			CHD9	FXYD6	MCM2	TMEM201
TBX20	ARL17B	EIF4H	TBL1X			MYO1C	USP17L13	CDK1	LMO2			CCDC47	SCN4B	MMP25	PCDHGB1
CXorf24	ARL17A	PPP4R1	SLC12A4			AFAP1L1	USP17L15	RPF2	NPR3			DCAF12L2	SCN4B	SH2D6	PCDHGA4
C1orf172	WNT9B	SAMD8	NIT2			PEX7	USP17L15	SEMA3A	ZBTB2			RAB40C	SCN2B	NAA16	AKAP11
AC105020.1	GOSR2	FCAR	BRK1			ARPC3	USP17L17	ZNF367	DNAH3			NRP2	MPZL3	DNAH8	ATP6V0B
GLYATL1	GOSR2	DAZAP1	ARHGAP1			GPR39	USP17L17	CTR9	CUL4A			SRF	MPZL3	ACCSL	CLN6
MTHFR	GOSR2	NRAP	RUBCN			RAPH1	USP17L18	VIP	NWD1			PRR23A	TMEM25	BRWD3	RBM20
IPP	GOSR2	TCAP	DEGS2			VHLL	USP17L19	DAB1	CSMD3			IGSF11	ARCN1	RHOU	CERS1
CECR2	GOSR2	HBS1L	CDH6			ZNF70	USP17L19	ITGAV	UTP23			GPR26	DDX6	CYTH1	ZDHHC20
SPTLC3	GOSR2	ADO	SEH1L			PARD6G	USP17L20	CYP2E1	SATB2			SOWAHB	DDX6	FKBP2	SWT1
TRIM67	GOSR2	LETMD1	PLPPR2			CLDN18	USP17L21	SLCO2B1	CTSS			IST1	HMBS	ASAP3	TMEM132D
NGDN	GOSR2	RIOK2	SSH1			ADAMTS2	USP17L21	ZDHHC23	EDEM1			PTGES2	HMBS	RFC5	WDR5
LRRTM1	GOSR2	DDX49	SLC26A8			SLC35A2	USP17L22	CYYR1	MYLK3			TRIM39	HMBS	ZNF33A	MAPKAP1
OLIG3	GOSR2	LMO4	ENPP3			C15orf40	USP17L22	KCNAB1	UBE2Q2			CALHM1	DPAGT1	CSGALNACT2	ALDH6A1
GPANK1	GOSR2	CBS	REXO4			CDADC1	USP17L24	PCGF6	TIGD6			BMPR1B	HINFP	PPP1CA	ACPP
RCE1	CDC27	ARID2	GIT2			CASP14	USP17L24	GAD2	USP24			SDK1	ABCG4	CSNK1G1	HMOX1
CARD10	CDC27	P2RY1	DYNAP			WDFY1	USP17L25	MED9	ITGA10			SLC25A10	ABCG4	RNASE4	PNLIPRP3
RPL37	TBKBP1	FAM92A1	FRMPD2			ZNF726	USP17L25	GABPA	CCDC171			AARS2	CBL	RNASE4	RBAK
C16orf70	TBKBP1	GNPDA1	CASK			NOM1	USP17L26	SPANXA1	TRIM13			SLC36A4	MCAM	B4GALT4	DLD
XYLT2	SCRN2	KRTAP4-3	ADAMTS2			DSN1	USP17L26	TAS2R20	PTCD3			MICAL2	MFRP	SEMA6C	GPR26
RGMB	SP2	C16orf52	SLC26A9			SEPT8	USP17L5	MSMO1	PRDM14			NAA40	USP2	KDELC2	ZNF787
ARHGAP28	NFE2L1	GOLPH3	RBM20			ERBB4	USP17L5	CENPA	MIER3			PLA2G5	USP2	OTUD7B	TMEM164
NDUFA5	HOXB9	CEACAM3	SCGN			UPF3B	USP17L27	NOC3L	PPP1R12A			UBR2	THY1	TPCN2	CDH6
DIRAS1	TTLL6	POU3F1	C15orf52			MPZL1	USP17L27	AKR1D1	ADPRH			RP11-366L20.2	POU2F3	GOLPH3L	PAK6
CLSTN2	CALCOCO2	C19orf60	CD72			YKT6	USP17L28	DNAH6	ZNF765			ZBTB39	POU2F3	BTLA	CORO2A
ZNF516	SNF8	NAT1	CAST			ANKRD45	USP17L28	VAT1L	KCTD11			SLC44A1	SC5D	GNPNAT1	SEC14L5
ADORA2A	GNGT2	FOXD4L3	EPC1			HACE1	USP17L29	DNAJA2	SDC2			FOXP3	VWA5A	SLC4A10	PROM2
PPIL1	GNGT2	PAPD7	HNRNPUL1			EPT1	USP17L29	AQP11	DR1			DMTN	VSIG2	BCL2L12	TECPR1
STIL	GNGT2	ZSCAN30	CCNH			SMC1A	USP17L30	CCR2	RANBP6			GPD1	TMEM218	PTPRN2	FOXE1
CDRT1	GNGT2	SMNDC1	PAEP			MCM8	USP17L30	ZNF558	SFT2D3			MBD1	TMEM218	GANC	PTPRD
VPS26A	PHOSPHO1	C4orf47	TMEM252			PLCXD2	DRD5	TRPA1	C9orf64			PACSIN3	TMEM218	FAM180B	TCF19
AQP9	ZNF652	SUOX	SFRP1			C5AR1	SLC2A9	HYLS1	SCN7A			ZSWIM5	TMEM218	C12orf76	LFNG
SPRY1	ZNF652	GPM6A	SLC25A30			TMEM38B	SLC2A9	APPL1	XXYLT1			SLC4A10	TMEM218	MTMR6	SEMA5A
FAM73A	ZNF652	GALNT1	INTS3			ZNF615	WDR1	LIN52	AXIN2			SLC6A6	TMEM218	SERTM1	CABYR
CMTM3	SPOP	FMNL2	SYDE2			R3HDM2	ZNF518B	TRIAP1	SIKE1			HTR6	TMEM218	KIAA1257	CAPN1
PTK2	SPOP	TEDDM1	LEPROTL1			FRG2B	CLNK	CNGA3	TRIAP1			BBS1	ACRV1	SMG1	FAM208A
ETNK2	SPOP	WNT8B	GTF2E1			LGR5	BOD1L1	CLNK	CXCL1			RYBP	ACRV1	TRIM65	INSR
FKRP	SPOP	MON1A	ZNF264			PRDM8	BOD1L1	KIR3DX1	NABP1			C15orf52	PATE2	TPD52	GABRA4
SLC16A2	SPOP	SOX21	USP31			SLC4A8	C1QTNF7	BCLAF1	RNF126			VRTN	ETS1	MYO15A	AP1S1
AL590822.2	PDK2	AL359878.1	FLNB			EIF5	C1QTNF7	AC103588.1	ABL2			SLC10A2	ETS1	MFN1	MED18
FLJ14816	PDK2	SNAI3	FA2H			FHAD1	C1QTNF7	ZNRF1	CES2			LCMT2	ETS1	C19orf38	HMGCLL1
C3orf52	PPP1R9B	ESM1	ATP9B			RBPMS2	C1QTNF7	GABPB2	CDK1			KIF5C	C11orf45	RHOC	TADA3
RAB26	KLHL17	SPHKAP	AGRN			SOX9	C1QTNF7	SLFN13	DDHD2			FMOD	C11orf45	SLC7A1	CACNB2
ELF1	C1orf159	ZMAT3	JDP2			PCGF5	C1QTNF7	SPANXB1	TRAK1			KCNK10	KCNJ5	UBN1	CHST12
RNF224	SSU72	PAQR8	FAM219B			LSG1	CC2D2A	ATF7IP2	MKNK1			SCIMP	APLP2	SCP2	RBM24
C22orf46	SLC35E2B	PAG1	SHE			CTD-2162K18.4	FBXL5	COA3	SP4			SORCS2	ADAMTS15	RALGAPA2	SIPA1
POM121L2	SLC35E2B	PATE3	POU3F2			CDC42SE2	FBXL5	SMC5	PRRG4			PTBP2	NTM	LIN7C	CCR6
JMJD8	SLC35E2B	PDDC1	PELI3			RHBDD1	FBXL5	ZNF28	SLC2A11			KIF18B	OPCML	RIMS4	NRXN1
DGCR2	SLC35E2B	CLCN6	SLC38A7			UGT8	FAM200B	MIA3	DNAH6			RET	OPCML	CLDN7	UCK1
TTF2	NADK	MYH10	ZNF555			ICK	CD38	HDX	FYB1			PARVA	SPATA19	KCNS3	LRRK2
C10orf71	GNB1	CTBS	B4GALT7			CARD8	PROM1	TAF9B	KDM1A			SYS1	JAM3	CCDC149	KATNAL1
COL6A1	GNB1	MED28	CPN2			DCUN1D5	PROM1	ELOVL2	AMMECR1			IKZF4	JAM3	ALPL	TTC23
SLC6A1	GNB1	ATP6AP1	FAM109B			PDE7B	PROM1	OSTF1	CEBPB			BHLHE40	VPS26B	FOXF2	SLC7A2
PELI3	GABRD	TRIM49C	SDAD1			CD58	PROM1	KPNA3	PLEKHG1			C2orf82	B3GAT1	KCNMB1	RBM17
TMEM52B	FAAP20	WFIKKN2	C17orf102			UBA2	PROM1	RB1CC1	ZNF491			PPP1R12B	B3GAT1	ZBTB4	CLDN2
PKP1	FAAP20	ARID5B	TMEM108			TMOD2	PROM1	TNKS	CETN2			GRINA	B3GAT1	HHLA2	CXorf40A
SPEF1	FAAP20	SLC36A3	TMEM19			RBM28	PROM1	FSIP1	TENM3			FAM217B	SLC6A12	PRAMEF1	ARL4C
P4HA2	PEX10	ANKMY2	ACER1			LIN7C	PROM1	ZNF33B	ZSWIM5			KLHDC7A	ERC1	S100A16	ADAMTS14
BLMH	PEX10	PLCXD3	ADA2			AKAP13	PROM1	BRD2	FOXO3			CYFIP2	ERC1	STX3	CA4
MAFG	TNFRSF14	ASPG	HTN1			GAREM	PROM1	KDM6A	PDE1A			CD177	ERC1	SCUBE1	RASGRF2
TMEM196	TP73	C5orf47	ELMOD2			RABEP1	PROM1	SESTD1	CDC7			UPF3B	FBXL14	NOL4	FOXL1
CEBPA	TP73	ZNF501	ATRNL1			PAPOLG	PROM1	SEMA3D	CYB561			CD4	CACNA1C	ZNF687	RTP1
NBN	TP73	RRP15	C5orf22			POLR1A	TAPT1	SPTBN1	HTR2C			IL36RN	ITFG2	COX11	TMEM178B
CASP2	TP73	POGK	NKAIN1			ALDH1A3	LDB2	BVES	WDFY1			AQP2	TULP3	GOLGA8B	UGT3A1
GNG12	TP73	KIAA0100	SCARB1			SASH1	LDB2	UBFD1	KCNJ3			ZNF117	TULP3	PPP2R2C	CD6
NXF1	TP73	HDX	SSPN			TBP	LDB2	GJA3	ASAP1			SLC25A53	TSPAN9	ATP6V0B	FAT3
KIR2DL1	TP73	DEDD	EPB41L1			GOLGA6C	LDB2	MRPL35	DYRK2			JAM2	TSPAN9	ABCC4	TFCP2L1
PGM2L1	TP73	ZNF235	DBNL			NUP54	LDB2	ZNF532	ZFAND5			MAGOHB	PRMT8	MRGPRF	WDR1
DUOX1	TP73	CCR10	ZBTB7C			CYSLTR2	CLRN2	FBXO38	NLN			RP11-111M22.2	PRMT8	PARD6B	FEZ1
ITGB3	TP73	FHL1	CD164			DCAF4	MED28	TM4SF20	SLC41A1			PTPRT	TNFRSF1A	TNFRSF12A	AGPAT4
TTC9	TP73	RAPGEF2	CAPN2			VCPKMT	FAM184B	UBE2V2	NRAS			DRAXIN	LTBR	GALP	JRK
LY6E	TP73	GABPA	CD59			ZNF699	DCAF16	TET2	RIC8B			FBXO24	VAMP1	ZNF430	CYCS
LMO3	TP73	FAM126B	PLPP4			THAP10	DCAF16	C1D	PKNOX1			DNAH10OS	VAMP1	GJC1	PRAMEF1
EVX1	TP73	MTERF	SRF			ATG3	NCAPG	ACSS3	GCN1			TTLL11	VAMP1	SPDEF	SPTBN2
ARRB1	TP73	C10orf99	GSTM2			CNOT6	NCAPG	TTC5	PTGDR2			EDAR	VAMP1	MAMDC2	L2HGDH
FGFR1OP	TP73	INPP5D	GDI1			SCD	LCORL	RBL1	PCDHB9			ESRRA	IFFO1	OR9A2	GABRQ
STIM1	TP73	ZNF438	GNAT1			CCDC127	LCORL	ALDOB	SEC14L2			DPYSL3	IFFO1	SAMD12	NSD2
MANEA	TP73	CCT5	NSUN5			NUP155	LCORL	FAT3	VAMP2			BRI3BP	IFFO1	HPS6	CD34
CLIC5	LRRC47	C9orf78	DNMT3A			TRIB1	SLIT2	KIF5C	YIPF4			FAM210B	IFFO1	C17orf102	IQGAP1
SLX4IP	NPHP4	ASCL4	NAA40			MRPS30	SLIT2	FRS2	BLMH			IGSF3	LPAR5	C19orf6	SEMA6C
PLA2G2F	CHD5	P2RX5	EZH1			ZBTB8B	SLIT2	STK4	TXNDC5			ZNF324	ING4	EPDR1	PAX8
ZNF107	NOL9	CST5	FECH			PURB	SLIT2	YIPF4	YEATS2			TCEANC2	ZNF384	SASH1	SLC25A15
KIR2DL3	THAP3	SLC5A12	IDH3A			SSH1	SLIT2	MGEA5	ZMYM2			PLCB1	ZNF384	ZFC3H1	C3orf18
SRCIN1	DNAJC11	MED31	ZNF25			LANCL3	SLIT2	ZNF611	LIN7C			TMEM86A	ZNF384	RAPGEF5	DPP8
CAPZA1	CAMTA1	PTK2B	SPTLC3			ZNF587	SLIT2	HHAT	GNA13			KLF7	GNB3	STMN3	NFIC
HSD17B10	UTS2	DSC2	NPTX2			C20orf196	SLIT2	SCN9A	FAM118A			KIRREL	GNB3	POLR2C	VAPB
TSSC1	RERE	AK1	CCL22			LAMTOR3	PACRGL	ALDH6A1	ADAM12			SAMD10	LRRC23	ARRDC2	TSPAN9
ARFGAP3	CA6	FEZF2	BAALC			ATP7A	PACRGL	PGR	RIPPLY3			DAGLA	LRRC23	ENTHD2	WNT5B
CDIPT	CA6	ABCG2	MTMR12			EIF3F	PACRGL	CELF2	PLEKHG7			RP11-247C2.2	BFAR	LIFR	EPN3
ARHGAP10	H6PD	FAM180A	GLOD5			ZNF620	PACRGL	HBS1L	PAFAH1B1			CD34	NDE1	ANTXR1	INTS7
CFL2	CLSTN1	SLC22A23	ARF6			NUDT3	PACRGL	CA5B	CARD6			IL1A	FOPNL	OR56B4	C17orf107
BBS4	CLSTN1	HNRNPC	DARS2			MAPK1IP1L	PACRGL	DCBLD2	HOOK3			MXD3	FOPNL	RP11-93B14.6	DHX33
PLA2G4C	CLSTN1	AKAP10	TESMIN			NR2C2	KCNIP4	CCDC93	H2AFV			PAN2	FOPNL	TRIB2	ST6GAL1
POLR3H	KIF1B	PFN2	NOVA2			KATNAL1	ADGRA3	VPS35	STX7			CDS1	XYLT1	FAM40A	SLC25A10
PHF12	UBIAD1	TF	DDB1			RBAK	PPARGC1A	RAPH1	CSGALNACT2			KIAA1644	COQ7	RD3	IFFO2
CCDC176	MAD2L2	C14orf28	FGB			RB1CC1	PPARGC1A	MLEC	HLTF			CDC25C	VPS35L	FAM193B	BDH1
PRAMEF14	MAD2L2	SERAC1	ATP1A2			RP11-178L8.4	CCDC149	RRP15	SLK			ZNF74	VPS35L	TFPI2	PAX7
ZNF599	MTHFR	SS18L2	ZDHHC3			SPO11	CCDC149	PTEN	FBN2			ZNF792	LYRM1	FKBP5	TAL1
UBXN7	MTHFR	PRX	UCK2			PTPRQ	CCDC149	DUSP19	RPRD2			ZNF652	LYRM1	NCBP2	ZMYM3
CGN	MTHFR	RPS3	AVPR2			RPS17	CCDC149	DCP2	PEX19			NOM1	LYRM1	CAPRIN1	GRAP2
TM4SF4	PLOD1	APOBEC3H	GLYATL2			ANKDD1A	CCDC149	ZNF207	SMARCA1			ERI1	METTL9	IQGAP3	TMEM229B
MED14	C1orf158	RBM27	ATOH7			AC005003.1	CCDC149	HIPK2	CD22			SLC46A1	VWA3A	TRIM71	FEZF1
TP53RK	C1orf158	AGTR2	ZNF337			CROT	LGI2	GJC1	WDR5B			SLC37A2	EEF2K	CSNK1E	ZFYVE1
PBX1	LRRC38	ETNK2	STEAP4			BLMH	PI4K2B	PEAK1	CACHD1			CCR6	EARS2	ANKRD13B	ZFP3
MANF	PDPN	DSCR3	TSPAN31			RPS17L	PI4K2B	PLXNA4	IRF4			TNFRSF10A	DCTN5	APCDD1L	COL11A2
HIST1H2BD	PRDM2	ANKIB1	EIF4EBP1			GNA13	PI4K2B	LPGAT1	AGGF1			MUC6	DCTN5	SEMA4C	ZNF776
PDGFA	KAZN	SMARCAD1	CHGA			BAHD1	ZCCHC4	NOVA2	USP6			FAT3	PLK1	PPCDC	AHCYL1
ATRAID	KAZN	SMCR7	ZCCHC17			SLC5A3	SLC34A2	SLC35D1	CCDC144A			CACNA2D4	KIAA0556	OTUD1	HYDIN
FSD2	KAZN	KIF19	ZFR2			SFT2D3	SEL1L3	CSNK1G1	MEIOC			CHRM2	GSG1L	SENP6	BTN2A2
ADAP2	TMEM51	HECW2	CDH23			ZBTB8OS	SEL1L3	CBX7	KIAA0754			THAP3	GSG1L	SLC9A1	SLFN5
PHF1	TMEM51	CLUL1	VTI1A			TNKS	SEL1L3	SYNRG	DENND1A			CELSR2	SBK1	DERL1	SMIM13
C2orf44	CASP9	AURKA	BSDC1			ZDHHC13	RBPJ	TMEM132B	ARHGAP12			CDS2	QPRT	ATP1A2	TMEM182
ARPC5L	SLC25A34	GRWD1	SC5D			PHACTR4	RBPJ	LIFR	MAZ			JOSD1	CDIPT	NANP	BAK1
AL590483.1	PAX7	CAV1	AMER2			CABLES2	RBPJ	ZNF148	RUBCNL			MFSD9	CDIPT	PRDM10	SLC25A25
RP11-93B14.6	EMC1	THUMPD1	SERTAD3			KRT222	RBPJ	ALDH7A1	C1orf216			EFNA5	HIRIP3	WDR35	SLC12A5
MECP2	EMC1	ADIPOR2	C9orf57			SGCD	RBPJ	JMJD6	LDB1			AC005606.1	HIRIP3	ESRRB	METTL6
TFAP2B	EMC1	ZNF71	TMEM255A			INPP5B	RBPJ	RFFL	TIMM29			TMEM184B	INO80E	PDGFC	SNX19
SLC4A8	MINOS1	PIGM	HNF1A			ATG2B	RBPJ	KIAA1919	COL1A2			BLOC1S3	INO80E	CD69	SELENON
TSR2	MINOS1	HCFC1R1	SNU13			CCNE1	RBPJ	SESN3	SNX18			VAV3	INO80E	AC010536.1	KIAA0319L
FAM107A	RNF186	CREB5	TACO1			KIAA0586	RBPJ	BRD3	AMOTL1			TYSND1	ALDOA	SCN5A	BSDC1
CELF1	OTUD3	ST8SIA5	BRPF3			RCN2	RBPJ	CUX2	DPT			CGN	ALDOA	KRT85	HOMER2
GLRX3	PLA2G2A	SCN9A	DNMT3B			IGF2BP1	RBPJ	ATP2B4	ABCC3			ARNT2	ALDOA	FAM122A	EVA1A
POLR3F	PLA2G2D	GPX7	PPIL2			ZFC3H1	RBPJ	CABLES1	ATF1			NOS1	ALDOA	FBXO33	ZNF263
AMIGO1	CAMK2N1	GPC5	GFM1			IFIT3	RBPJ	GABRA4	GPR155			AL049840.1	CD2BP2	SLC39A13	ARL10
EMILIN3	FAM43B	LGR6	ASPH			NFATC2IP	RBPJ	RRP8	EPG5			PKHD1	CD2BP2	B3GALT5	TRDMT1
MIDN	HP1BP3	TMEM246	ZNRF1			LILRA2	RBPJ	PTRF	RBBP4			HK2	PHKG2	KCNB1	EHD1
ERGIC1	ECE1	GTF3C2	CALCOCO2			MSS51	RBPJ	UQCRB	HIPK3			B4GALNT3	RNF40	NUP43	CSPG4
EBF2	ECE1	TRMT10B	ASH1L			C17orf100	CCKAR	CYP4F3	EEA1			SMUG1	HSD3B7	AP1M1	CNTF
MBD1	ECE1	ZNF620	PNO1			HIST2H4B	TBC1D19	WDR37	NNT			PRDM2	HSD3B7	CACNA2D4	MXD3
ARL8A	ECE1	RAB6A	SUPT5H			GCM1	TBC1D19	LHX4	RASSF5			SYNGAP1	STX4	FAM154A	GFPT1
NUP188	NBPF3	TANC2	CDS2			ANGPTL7	STIM2	PDE7B	UBE3B			SLC6A19	KAT8	SLC37A3	PRPH2
TRA2A	USP48	SCAMP5	ZBTB22			LIMA1	STIM2	C22orf29	TNRC6C			ADAM19	PRSS8	SRPK1	IQSEC2
FZD8	CDC42	STK4	BSN			ADAMTS9	STIM2	GTPBP10	HNRNPF			CACNA1I	SLC5A2	AC073082.1	GNB4
SCN4A	CDC42	CTD-3074O7.11	PML			GPSM2	STIM2	ADAM12	ACTC1			PSD4	ZNF720	LRP2BP	ADH5
KLHL21	CDC42	MC2R	TXNIP			CBX6	PCDH7	PDPK1	NF2			ERBB4	VPS35	EIF2S1	KLHDC8B
PTK2B	WNT4	LEMD3	RASSF3			ACTR2	PCDH7	MLL2	SESN2			IGFN1	NETO2	ARHGAP12	SPOCK2
PRAMEF13	WNT4	RP11-366L20.2	PDE7B			DYNLL2	ARAP2	C10orf54	MSI1			TRAM2	LONP2	LEPROTL1	FAM126B
ZNF180	EPHB2	NOC3L	AP1M2			PLA2G12A	DTHD1	HEG1	PDHX			ZBTB34	LONP2	LGI3	USP46
WSCD1	EPHB2	ZNF559	CXCR6			KIAA0430	DTHD1	ANKS6	LMO7			KSR1	C16orf78	SEPN1	CLCN3
SNAP29	EPHB2	RHPN2	SREBF2			MPV17L	NWD2	PLAGL2	LTN1			SLFN5	SNX20	ZBED1	MRTO4
EPB41L1	EPHB2	PLAU	RSAD1			PPAT	C4orf19	HRK	VSTM4			RBMX2	SNX20	SPOPL	TJAP1
STK4	EPHB2	ZNF532	TSGA10			NCMAP	C4orf19	TBL1XR1	GPRIN3			PTPRK	CYLD	ZEB1	STK40
PARP15	LUZP1	SPDYA	SLC6A20			PAIP2B	RELL1	ACADSB	WDR44			FZD3	CYLD	SH3BP4	LNPEP
KIR2DL4	LUZP1	GSTM2	STARD7			NOC3L	RELL1	GNPNAT1	DST			NUDT16	CYLD	ACTG1	CSNK2A1
SPDYA	HTR1D	DPM3	ZFP3			NPY4R	PGM2	WASF2	TTC21B			COX7A2L	CYLD	TMEM201	SYNJ2BP
THAP10	HNRNPR	KLHDC5	SIGLEC14			PSD4	PGM2	AMZ1	STK19			UBQLN1	CYLD	MAVS	KAT2A
CCDC130	HNRNPR	RBM11	PAPD5			SCYL3	TBC1D1	MTAP	ADRA1D			SP1	CYLD	C7	SUB1
OR9Q1	HNRNPR	PAWR	FAM161A			PCGF3	TBC1D1	SLC6A5	AMIGO1			CDC42BPG	CYLD	MTAP	CCDC190
CHRNA2	HNRNPR	MFSD1	SCRT2			TMA16	TBC1D1	N4BP1	CCDC152			WAC	RPGRIP1L	RHOBTB2	AP3B2
CYP2B6	TCEA3	CDON	NDUFB4			SCP2	TLR10	DPH3	EIF4G2			CTD-3074O7.11	RPGRIP1L	LHPP	SLC37A2
KIF5A	ASAP3	GZMH	STXBP4			NOL10	TLR10	RFWD3	PCSK1			COL19A1	SLC6A2	GABRA4	POLR3H
LAPTM4B	ASAP3	ID4	CYP4A11			MRPS16	TLR10	FIGN	ZXDA			PNMAL1	NUDT21	SLC12A7	PAPD5
AL450307.1	ASAP3	FOSB	WNT7B			TRABD2B	TLR10	PDE4C	KIAA1024			SRL	FAM192A	MOCS1	GGT6
TEX22	ASAP3	CENPC1	MNT			RBP2	TLR10	RUNDC1	ADA2			ATXN7L1	FAM192A	ACADSB	BORCS6
ZDHHC24	GALE	FAM78A	CUEDC1			E2F6	TLR10	SLC46A1	EIF5			MOCS3	FAM192A	ANLN	ITGA2
CDKN1A	PNRC2	GIMAP1	UNKL			PANK3	TLR10	RAPGEF5	NFAM1			CNNM4	RSPRY1	YTHDC1	FUT2
TDRKH	PNRC2	NKX2-2	ADAP2			DCUN1D1	TLR10	KIF3B	SIGLEC7			RSRC1	PLLP	C20orf160	MMAB
PDE1B	REPIN1	DUSP7	FAM84B			CEP104	TLR10	NCAM1	IGF1R			COA5	CIAPIN1	RGAG4	TNFRSF9
CSNK2B-LY6G5B-1181	GIMAP2	GIPC2	NCMAP			AC004899.1	TLR10	TXNDC15	UNC13A			EPT1	CIAPIN1	KHK	TCTA
CXCR6	GIMAP1-GIMAP5	C5orf22	PCLO			KIF5B	TLR1	RIMS4	NUCKS1			CDCA4	DOK4	FAM21D	ORAI2
SULT2A1	GIMAP1	TRPA1	MYSM1			DCAF13	FAM114A1	CRISPLD2	GPR83			APBB2	DOK4	WARS	AKR1C2
YPEL1	GIMAP5	NCKAP1L	BGN			PRAMEF14	FAM114A1	WDR5	CLDN12			HOXA7	KIFC3	RREB1	FEM1B
SMARCA2	CDK5	TMCO7	RNF187			RP13-512J5.1	TMEM156	MAST3	FKBP1B			EIF4EBP1	KIFC3	PAPLN	TMEM250
MAP4K4	CDK5	HTN3	OPRK1			EMC8	KLHL5	SEC14L5	TMCC3			RBBP4	KIFC3	FSTL4	ZNF74
RARB	NUB1	FAM216B	RAB11FIP2			SLAIN1	KLHL5	EIF5	ZNF543			KCNA1	KIFC3	PDZD11	LDB1
PPP2R5B	NUB1	RP11-383H13.1	KCND1			SEZ6L	KLHL5	C12orf65	HDAC4			RBCK1	KIFC3	VPS33A	PCDHGB7
ITGA2	RHEB	PPAPDC1A	GABARAPL1			ETV3	KLHL5	MNT	MYB			C21orf49	KIFC3	ZNF236	SESN3
RAPGEFL1	DPP6	GINS3	DNAJC21			ZNF85	KLHL5	ATG12	SH3YL1			KLLN	KIFC3	FOXP3	PCBD2
CHRNB2	DPP6	2020-09-09	MFSD1			PARVA	KLHL5	YPEL2	FAM198B			TICAM1	KIFC3	BRIP1	CRLF1
MOXD1	DPP6	C7orf41	POLR2A			NHLRC2	KLHL5	CCDC97	FNDC3B			LRFN2	KIFC3	CNPY4	ABHD2
ARHGAP32	RBM33	SHC2	CD84			NDFIP1	WDR19	CCDC149	ELF1			WNT7B	KIFC3	SMC2	MYO1D
HOXD3	RNF32	RNASEH2B	CMPK1			ZDHHC3	RFC1	ZDHHC9	ZBTB1			ACADS	CCDC113	C3orf67	PDGFC
SSBP4	UBE3C	FOXO3	ATP8B3			MARCH5	RFC1	SPOPL	TMEM192			MOB3A	CCDC113	OSTM1	SERF2
TSN	TDRP	ISOC1	XKR5			DLEU1	KLB	SDK1	KCNA7			ULK3	NDRG4	CARNS1	CPNE8
ZBTB10	TDRP	RBMX2	SNX13			ACOX1	RPL9	ARHGAP19	FDX2			GOLPH3L	NDRG4	HIST1H2AG	A2ML1
CXCL6	TDRP	PDE4D	ZNF616			EEF1A1	UGDH	GRIK3	UHRF1			NIPAL4	NDRG4	HPS3	PDGFD
ZFP36L1	TDRP	CDS1	FASTK			SDCBP	UGDH	SLC6A6	PPP1CB			ERI2	NDRG4	DHRS12	GFRA1
C10orf126	DLGAP2	GREM2	SSBP4			CTD-2545M3.6	UGDH	RHOBTB2	SLC39A8			AK2	NDRG4	ADH1B	RNF130
MFRP	DLGAP2	ZNF585A	TTF2			LRTOMT	SMIM14	CABP7	BTN3A1			DIO2	NDRG4	RAB9A	MPZL1
PRSS46	KBTBD11	SOCS3	PGPEP1			GALC	SMIM14	SH3BP4	STEAP3			SLC37A3	NDRG4	FABP2	GCSAM
CLVS2	MCPH1	KRBA1	ZNF445			DCTN5	UBE2K	ADH1B	LYN			PRKCA	NDRG4	JAM2	FAM189A1
PLSCR1	MCPH1	TMEM79	MED28			OSBPL10	UBE2K	RABEP1	ATXN7			BTF3L4	NDRG4	ANKS6	ADAM11
ZFYVE26	ANGPT2	C11orf9	N4BP3			FITM2	UBE2K	ZNF507	USP31			PSAP	NDRG4	C4orf19	THSD4
ACHE	XKR5	STAT1	CHRM5			UBE2K	UBE2K	PLEKHG4B	STXBP5			GMPS	NDRG4	NKX1-2	GTPBP10
PODXL	PRAG1	NAT14	ARFGAP3			ZNF35	UBE2K	SENP5	PAFAH1B2			MAVS	NDRG4	PRRC1	PPIP5K1
LANCL2	PPP1R3B	POLR3A	KCNC1			RUNDC1	UBE2K	XCR1	DENND1B			ANKRD13B	NDRG4	DDX20	TTPAL
CTDSPL	PPP1R3B	FAM109B	SMARCA2			N4BP1	UBE2K	DNM3	AP1G1			AMBRA1	SLC38A7	KCNC2	DHRS12
MCHR1	PPP1R3B	ZNF25	JUP			EGLN1	UBE2K	PEX26	STRBP			CLCN6	BEAN1	HIST1H4B	GORAB
WDR26	MSRA	SOX7	SLC6A14			AP5B1	UBE2K	CEP97	CCDC50			RUNDC3B	TK2	SLC4A4	OR2C3
CPEB4	FAM167A	CCDC155	HMCN1			ZNF366	UBE2K	CCND1	GABPA			CERS3	TK2	PSG8	TGFBR1
MARCKSL1	FAM167A	VPS37A	HUNK			SETD6	UBE2K	SYAP1	NRP2			SNPH	TK2	CCDC47	PTK7
UBALD1	FAM167A	NMRK1	AGO4			LRP6	UBE2K	ZNF592	SH3GLB1			PER2	TK2	ASB7	KIAA2013
R3HDM2	NEIL2	ERCC4	MEIOC			PHF12	PDS5A	C14orf1	RPS6KA3			PLCH2	TK2	PON1	GIGYF2
AK3	NEIL2	XYLB	CHIT1			CRX	PDS5A	AQP1	PEAK1			ZNF397	CMTM4	PARP11	PHF19
ARG2	NEIL2	EIF2C4	YWHAH			ERCC4	PDS5A	FDX1	TP53INP1			NR1D2	CMTM4	MCAM	KLC2
ADAM12	NEIL2	CASP2	MAPK1IP1L			GTF2IRD1	PDS5A	RUNX3	GADD45A			HOXD4	DYNC1LI2	CS	DCX
WRB	NEIL2	NCAN	EARS2			FAM110C	N4BP2	TSPAN3	TLR7			NR2C1	DYNC1LI2	RIN3	GOLGA5
ELMO1	CTSB	GNAZ	SUV39H1			RNF165	N4BP2	CCP110	TM4SF20			TICAM2	DYNC1LI2	C1orf110	ZNF317
SSBP3	CTSB	IREB2	PAX5			MN1	N4BP2	TMEM201	ZC3H8			ZNF749	ZSWIM1	LTA	DEPDC1
TXN2	CTSB	C17orf96	SMG6			AMIGO1	RHOH	ZNF430	PPP6C			KIAA1671	PLTP	DDHD1	PCED1A
MS4A6A	CTSB	ENPP4	KLF13			KIAA1045	RHOH	SLC28A3	DDN			SLC22A9	ELMO2	SLC16A10	PALM2
FKBP10	LONRF1	PLSCR2	GATC			SYT15	RHOH	FAM117B	DDO			GLYATL1	ZMYND8	VAMP8	FRMD4A
HTR5A-AS1	DLC1	CNIH4	FASTKD2			NUPL1	RHOH	FCRL3	CDC14B			CLN5	ZMYND8	ZSWIM6	IL1B
MUC15	SGCZ	MSMO1	RAB3IL1			MYOZ3	RHOH	MOCOS	PARD6G			OR4N2	ZMYND8	INHBB	CCDC7
TMEM252	TUSC3	TYMS	CD38			PFKFB3	RHOH	NAA40	FRMD6			ZPLD1	ZMYND8	ST6GAL1	ZSCAN12
TSPAN11	TUSC3	DERL2	ANAPC11			CALN1	RHOH	WDR35	CD8B			ADAR	ZMYND8	HMG20A	UBE2W
GHRHR	TUSC3	HECTD2	RMI1			PLA2G4E	RHOH	RBM5	MSS51			MLLT10	ZMYND8	VTCN1	KIAA1522
ZNF620	TUSC3	CCDC120	SH3D19			ZNF776	CHRNA9	CERS2	MKL2			PNPLA1	ZMYND8	AP005482.1	ITPRIP
GFM1	CNOT7	LRCH4	PSMB2			FAM178A	CHRNA9	C6orf141	ZC3H4			ACER3	ZMYND8	MAP3K1	RHOBTB3
MLEC	VPS37A	LIN54	PLXDC1			DKFZP434E1119	TNFSF15	ZDHHC22	KCTD16			RAB42	ZMYND8	WDR5	DNASE1L2
ZDHHC15	SLC7A2	CENPP	ANP32B			ST8SIA1	TNFSF15	ARFGEF1	PML			RABEP2	ZMYND8	ACE2	HHLA1
CANT1	SLC7A2	RAB3IL1	NR1H2			EPB42	TNFSF8	PPP2R4	IRF5			ANAPC15	ZMYND8	TMEM45A	SLC25A53
LIN54	SLC7A2	CPEB4	RAB5A			ZNF286B	TNFSF8	C10orf67	ITGAV			ASB18	ZMYND8	ZNF148	VPS41
KIAA1279	MTUS1	NRBP2	CTTN			RUNX3	TNC	ATG10	CDS2			IL16	STAU1	C22orf13	ZNF230
ABL1	MTUS1	FRZB	MUC15			KCNK3	TNC	MFN1	MS4A10			SNX19	KCNB1	ACTR8	SMARCA5
ZNF567	NAT1	CSF2RB	PSD3			PGM2L1	TNC	PVRL4	PFKFB2			ITGA8	KCNB1	GRB10	LBH
C4orf36	NAT1	TMEM63C	PGM5			UNC13A	TNC	SLC30A7	VPS37A			MMD2	KCNB1	ZNF343	HK2
FAM156B	NAT1	CRB2	MYLK3			GABRA3	TNC	CIT	CDC14A			CBX5	PTGIS	TTC33	SNX12
MYO5C	NAT1	C11orf57	C22orf46			TUB	TNC	AC006486.1	EFCAB14			MPZL2	B4GALT5	CTB-55O6.8	OTUB1
FAM156A	NAT1	TMEM127	UQCRB			ZBTB46	PAPPA	MRPS21	NPAP1			GUCY1A2	SLC9A8	AC024563.1	GTF3C3
TBCD	SLC18A1	SRCRB4D	IDS			ECT2L	PAPPA	SOGA1	NGLY1			ZNF19	SLC9A8	PROS1	C15orf54
SMTNL2	ATP6V1B2	KCNQ3	EPM2AIP1			BCR	ASTN2	RP11-93B14.6	RGS21			SMCR8	TMEM189-UBE2V1	KIAA2022	CNIH4
PTPN9	GFRA2	GATAD2B	ARCN1			GPR26	ASTN2	ZBED1	G6PC2			TEX261	CEBPB	MXD4	TTLL5
HOXB6	GFRA2	OAS3	TRUB1			INO80D	ASTN2	AC132186.1	CLINT1			PSMF1	PTPN1	ITIH2	KHNYN
FAM98A	FGF17	IL29	TENM1			ZNF217	TRIM32	PDE4A	TRMT5			OSBPL6	RIPOR3	KIAA0556	PDLIM2
MCL1	FGF17	RBM15B	SAE1			SIRPB2	TRIM32	SF3B5	BCAP31			ATP1A2	CYP24A1	BET1	CNNM4
CHCHD1	DMTN	TAGAP	SETD5			XDH	TRIM32	RUFY2	MMP16			AGR2	CYP24A1	TMEM9B	P2RX4
RNF146	SFTPC	TTC3	NADK2			BACH1	TLR4	ATF6	PPP3R2			ADAMTSL3	AURKA	MYSM1	MRNIP
GNB5	PDLIM2	FBXO9	ZNF169			RNF207	TLR4	ELAVL1	IL2RA			NLRC3	AURKA	LRRC58	CASC10
PLD2	C8orf58	LGI2	TET3			SLC12A5	TLR4	MRPL30	N4BP2			TMEM174	AURKA	RPGRIP1L	FBXW5
FAM43A	C8orf58	SLC41A1	CXCL12			ZDBF2	TLR4	TLN2	ATP1B4			SNX22	AURKA	CBX7	EPOR
LDLRAP1	BIN3	CLEC1A	PANX3			ADAMTS18	CDK5RAP2	SMCR7L	TOPORS			MSL1	AURKA	PRKAA2	STX17
EFNB3	BIN3	CLCA2	TMEM235			ZNF208	CDK5RAP2	SEPN1	DCUN1D4			FGD5	AURKA	SCN7A	DQX1
LRRC15	EGR3	FAM222A	PYGO2			C17orf105	CDK5RAP2	CHMP1B	SIPA1L2			CDHR1	BMP7	VMAC	C5orf22
RBM48	EGR3	FAM217B	ZNF395			ROR2	CDK5RAP2	KAT6A	BID			C14orf132	RBM38	TAF3	DIXDC1
ATP8A1	TNFRSF10B	STEAP2	SYNJ2BP			APOBEC3C	CDK5RAP2	BNC1	KRI1			FOXD2	RBM38	LAPTM4A	STK10
PDIK1L	TNFRSF10B	NUDT16	TMEM259			PDE4C	CDK5RAP2	KCNJ12	BCR			ATXN1L	CTCFL	SLC4A7	MXD4
ARF6	ENTPD4	SOX13	ATP2A2			FAM43A	CDK5RAP2	TMEM40	KCNK2			TIMM8A	CTCFL	MRPL30	MYRF
FHL1	ENTPD4	NAPEPLD	PLLP			GPR158	CDK5RAP2	TTPAL	ELMOD1			G3BP2	CTCFL	PTPN2	ZFYVE26
DPPA3	PPP2R2A	PTEN	TCF24			TBPL2	CDK5RAP2	NPTX1	MICALCL			ZNF852	ZBP1	PKNOX2	TMEM237
GRWD1	BNIP3L	CNGA3	CMTM6			TIGIT	CDK5RAP2	ITGA9	FGF14			GSTO2	NPEPL1	FREM1	ITGA7
ATP5E	ADRA1A	DDAH1	PPP2R1B			SLC1A2	MEGF9	GOLGA8B	PLXNA4			KIAA1147	NPEPL1	BEND6	SRGAP2
ZFYVE27	CLU	MAPRE2	CDC14B			ST6GAL2	FBXW2	ARHGEF17	GK5			AZI2	NPEPL1	RNFT1	IL6ST
LETMD1	ZNF395	CCND2	SPRTN			ZNF667	PHF19	NCBP2	GPN3			VAPB	GNAS	SIM1	GLCE
WDR52	FBXO16	TRAF6	FSHR			RIC3	PHF19	GMNC	VAPB			FAM69B	OSBPL2	CALCOCO2	ZIC4
INPP5D	FZD3	SLFN5	CLEC14A			ABHD2	PHF19	OSTM1	GATD1			TMED2	OSBPL2	ADCY6	KIAA0355
HYOU1	FZD3	HGSNAT	TAGAP			GPR111	PHF19	DDX20	ZNF737			FUT7	OSBPL2	RALGPS2	MR1
FBXO48	FZD3	SPTLC2	NCAN			SLC6A17	PHF19	RAN	WAC			SCN2B	GATA5	SHROOM4	LILRA5
AOX1	KIF13B	NIPA1	RHBDL3			NEURL1B	TRAF1	SLC4A7	ZNF805			FZD4	GID8	ALDH7A1	OPHN1
SYDE2	KIF13B	TMEM213	RASAL1			GPR179	TRAF1	FNBP1L	KCNT2			ARPC1B	SLC17A9	IL10RA	PSME3
C15orf39	DUSP4	VTI1A	WDR33			CDHR3	TRAF1	VIL1	SLC30A4			MFHAS1	SLC17A9	SPRN	NIPA1
LPP	DUSP4	EMR2	C4orf3			DOCK8	TRAF1	PSD3	POU6F2			FBXW5	BIRC7	ACHE	ZBTB7A
MPP6	PURG	WASF3	ARHGEF10L			TBC1D2B	TRAF1	BCL11A	ZNF831			NCKAP5L	BIRC7	HRK	SRSF10
CALML4	WRN	GJB1	NMNAT1			SLC16A12	TRAF1	TRIM25	CROT			OSBP	NKAIN4	IER3IP1	TMEM80
MIS12	NRG1	ADARB1	GPX7			SEC14L6	C5	LDOC1L	SLC22A3			SPIB	KCNQ2	ELAVL1	POLR2J
FAM102A	NRG1	SMAD6	RBP3			CHCHD5	C5	UBN2	FGF12			DENND4C	KCNQ2	ARID3B	GRAMD1C
PPT2	NRG1	MAP2K1	PCNT			RP11-385D13.1	C5	RAE1	PHF24			CCDC134	KCNQ2	SEMA4B	SMCR8
MAP2K1	FUT10	FBXO32	ITGA2			FAM217B	CNTRL	CARHSP1	MACF1			VNN2	KCNQ2	TMEM132E	ZNF436
VANGL2	MAK16	SLC34A1	GPSM3			NIPAL1	CNTRL	KCNB1	RAP2C			LOH12CR1	KCNQ2	SLC6A6	DDX51
ITGA7	TTI2	H2BFM	ITGA7			UBN1	CNTRL	SMYD4	N4BP1			HIST1H2AH	PTK6	VMA21	CCL4L1
ST8SIA2	ERLIN2	NCALD	FSCB			OR51E2	CNTRL	AKAP12	MINOS1			SMIM13	GMEB2	PPFIA4	ITSN1
EDN1	ERLIN2	USP37	CST1			AC140061.12	CNTRL	LRRC45	OTUB1			RAB9B	SLC2A4RG	ZKSCAN5	AHR
DDX21	ERLIN2	KLHL20	TMEM127			TMEM181	CNTRL	DPPA4	ZNF749			METTL6	ZNF512B	PEAK1	VPS33B
NRBP2	RAB11FIP1	MAP9	TMED5			FAIM2	CNTRL	UBP1	GCAT			RALGAPA2	TCEA2	STRN	PDE7A
SLC39A5	ADRB3	AGPAT4	XKR9			HPCAL4	CNTRL	JAM2	ADCK2			SCN7A	TCEA2	DUSP6	TMEM2
TLE2	EIF4EBP1	DDA1	DLC1			PEX11A	CNTRL	RHOBTB3	KANK4			IL2RB	PCMTD2	SYNRG	LIPA
SCN3B	FGFR1	TFCP2	RBMS1			FLJ30594	RAB14	CNNM3	OR51E2			MPPED1	CRYAA2	JMJD6	IL17RA
SLC25A11	FGFR1	SESTD1	SPATA13			ZNF674	RAB14	ICOSLG	DOCK4			PUM1	CRYAA2	KIAA1147	GIT2
EIF2AK1	RAB27A	TTC5	TGFA			SYK	GSN	SYT14	RECK			ABHD15	SMIM11B	KCNJ9	RTCB
JDP2	PYGO1	FAM84B	BRAF			TRPM1	GSN	DPYSL3	GLI2			HRH4	C21orf91	GNL1	ATG4A
ZNF609	NEDD4	DLGAP2	BRD4			EFNB2	GSN	FRMD3	SEC22C			KIAA0319L	C21orf91	SEC14L2	DCAF10
GNAZ	NEDD4	SPRY4	PBRM1			ERBB3	GSN	S1PR1	DNAJC18			NF2	C21orf91	FAM63B	FAXC
SIPA1L1	CGNL1	NRXN2	KDM2A			POTEE	GSN	BTBD9	CD2AP			SSTR3	CHODL	ITGA9	BMPR1B
ZNF35	ALDH1A2	SOX6	SYNPO2L			SEC14L5	GSN	RCOR1	FGF2			TMEM181	CHODL	CDHR1	BCL2L11
SLC7A1	ALDH1A2	MRPL17	TIMM13			SLC24A2	GSN	SLC43A2	SPECC1			C6	CHODL	GRIK3	AFF1
PAPD5	ALDH1A2	PACSIN1	MYOZ1			KIF14	STOM	PCDHA11	JAK2			GBA2	CHODL	RRP8	FPR3
DNAH10OS	SLTM	CA5B	CEP41			SLCO1A2	STOM	MLH3	CLSTN2			MYO9A	CHODL	ORAI2	EPO
NPR2	BNIP2	CSTF2T	TTC19			AICDA	STOM	RBBP4	LRRC2			PDE7A	BACH1	ELFN2	PHACTR1
ASAH2B	BNIP2	RABL3	SNAP23			LRRC32	STOM	TSEN15	C1QTNF7			PEAK1	URB1	CACNG8	CHP1
RPUSD1	ANXA2	PPP2R5E	NUP54			PML	STOM	FXC1	TANC2			PPCDC	TCP10L	TNNI1	CDK5RAP2
KRTAP4-4	ICE2	KRT80	DUSP16			KBTBD6	DAB2IP	OPHN1	TRIM41			RNF157	TCP10L	CUX1	LGSN
CNR2	TLN2	C9orf66	CDC6			ZFY	DAB2IP	C1orf158	TMPRSS11B			SRRD	SYNJ1	ODZ4	PYGO1
AC008443.1	CA12	CELF2	SNRK			GPRIN2	DAB2IP	C22orf26	ZFC3H1			ACSL1	C21orf62	PLXNA2	COA7
LRRC8D	USP3	PSD4	IL13RA1			SAMD5	DAB2IP	FICD	GABPB2			TIMM8B	C21orf62	PPP1R16B	RPL13
SULT1B1	USP3	JHDM1D	KCNA2			MAPKBP1	DAB2IP	SLC37A3	PON1			RNASEH1	C21orf62	AFF4	LACTB
MYLK2	USP3	DCAF5	HTR1D			ONECUT3	DAB2IP	STT3A	C5orf24			CLDN7	IFNAR2	DAGLA	PLPPR2
MMP19	DAPK2	ZNF207	GOLGA6L6			TMPRSS11B	DAB2IP	VRTN	GJC1			ENTPD3	IFNAR1	PAX5	METTL9
ELK3	SNX1	NFATC2	S100A16			POLR2M	DAB2IP	FAM133B	GLCE			LCN10	IFNAR1	TNS1	TACC2
DCTN1	SNX1	PIANP	MRPS25			RAB27B	DAB2IP	ROR2	IKZF4			PTPRS	SLC5A3	EGFR	BCL2L12
PCP4L1	SNX1	UGT3A1	UBTF			AAED1	DAB2IP	KAT7	GLB1L3			ARSI	KCNE1	CHRNB2	CC2D2B
SMNDC1	SNX1	WDR52	FRMD1			MYO15A	DAB2IP	MAST4	SLC35E2B			MUC1	KCNE1	GMEB2	NSUN4
KCNK3	SNX1	HS3ST1	KRT76			SLCO5A1	NDUFA8	GLI2	SPIN1			KMO	RUNX1	CTIF	CERS3
CASP14	SNX22	APEX2	ZBTB10			ANKRD23	LHX6	KDSR	ZNF202			AC079612.1	RUNX1	ROGDI	KLHL22
CAMK2B	RASL12	RAD18	ATE1			FBXO36	LHX6	GABRB3	PPAT			ZFP41	ADD2	SHISA6	CCR5
VDR	RASL12	KPNA6	GRIN2B			SEMA3G	LHX6	EDNRB	MBD2			NDUFAF5	ADD2	SRCIN1	PAN2
C1orf226	KBTBD13	CTD-2192J16.17	RIBC1			C22orf46	LHX6	WNT2B	C2CD2			ENTPD1	CLEC4F	GDF6	STK19
LIX1L	PDCD7	BMP3	SYNPO			ZMIZ1	LHX6	ITGB6	CNDP2			ELL	ANKRD53	TEX261	TXNRD1
C6orf223	HACD3	PITPNM3	RFX5			ERC1	LHX6	YTHDC1	ARHGAP29			TGFB2	TEX261	EPB41	RAD50
CERK	INTS14	DCP2	RAX			KIF1B	LHX6	BCAS1	GCM1			CNTNAP2	TEX261	PIP4K2B	C17orf102
ZNF473	INTS14	HMGXB4	PSEN1			KCTD2	LHX6	DHFR	ALKAL2			TRIM65	DYSF	C15orf38	PTGDR2
BPHL	INTS14	C11orf87	TNFRSF10B			FRG2C	LHX6	RD3	SRSF1			WHSC1	DYSF	PHLPP2	CETN3
RHO	SLC24A1	SCN2B	ERCC4			LYNX1	LHX6	ELF4	MPZL1			LSAMP	DYSF	MTDH	ZNF510
COPG1	RAB11A	PEX5L	ISCA1			USP6	LHX6	ADCY7	ZNF3			SLC1A5	DYSF	RPUSD1	ANKMY1
POLR2F	RAB11A	MKLN1	ERBB3			EPB41	MRRF	SAMHD1	NCBP1			FAM46A	DYSF	VAV2	FBXL20
HPCAL4	SMAD3	VAMP2	SLC2A8			GPR83	MRRF	SLMO2	KLHDC1			THNSL2	DYSF	SPOCK2	NDUFV2
NDUFA11	SMAD3	EIF2C1	TMC7			SLC6A20	MRRF	CMTM6	DDA1			BRD7	CYP26B1	HDAC4	DPYSL4
CD164	SMAD3	NDUFA10	TTC9			SYNE1	MRRF	FGFR1OP	PLXND1			MEI4	CYP26B1	RRP7A	ATP6V0A1
USP45	AAGAB	ADIPOQ	IL5RA			CBY3	PTGS1	MCFD2	PRKCE			PTCHD4	CYP26B1	AFAP1	RND2
TSHR	AAGAB	ICOSLG	CAPZA1			KLLN	PTGS1	BPNT1	RBL1			KCNS1	EXOC6B	AP3D1	NLRC5
TMEM78	AAGAB	PLAGL2	ZBTB18			ATP8B4	PTGS1	CROT	CHEK1			CXCR5	EMX1	ARHGAP1	TRIM25
CYP11B1	AAGAB	N4BP1	SLC34A1			DAAM2	PTGS1	MESP1	IP6K1			ADAM28	SFXN5	KIAA1324L	GRB2
NHLH1	FEM1B	DVL3	USP2			ACSBG1	PTGS1	C1QL3	IKZF3			SLC22A13	SFXN5	SH3BP2	YTHDF1
MINPP1	ANP32A	FOXK1	BBS1			GRIN2B	PTGS1	BCAP31	MRPS18B			ROBO4	SFXN5	DGCR14	SNX30
PAPSS1	GLCE	ANGEL1	ZFYVE28			CIITA	OR1N1	C9orf64	FRZB			KDELR2	SFXN5	TMEM151B	MCAM
CAV1	TLE3	PLEKHG4B	LETMD1			IGDCC4	OR1L8	RGPD6	CMBL			PRKAG3	RAB11FIP5	ZNF814	BCLAF1
LSM11	TLE3	ZNF512B	TNFSF4			EHHADH	OR1L8	DHX36	POFUT2			DCP1A	PRADC1	ABCB9	FAF1
AVEN	UACA	NAA40	ATXN1L			PIK3R5	OR1Q1	C17orf102	RUNDC1			SRSF10	STAMBP	COL8A2	ASB13
MOB2	THAP10	PACS1	NHS			PREX2	OR1B1	STMN4	HNRNPH1			DNAJC16	STAMBP	FAM212B	CARD14
SCARB1	PKM	MXD4	ZNF559			CASZ1	OR1L4	LIN28A	DPYSL5			ARID3A	LBX2	SYT7	POLR2E
TRERF1	PKM	NPTX1	PRKAA2			FAM149A	PDCL	TBC1D4	SNW1			LACTB	LOXL3	LHFPL1	ANKS6
HUS1	PKM	PLIN4	ENY2			TSPYL4	RC3H2	SPATS2	FSHB			TMEM237	DOK1	ERC1	CDS1
GPC6	PKM	SFMBT2	KRT34			FSD2	RC3H2	ATP8B3	TTC23			LMX1B	HK2	SSH1	RNF213
VPS4A	PKM	RP11-644F5.10	ZNF451			LMX1B	RC3H2	JPH4	ARRDC3			ZDBF2	TMSB10	RARG	TMEM33
ZNF132	HEXA	RIMS4	RIMS4			STK40	ZBTB26	CRX	CTNNA1			AC137932.1	TCF7L1	C14orf43	PFKFB2
THEMIS	HEXA	XCR1	WNK3			SLC26A2	ZBTB26	PNO1	TCF4			PKNOX2	TGOLN2	BET1L	ACACA
FOXA1	ARIH1	PDPK1	CRTC3			KIF3B	RABGAP1	BTNL3	RNF150			RORB	TGOLN2	NDRG4	PCDHGA12
C8orf49	NEO1	CSNK1G1	RTL6			TRPM6	RABGAP1	HUS1	KIT			XKR7	TGOLN2	SH3KBP1	CPLX2
MTRR	C15orf59	SFTPB	CERS3			FAM83F	GPR21	ZNF236	LIN52			DLGAP2	ELMOD3	CALM1	HIF3A
AC079612.1	STOML1	BAIAP2	RAVER2			SHISA6	STRBP	C19orf6	TMA16			BNC2	GGCX	RGS12	SELENOI
FAM181A	STOML1	SLC46A1	ETV1			XAF1	STRBP	ZNF654	DOK1			RAG1	VAMP8	ST8SIA3	PRKAG1
ACSL4	ISLR2	PNKD	GALNT2			TMPRSS4	CRB2	DCLRE1B	INSR			FRAS1	VAMP8	LDLRAP1	INO80D
NKX6-3	ISLR2	HIPK2	CDC25B			NWD1	CRB2	FAM122A	LRPAP1			C9orf69	VAMP5	GLYR1	CCNJ
TBC1D10C	CYP11A1	GRIK3	IFIT2			RHOBTB2	DENND1A	ZBTB4	DNAJC16			GK5	TMEM150A	POM121	ENTPD3
RASD2	SEMA7A	BRD3	SLC16A2			RPL7L1	DENND1A	SMG1	YARS2			CNR2	C2orf68	ITPRIPL2	EIF2S1
CASS4	SEMA7A	OLFML2A	FAM163A			POM121	DENND1A	BRWD3	CDC27			UNC13A	ATOH8	CACNG6	ECT2L
LGI3	ARID3B	SENP2	RNF125			ADPRH	DENND1A	JAG1	CREB5			TNPO2	MRPL35	RAB11A	MCL1
SYT2	ARID3B	WDR5	PLSCR2			ZSWIM7	DENND1A	FADS1	CCNL1			CHEK1	REEP1	ZNF764	WDR35
ERVFRD-1	ARID3B	ARFRP1	P2RX5			WISP3	NEK6	KDELR1	KRT222			IGFBP3	REEP1	HMGB3	ATP10D
VPS9D1	FAM219B	C20orf27	ATXN3			ALDH4A1	NEK6	PLAC9	CNOT11			AKT1S1	SMYD1	PTCHD1	ARHGEF40
CHD5	FAM219B	STMN3	ABI3			SPATA13	NEK6	CYBB	AQR			IQSEC1	SMYD1	CCDC113	GAB3
LOH12CR1	SCAMP5	ARID3B	PITPNC1			HTR2A	NEK6	TMSB15B	RUNX1			LEPROT	THNSL2	NKX3-1	2020-09-06
IQSEC2	SCAMP5	RPS6KL1	SPIN4			MS4A10	PSMB7	C3orf52	LIFR			MDGA1	RPIA	ST3GAL2	GPAT4
SIDT2	SNX33	C20orf160	ERGIC1			CNNM1	PSMB7	TMEM87A	GOPC			UBIAD1	MAL	UAP1L1	ODF2L
RAB37	UBE2Q2	ELAVL1	BAAT			IFI44L	NR5A1	GNB1L	KLHL6			P2RY8	MAL	ZC3H10	IER5
MED9	UBE2Q2	TNFSF12	SEMA4D			GPRIN1	NR5A1	ST6GAL1	PAH			ROBO2	KCNIP3	PLA2G2F	LGI2
PCDHB16	UBE2Q2	TLN2	CBY1			ADH1B	NR5A1	HIST1H2AG	ZDHHC3			SETD6	ADRA2B	FAM129A	ALPI
PIGZ	TSPAN3	TBC1D28	SDC2			OTOG	NR6A1	CD164	WASHC4			MAPKBP1	DUSP2	HOXC6	RUNX2
MGAT3	TSPAN3	OTOF	CRAMP1			GDNF	NR6A1	C3orf33	TIAM1			RGAG4	TMEM127	PRKCA	BTNL3
MEOX1	CIB2	MTSS1L	CA1			ZNF430	NR6A1	PDE6A	ALG9			PHOX2B	TMEM127	MFNG	TMEM259
GCNT1	CIB2	MFRP	ATAD3C			TLR7	NR6A1	SMC2	KLHL15			PCBP4	NCAPH	STAT2	AMELY
RPL19	CIB2	CYTH1	TMEM170B			EXOSC10	NR6A1	B3GNT9	AFF3			EBF3	NCAPH	EPHA2	PTGFR
IL17REL	DNAJA4	DHX36	CORO1C			NAV3	NR6A1	ASAP3	PECAM1			GAB3	ACTR1B	PLEKHO2	MAVS
AGPAT1	DNAJA4	ARL17A	NFATC4			PAPL	NR6A1	KIAA1147	COG6			GOLGA8A	CNGA3	SLC17A9	SLC2A14
PRPF19	CHRNB4	ERCC2	LRRC8E			PCYT1B	NR6A1	DNAJC5G	AFAP1			IL22RA1	MGAT4A	NAA60	IAH1
AC069547.2	CTSH	PLCB2	ERI1			TMEM119	NR6A1	C16orf58	ADAT2			IL1B	MGAT4A	NCKIPSD	CRTAM
FLT1	ANKRD34C	HRK	GUCD1			APBA1	NR6A1	SLC7A1	ABI3BP			ZNF99	MRPL30	CD99L2	ERBB2
PABPC4	TMED3	KIF3B	FAXDC2			ATP5S	NR6A1	TFAP2C	GABRA3			IQCE	CREG2	TNIP2	RUNDC3B
MAPK12	CTXND1	CSDC2	BOD1L2			C11orf21	NR6A1	SLC4A8	ORAI2			SLITRK1	IL1R1	RP1-164F3.9	FBXW10
RMI1	CEMIP	SEPN1	ZNF331			C6orf106	NR6A1	NPLOC4	LPP			SCN5A	IL1R1	SETD1B	UBN1
TMEM235	CEMIP	SESN3	FAM109A			MYLK3	NR6A1	LPIN1	GSTCD			ERMN	TMEM182	C10orf85	CCBE1
CTNNA1	CEMIP	FKBP5	HIF3A			OSMR	RPL35	NKX1-2	MAP4K5			NMT1	SULT1C2	PTGFR	CFAP43
MYO1D	CFAP161	MESP1	CHMP5			GSE1	GOLGA1	PARD6B	C3orf62			RASSF2	SULT1C2	JAG2	CNTN5
XYLT1	IL16	KIAA2022	FETUB			SRSF12	SCAI	SECISBP2L	SLC2A2			ZNF605	SULT1C4	TEKT1	RAP1A
ZKSCAN5	IL16	CIT	C18orf63			FAM91A1	SCAI	RFESD	RBBP5			HLA-DPB1	SULT1C4	RNF26	SFXN5
TMEM19	STARD5	DPYSL5	ACBD4			FLCN	SCAI	PPP1R15B	UVRAG			TPK1	MALL	FAM219B	ZCCHC8
ZNF532	TMC3	MAVS	GINS1			TRUB2	SCAI	C21orf62	GSTM5			PAPLN	BCL2L11	HARS	PPAT
TLX2	SH3GL3	RCOR1	KRT78			SKAP2	PPP6C	TRIM65	GRIA4			CLVS2	BCL2L11	NAT9	CDH12
GPR150	SH3GL3	MOCOS	NHLRC2			DIXDC1	PPP6C	VTCN1	VPS8			ADRBK1	BCL2L11	MINK1	MRGPRF
PLEKHA1	ZSCAN2	ACBD4	VTCN1			H6PD	PPP6C	RBM43	ACVR1C			EXOC2	BCL2L11	WWC3	TMEM62
INIP	ZSCAN2	POFUT1	MORN4			AGAP1	PPP6C	RNASE4	TATDN3			MED22	BCL2L11	SMARCA5	ELMOD3
DNMT3A	ZSCAN2	SQSTM1	PCDH18			MDM2	PPP6C	CSNK1G3	JRK			TRAK1	BCL2L11	MGLL	DIS3L2
MLH3	SEC11A	C10orf67	TMPRSS4			PUM2	PPP6C	SQSTM1	ASB6			MAPK14	BCL2L11	ZNF672	CSRNP1
ZSCAN31	SEC11A	SLC12A7	FGF5			ETV5	HSPA5	RNASE4	CTNNA3			LIN28A	BCL2L11	SLC7A6OS	BRIP1
DDB1	SEC11A	TTYH3	PHOX2B			TSHZ2	GAPVD1	MRPL50	CDON			NOTCH2NL	BCL2L11	NEO1	NAA15
TMCC2	SEC11A	SCIMP	KRT82			ZNF841	GAPVD1	SLC16A6	SH3D19			KCTD5	BCL2L11	TMBIM6	SLC39A7
[truncated: 45,777 more rows]
