# Supplementary material for: Identification and Validation of Pathogenic Genes in Sepsis and Associated Diseases by Integrated Bioinformatics Approach
Source: Genes (Basel). 2022 Jan 24;13(2):209. doi: 10.3390/genes13020209 (PMC8872348; doi:10.3390/genes13020209)
Supplement: Supplementary file 1 [file genes-13-00209-s001.zip › Table S5.xlsx]

## Sheet: Supplementary File  V
source	term_name	term_id	adjusted_p_value	negative_log10_of_adjusted_p_value	term_size	query_size	intersection_size	effective_domain_size	intersections
GO:MF	binding	GO:0005488	2.19267e-13	12.659	17070	27	27	60605	CCNB1,CCNB2,BUB1,NCAPH,TTK,KIF11,NCAPG,FOS,EGR1,MMP9,IGF1,PTGS2,MX1,CXCL8,CD44,MX2,DDX58,COL1A2,COL11A1,COL5A2,COL6A3,COL4A6,COL4A5,ACTN2,TNNT3,ATM,PSME3
GO:MF	protein binding	GO:0005515	3.70996e-13	12.4306	14767	27	26	60605	CCNB1,CCNB2,BUB1,NCAPH,TTK,KIF11,NCAPG,FOS,EGR1,MMP9,IGF1,PTGS2,MX1,CXCL8,CD44,MX2,DDX58,COL1A2,COL5A2,COL6A3,COL4A6,COL4A5,ACTN2,TNNT3,ATM,PSME3
GO:MF	molecular_function	GO:0003674	2.50026e-12	11.602	18679	27	27	60605	CCNB1,CCNB2,BUB1,NCAPH,TTK,KIF11,NCAPG,FOS,EGR1,MMP9,IGF1,PTGS2,MX1,CXCL8,CD44,MX2,DDX58,COL1A2,COL11A1,COL5A2,COL6A3,COL4A6,COL4A5,ACTN2,TNNT3,ATM,PSME3
GO:MF	extracellular matrix structural constituent conferring tensile strength	GO:0030020	3.06802e-12	11.5131	41	27	6	60605	COL1A2,COL11A1,COL5A2,COL6A3,COL4A6,COL4A5
GO:MF	extracellular matrix structural constituent	GO:0005201	2.23786e-08	7.65017	173	27	6	60605	COL1A2,COL11A1,COL5A2,COL6A3,COL4A6,COL4A5
GO:MF	structural molecule activity	GO:0005198	3.12934e-06	5.50455	701	27	7	60605	COL1A2,COL11A1,COL5A2,COL6A3,COL4A6,COL4A5,ACTN2
GO:MF	ion binding	GO:0043167	8.84669e-06	5.05322	6056	27	14	60605	BUB1,TTK,KIF11,EGR1,MMP9,PTGS2,MX1,MX2,DDX58,COL1A2,COL11A1,COL5A2,ACTN2,ATM
GO:MF	carbohydrate derivative binding	GO:0097367	6.07712e-05	4.2163	2282	27	9	60605	BUB1,TTK,KIF11,MX1,CD44,MX2,DDX58,COL11A1,ATM
GO:MF	identical protein binding	GO:0042802	0.000354593	3.45027	2063	27	8	60605	MMP9,PTGS2,MX1,DDX58,COL1A2,ACTN2,ATM,PSME3
GO:MF	SMAD binding	GO:0046332	0.000940075	3.02684	78	27	3	60605	FOS,COL1A2,COL5A2
GO:MF	anion binding	GO:0043168	0.00112618	2.94839	2413	27	8	60605	BUB1,TTK,KIF11,MX1,MX2,DDX58,ACTN2,ATM
GO:MF	purine ribonucleoside triphosphate binding	GO:0035639	0.00200316	2.69828	1846	27	7	60605	BUB1,TTK,KIF11,MX1,MX2,DDX58,ATM
GO:MF	purine ribonucleotide binding	GO:0032555	0.002556	2.59244	1917	27	7	60605	BUB1,TTK,KIF11,MX1,MX2,DDX58,ATM
GO:MF	purine nucleotide binding	GO:0017076	0.00268767	2.57062	1932	27	7	60605	BUB1,TTK,KIF11,MX1,MX2,DDX58,ATM
GO:MF	ribonucleotide binding	GO:0032553	0.00270564	2.56773	1934	27	7	60605	BUB1,TTK,KIF11,MX1,MX2,DDX58,ATM
GO:MF	protein-containing complex binding	GO:0044877	0.00315862	2.5005	1304	27	6	60605	FOS,MMP9,IGF1,CD44,ACTN2,ATM
GO:MF	enzyme binding	GO:0019899	0.00390902	2.40793	2048	27	7	60605	CCNB1,NCAPH,KIF11,EGR1,PTGS2,DDX58,COL1A2
GO:MF	nucleotide binding	GO:0000166	0.00575762	2.23976	2176	27	7	60605	BUB1,TTK,KIF11,MX1,MX2,DDX58,ATM
GO:MF	nucleoside phosphate binding	GO:1901265	0.00577449	2.23849	2177	27	7	60605	BUB1,TTK,KIF11,MX1,MX2,DDX58,ATM
GO:MF	cytoskeletal protein binding	GO:0008092	0.0116408	1.93402	1001	27	5	60605	KIF11,MX1,MX2,ACTN2,TNNT3
GO:MF	small molecule binding	GO:0036094	0.0144059	1.84146	2516	27	7	60605	BUB1,TTK,KIF11,MX1,MX2,DDX58,ATM
GO:MF	cyclin-dependent protein serine/threonine kinase regulator activity	GO:0016538	0.0327036	1.4854	47	27	2	60605	CCNB1,CCNB2
GO:MF	heterocyclic compound binding	GO:1901363	0.0330087	1.48137	6210	27	10	60605	BUB1,TTK,KIF11,FOS,EGR1,PTGS2,MX1,MX2,DDX58,ATM
GO:MF	organic cyclic compound binding	GO:0097159	0.0367466	1.43478	6291	27	10	60605	BUB1,TTK,KIF11,FOS,EGR1,PTGS2,MX1,MX2,DDX58,ATM
GO:MF	microtubule binding	GO:0008017	0.0391144	1.40766	273	27	3	60605	KIF11,MX1,MX2
GO:BP	cellular component organization	GO:0016043	4.49636e-14	13.3471	6661	27	22	60605	CCNB1,CCNB2,BUB1,NCAPH,TTK,KIF11,NCAPG,MMP9,IGF1,MX1,CD44,MX2,COL1A2,COL11A1,COL5A2,COL6A3,COL4A6,COL4A5,ACTN2,TNNT3,ATM,PSME3
GO:BP	cellular component organization or biogenesis	GO:0071840	8.99547e-14	13.046	6880	27	22	60605	CCNB1,CCNB2,BUB1,NCAPH,TTK,KIF11,NCAPG,MMP9,IGF1,MX1,CD44,MX2,COL1A2,COL11A1,COL5A2,COL6A3,COL4A6,COL4A5,ACTN2,TNNT3,ATM,PSME3
GO:BP	cellular response to organic substance	GO:0071310	1.45641e-13	12.8367	2821	27	17	60605	CCNB1,FOS,EGR1,MMP9,IGF1,PTGS2,MX1,CXCL8,CD44,MX2,DDX58,COL1A2,COL5A2,COL4A6,ACTN2,ATM,PSME3
GO:BP	organelle fission	GO:0048285	3.94525e-13	12.4039	544	27	11	60605	CCNB1,CCNB2,BUB1,NCAPH,TTK,KIF11,NCAPG,IGF1,MX1,MX2,ATM
GO:BP	cellular process	GO:0009987	2.05373e-12	11.6875	17186	27	27	60605	CCNB1,CCNB2,BUB1,NCAPH,TTK,KIF11,NCAPG,FOS,EGR1,MMP9,IGF1,PTGS2,MX1,CXCL8,CD44,MX2,DDX58,COL1A2,COL11A1,COL5A2,COL6A3,COL4A6,COL4A5,ACTN2,TNNT3,ATM,PSME3
GO:BP	biological regulation	GO:0065007	3.60241e-12	11.4434	12802	27	25	60605	CCNB1,CCNB2,BUB1,NCAPH,TTK,KIF11,FOS,EGR1,MMP9,IGF1,PTGS2,MX1,CXCL8,CD44,MX2,DDX58,COL1A2,COL5A2,COL6A3,COL4A6,COL4A5,ACTN2,TNNT3,ATM,PSME3
GO:BP	cellular response to chemical stimulus	GO:0070887	3.92611e-12	11.406	3443	27	17	60605	CCNB1,FOS,EGR1,MMP9,IGF1,PTGS2,MX1,CXCL8,CD44,MX2,DDX58,COL1A2,COL5A2,COL4A6,ACTN2,ATM,PSME3
GO:BP	response to organic substance	GO:0010033	4.19751e-12	11.377	3457	27	17	60605	CCNB1,FOS,EGR1,MMP9,IGF1,PTGS2,MX1,CXCL8,CD44,MX2,DDX58,COL1A2,COL5A2,COL4A6,ACTN2,ATM,PSME3
GO:BP	biological_process	GO:0008150	8.31657e-12	11.0801	18099	27	27	60605	CCNB1,CCNB2,BUB1,NCAPH,TTK,KIF11,NCAPG,FOS,EGR1,MMP9,IGF1,PTGS2,MX1,CXCL8,CD44,MX2,DDX58,COL1A2,COL11A1,COL5A2,COL6A3,COL4A6,COL4A5,ACTN2,TNNT3,ATM,PSME3
GO:BP	mitotic nuclear division	GO:0140014	3.10728e-11	10.5076	346	27	9	60605	CCNB1,CCNB2,BUB1,NCAPH,TTK,KIF11,NCAPG,IGF1,ATM
GO:BP	regulation of biological process	GO:0050789	3.18795e-11	10.4965	12122	27	24	60605	CCNB1,CCNB2,BUB1,TTK,KIF11,FOS,EGR1,MMP9,IGF1,PTGS2,MX1,CXCL8,CD44,MX2,DDX58,COL1A2,COL5A2,COL6A3,COL4A6,COL4A5,ACTN2,TNNT3,ATM,PSME3
GO:BP	cellular response to oxygen-containing compound	GO:1901701	8.12807e-11	10.09	1237	27	12	60605	CCNB1,FOS,EGR1,MMP9,IGF1,PTGS2,CXCL8,COL1A2,COL5A2,COL4A6,ACTN2,ATM
GO:BP	regulation of cellular process	GO:0050794	2.50135e-10	9.60182	11517	27	23	60605	CCNB1,CCNB2,BUB1,TTK,KIF11,FOS,EGR1,MMP9,IGF1,PTGS2,MX1,CXCL8,CD44,MX2,DDX58,COL1A2,COL5A2,COL6A3,COL4A6,COL4A5,ACTN2,ATM,PSME3
GO:BP	animal organ development	GO:0048513	3.09412e-10	9.50946	3701	27	16	60605	CCNB1,CCNB2,FOS,EGR1,MMP9,IGF1,PTGS2,CXCL8,CD44,COL1A2,COL11A1,COL5A2,COL6A3,ACTN2,ATM,PSME3
GO:BP	signal transduction	GO:0007165	3.75282e-10	9.42564	6447	27	19	60605	CCNB1,BUB1,TTK,FOS,EGR1,MMP9,IGF1,PTGS2,MX1,CXCL8,CD44,MX2,DDX58,COL1A2,COL4A6,COL4A5,ACTN2,ATM,PSME3
GO:BP	nuclear division	GO:0000280	7.73653e-10	9.11145	495	27	9	60605	CCNB1,CCNB2,BUB1,NCAPH,TTK,KIF11,NCAPG,IGF1,ATM
GO:BP	cellular response to stimulus	GO:0051716	8.10385e-10	9.09131	7873	27	20	60605	CCNB1,BUB1,TTK,FOS,EGR1,MMP9,IGF1,PTGS2,MX1,CXCL8,CD44,MX2,DDX58,COL1A2,COL5A2,COL4A6,COL4A5,ACTN2,ATM,PSME3
GO:BP	response to chemical	GO:0042221	9.91915e-10	9.00353	4829	27	17	60605	CCNB1,FOS,EGR1,MMP9,IGF1,PTGS2,MX1,CXCL8,CD44,MX2,DDX58,COL1A2,COL5A2,COL4A6,ACTN2,ATM,PSME3
GO:BP	signaling	GO:0023052	1.41219e-09	8.85011	6937	27	19	60605	CCNB1,BUB1,TTK,FOS,EGR1,MMP9,IGF1,PTGS2,MX1,CXCL8,CD44,MX2,DDX58,COL1A2,COL4A6,COL4A5,ACTN2,ATM,PSME3
GO:BP	cell communication	GO:0007154	1.50302e-09	8.82303	6961	27	19	60605	CCNB1,BUB1,TTK,FOS,EGR1,MMP9,IGF1,PTGS2,MX1,CXCL8,CD44,MX2,DDX58,COL1A2,COL4A6,COL4A5,ACTN2,ATM,PSME3
GO:BP	tissue development	GO:0009888	1.52818e-09	8.81583	2093	27	13	60605	CCNB1,FOS,EGR1,MMP9,IGF1,PTGS2,CD44,COL1A2,COL11A1,COL5A2,ACTN2,ATM,PSME3
GO:BP	response to stimulus	GO:0050896	1.68528e-09	8.77333	9487	27	21	60605	CCNB1,BUB1,TTK,FOS,EGR1,MMP9,IGF1,PTGS2,MX1,CXCL8,CD44,MX2,DDX58,COL1A2,COL11A1,COL5A2,COL4A6,COL4A5,ACTN2,ATM,PSME3
GO:BP	cytokine-mediated signaling pathway	GO:0019221	1.75029e-09	8.75689	824	27	10	60605	FOS,EGR1,MMP9,PTGS2,MX1,CXCL8,CD44,MX2,COL1A2,PSME3
GO:BP	response to cytokine	GO:0034097	3.0936e-09	8.50954	1242	27	11	60605	FOS,EGR1,MMP9,PTGS2,MX1,CXCL8,CD44,MX2,DDX58,COL1A2,PSME3
GO:BP	response to oxygen-containing compound	GO:1901700	4.64594e-09	8.33293	1748	27	12	60605	CCNB1,FOS,EGR1,MMP9,IGF1,PTGS2,CXCL8,COL1A2,COL5A2,COL4A6,ACTN2,ATM
GO:BP	mitotic cell cycle process	GO:1903047	7.53222e-09	8.12308	956	27	10	60605	CCNB1,CCNB2,BUB1,NCAPH,TTK,KIF11,NCAPG,IGF1,ATM,PSME3
GO:BP	cell cycle	GO:0007049	9.98263e-09	8.00076	1867	27	12	60605	CCNB1,CCNB2,BUB1,NCAPH,TTK,KIF11,NCAPG,IGF1,PTGS2,MX2,ATM,PSME3
GO:BP	collagen fibril organization	GO:0030199	1.05619e-08	7.97626	109	27	6	60605	COL1A2,COL11A1,COL5A2,COL6A3,COL4A6,COL4A5
GO:BP	response to external stimulus	GO:0009605	1.15505e-08	7.9374	3114	27	14	60605	CCNB1,FOS,EGR1,MMP9,IGF1,PTGS2,MX1,CXCL8,CD44,MX2,DDX58,COL11A1,ATM,PSME3
GO:BP	extracellular matrix organization	GO:0030198	1.20797e-08	7.91794	419	27	8	60605	MMP9,CD44,COL1A2,COL11A1,COL5A2,COL6A3,COL4A6,COL4A5
GO:BP	extracellular structure organization	GO:0043062	1.23108e-08	7.90971	420	27	8	60605	MMP9,CD44,COL1A2,COL11A1,COL5A2,COL6A3,COL4A6,COL4A5
GO:BP	external encapsulating structure organization	GO:0045229	1.27846e-08	7.89331	422	27	8	60605	MMP9,CD44,COL1A2,COL11A1,COL5A2,COL6A3,COL4A6,COL4A5
GO:BP	regulation of molecular function	GO:0065009	1.60106e-08	7.79559	3191	27	14	60605	CCNB1,CCNB2,NCAPH,FOS,EGR1,MMP9,IGF1,PTGS2,CD44,DDX58,COL6A3,ACTN2,TNNT3,PSME3
GO:BP	defense response	GO:0006952	1.71225e-08	7.76643	1956	27	12	60605	FOS,EGR1,MMP9,IGF1,PTGS2,MX1,CXCL8,CD44,MX2,DDX58,ATM,PSME3
GO:BP	multicellular organismal process	GO:0032501	1.82965e-08	7.73763	8000	27	19	60605	CCNB1,CCNB2,TTK,FOS,EGR1,MMP9,IGF1,PTGS2,CXCL8,CD44,DDX58,COL1A2,COL11A1,COL5A2,COL6A3,ACTN2,TNNT3,ATM,PSME3
GO:BP	cell surface receptor signaling pathway	GO:0007166	1.85215e-08	7.73232	3226	27	14	60605	TTK,FOS,EGR1,MMP9,IGF1,PTGS2,MX1,CXCL8,CD44,MX2,COL1A2,COL4A6,COL4A5,PSME3
GO:BP	mitotic cell cycle	GO:0000278	2.91801e-08	7.53491	1098	27	10	60605	CCNB1,CCNB2,BUB1,NCAPH,TTK,KIF11,NCAPG,IGF1,ATM,PSME3
GO:BP	regulation of cell cycle	GO:0051726	3.54098e-08	7.45088	1120	27	10	60605	CCNB1,CCNB2,BUB1,TTK,KIF11,IGF1,PTGS2,MX2,ATM,PSME3
GO:BP	system development	GO:0048731	4.02622e-08	7.3951	5095	27	16	60605	CCNB1,CCNB2,FOS,EGR1,MMP9,IGF1,PTGS2,CXCL8,CD44,COL1A2,COL11A1,COL5A2,COL6A3,ACTN2,ATM,PSME3
GO:BP	immune system process	GO:0002376	4.32557e-08	7.36396	3438	27	14	60605	CCNB2,KIF11,FOS,EGR1,MMP9,IGF1,MX1,CXCL8,CD44,MX2,DDX58,COL1A2,ATM,PSME3
GO:BP	cellular response to cytokine stimulus	GO:0071345	4.50446e-08	7.34636	1148	27	10	60605	FOS,EGR1,MMP9,PTGS2,MX1,CXCL8,CD44,MX2,COL1A2,PSME3
GO:BP	cellular macromolecule metabolic process	GO:0044260	4.65648e-08	7.33194	8430	27	19	60605	CCNB1,CCNB2,BUB1,TTK,FOS,EGR1,MMP9,IGF1,PTGS2,MX1,CXCL8,CD44,MX2,DDX58,COL11A1,COL6A3,ACTN2,ATM,PSME3
GO:BP	anatomical structure development	GO:0048856	5.04295e-08	7.29732	6164	27	17	60605	CCNB1,CCNB2,FOS,EGR1,MMP9,IGF1,PTGS2,CXCL8,CD44,COL1A2,COL11A1,COL5A2,COL6A3,ACTN2,TNNT3,ATM,PSME3
GO:BP	response to nitrogen compound	GO:1901698	5.79081e-08	7.23726	1178	27	10	60605	FOS,EGR1,MMP9,IGF1,PTGS2,DDX58,COL1A2,COL5A2,COL4A6,ACTN2
GO:BP	female gamete generation	GO:0007292	5.99834e-08	7.22197	145	27	6	60605	CCNB1,CCNB2,TTK,IGF1,PTGS2,ATM
GO:BP	intracellular signal transduction	GO:0035556	8.43122e-08	7.07411	2886	27	13	60605	CCNB1,BUB1,TTK,MMP9,IGF1,PTGS2,CXCL8,CD44,DDX58,COL1A2,ACTN2,ATM,PSME3
GO:BP	developmental process	GO:0032502	1.80396e-07	6.74377	6678	27	17	60605	CCNB1,CCNB2,FOS,EGR1,MMP9,IGF1,PTGS2,CXCL8,CD44,COL1A2,COL11A1,COL5A2,COL6A3,ACTN2,TNNT3,ATM,PSME3
GO:BP	multicellular organism development	GO:0007275	2.00711e-07	6.69743	5670	27	16	60605	CCNB1,CCNB2,FOS,EGR1,MMP9,IGF1,PTGS2,CXCL8,CD44,COL1A2,COL11A1,COL5A2,COL6A3,ACTN2,ATM,PSME3
GO:BP	mitotic sister chromatid segregation	GO:0000070	2.61592e-07	6.58238	185	27	6	60605	CCNB1,BUB1,NCAPH,TTK,NCAPG,ATM
GO:BP	cell cycle process	GO:0022402	2.84479e-07	6.54595	1388	27	10	60605	CCNB1,CCNB2,BUB1,NCAPH,TTK,KIF11,NCAPG,IGF1,ATM,PSME3
GO:BP	negative regulation of biological process	GO:0048519	3.29295e-07	6.48241	5861	27	16	60605	CCNB1,BUB1,TTK,EGR1,MMP9,IGF1,PTGS2,MX1,CXCL8,CD44,DDX58,COL5A2,COL6A3,ACTN2,ATM,PSME3
GO:BP	muscle structure development	GO:0061061	3.7056e-07	6.43114	646	27	8	60605	CCNB1,FOS,EGR1,IGF1,COL11A1,COL6A3,ACTN2,TNNT3
GO:BP	cellular response to endogenous stimulus	GO:0071495	4.85629e-07	6.3137	1467	27	10	60605	FOS,EGR1,IGF1,PTGS2,CXCL8,CD44,COL1A2,COL5A2,COL4A6,ACTN2
GO:BP	organelle organization	GO:0006996	4.9844e-07	6.30239	4136	27	14	60605	CCNB1,CCNB2,BUB1,NCAPH,TTK,KIF11,NCAPG,MMP9,IGF1,MX1,MX2,ACTN2,TNNT3,ATM
GO:BP	positive regulation of cellular metabolic process	GO:0031325	5.14369e-07	6.28872	3342	27	13	60605	CCNB1,TTK,FOS,EGR1,MMP9,IGF1,PTGS2,CXCL8,CD44,DDX58,ACTN2,ATM,PSME3
GO:BP	sister chromatid segregation	GO:0000819	6.28335e-07	6.20181	214	27	6	60605	CCNB1,BUB1,NCAPH,TTK,NCAPG,ATM
GO:BP	reproductive process	GO:0022414	6.49886e-07	6.18716	1512	27	10	60605	CCNB1,CCNB2,BUB1,TTK,FOS,EGR1,MMP9,IGF1,PTGS2,ATM
GO:BP	reproduction	GO:0000003	6.62418e-07	6.17887	1515	27	10	60605	CCNB1,CCNB2,BUB1,TTK,FOS,EGR1,MMP9,IGF1,PTGS2,ATM
GO:BP	macromolecule metabolic process	GO:0043170	7.53506e-07	6.12291	9867	27	19	60605	CCNB1,CCNB2,BUB1,TTK,FOS,EGR1,MMP9,IGF1,PTGS2,MX1,CXCL8,CD44,MX2,DDX58,COL11A1,COL6A3,ACTN2,ATM,PSME3
GO:BP	response to organonitrogen compound	GO:0010243	8.48242e-07	6.07148	1092	27	9	60605	FOS,EGR1,MMP9,IGF1,PTGS2,COL1A2,COL5A2,COL4A6,ACTN2
GO:BP	response to stress	GO:0006950	8.84991e-07	6.05306	4321	27	14	60605	CCNB1,FOS,EGR1,MMP9,IGF1,PTGS2,MX1,CXCL8,CD44,MX2,DDX58,COL1A2,ATM,PSME3
GO:BP	regulation of protein metabolic process	GO:0051246	8.8728e-07	6.05194	2759	27	12	60605	CCNB1,CCNB2,TTK,EGR1,MMP9,IGF1,PTGS2,CD44,DDX58,COL6A3,ATM,PSME3
GO:BP	cellular response to nitrogen compound	GO:1901699	9.46634e-07	6.02382	728	27	8	60605	EGR1,IGF1,PTGS2,DDX58,COL1A2,COL5A2,COL4A6,ACTN2
GO:BP	positive regulation of protein metabolic process	GO:0051247	9.74597e-07	6.01117	1577	27	10	60605	CCNB1,TTK,EGR1,MMP9,IGF1,PTGS2,CD44,DDX58,ATM,PSME3
GO:BP	positive regulation of macromolecule metabolic process	GO:0010604	1.14608e-06	5.94078	3568	27	13	60605	CCNB1,TTK,FOS,EGR1,MMP9,IGF1,PTGS2,CXCL8,CD44,DDX58,ACTN2,ATM,PSME3
GO:BP	regulation of response to stimulus	GO:0048583	1.17637e-06	5.92946	4416	27	14	60605	CCNB1,TTK,FOS,EGR1,MMP9,IGF1,PTGS2,CXCL8,CD44,DDX58,COL1A2,ACTN2,ATM,PSME3
GO:BP	protein phosphorylation	GO:0006468	1.71918e-06	5.76468	1673	27	10	60605	CCNB1,CCNB2,BUB1,TTK,EGR1,MMP9,IGF1,PTGS2,CD44,ATM
GO:BP	regulation of mitotic nuclear division	GO:0007088	1.75633e-06	5.75539	110	27	5	60605	CCNB1,BUB1,TTK,IGF1,ATM
GO:BP	metabolic process	GO:0008152	1.91984e-06	5.71673	11915	27	20	60605	CCNB1,CCNB2,BUB1,TTK,FOS,EGR1,MMP9,IGF1,PTGS2,MX1,CXCL8,CD44,MX2,DDX58,COL1A2,COL11A1,COL6A3,ACTN2,ATM,PSME3
GO:BP	circulatory system development	GO:0072359	2.15117e-06	5.66733	1215	27	9	60605	CCNB1,EGR1,IGF1,PTGS2,CXCL8,COL1A2,COL11A1,ACTN2,ATM
GO:BP	cell death	GO:0008219	2.19236e-06	5.65909	2306	27	11	60605	BUB1,FOS,EGR1,MMP9,IGF1,PTGS2,MX1,CD44,ACTN2,ATM,PSME3
GO:BP	movement of cell or subcellular component	GO:0006928	2.32496e-06	5.63358	2319	27	11	60605	KIF11,MMP9,IGF1,PTGS2,CXCL8,CD44,DDX58,COL1A2,ACTN2,TNNT3,ATM
GO:BP	response to endogenous stimulus	GO:0009719	2.35694e-06	5.62765	1729	27	10	60605	FOS,EGR1,IGF1,PTGS2,CXCL8,CD44,COL1A2,COL5A2,COL4A6,ACTN2
GO:BP	regulation of protein phosphorylation	GO:0001932	2.67804e-06	5.57218	1246	27	9	60605	CCNB1,CCNB2,TTK,EGR1,MMP9,IGF1,PTGS2,CD44,ATM
GO:BP	mitotic spindle assembly checkpoint signaling	GO:0007094	2.85147e-06	5.54493	38	27	4	60605	CCNB1,BUB1,TTK,ATM
GO:BP	spindle assembly checkpoint signaling	GO:0071173	2.85147e-06	5.54493	38	27	4	60605	CCNB1,BUB1,TTK,ATM
GO:BP	mitotic spindle checkpoint signaling	GO:0071174	2.85147e-06	5.54493	38	27	4	60605	CCNB1,BUB1,TTK,ATM
GO:BP	positive regulation of molecular function	GO:0044093	3.01386e-06	5.52088	1774	27	10	60605	CCNB1,NCAPH,EGR1,MMP9,IGF1,CD44,DDX58,ACTN2,TNNT3,PSME3
GO:BP	response to abiotic stimulus	GO:0009628	3.03344e-06	5.51806	1264	27	9	60605	CCNB1,FOS,EGR1,MMP9,IGF1,PTGS2,COL11A1,ATM,PSME3
GO:BP	positive regulation of protein phosphorylation	GO:0001934	3.06216e-06	5.51397	846	27	8	60605	CCNB1,TTK,EGR1,MMP9,IGF1,PTGS2,CD44,ATM
GO:BP	positive regulation of metabolic process	GO:0009893	3.11214e-06	5.50694	3873	27	13	60605	CCNB1,TTK,FOS,EGR1,MMP9,IGF1,PTGS2,CXCL8,CD44,DDX58,ACTN2,ATM,PSME3
GO:BP	spindle checkpoint signaling	GO:0031577	3.17638e-06	5.49807	39	27	4	60605	CCNB1,BUB1,TTK,ATM
GO:BP	negative regulation of mitotic metaphase/anaphase transition	GO:0045841	3.52824e-06	5.45244	40	27	4	60605	CCNB1,BUB1,TTK,ATM
GO:BP	supramolecular fiber organization	GO:0097435	3.57567e-06	5.44664	863	27	8	60605	COL1A2,COL11A1,COL5A2,COL6A3,COL4A6,COL4A5,ACTN2,TNNT3
GO:BP	positive regulation of nitrogen compound metabolic process	GO:0051173	3.87896e-06	5.41128	3143	27	12	60605	CCNB1,TTK,FOS,EGR1,MMP9,IGF1,PTGS2,CD44,DDX58,ACTN2,ATM,PSME3
GO:BP	nuclear chromosome segregation	GO:0098813	4.12129e-06	5.38497	293	27	6	60605	CCNB1,BUB1,NCAPH,TTK,NCAPG,ATM
GO:BP	negative regulation of sister chromatid segregation	GO:0033046	4.31859e-06	5.36466	42	27	4	60605	CCNB1,BUB1,TTK,ATM
GO:BP	negative regulation of mitotic sister chromatid separation	GO:2000816	4.31859e-06	5.36466	42	27	4	60605	CCNB1,BUB1,TTK,ATM
GO:BP	negative regulation of mitotic sister chromatid segregation	GO:0033048	4.31859e-06	5.36466	42	27	4	60605	CCNB1,BUB1,TTK,ATM
GO:BP	negative regulation of metaphase/anaphase transition of cell cycle	GO:1902100	4.31859e-06	5.36466	42	27	4	60605	CCNB1,BUB1,TTK,ATM
GO:BP	cellular metabolic process	GO:0044237	4.57925e-06	5.33921	10941	27	19	60605	CCNB1,CCNB2,BUB1,TTK,FOS,EGR1,MMP9,IGF1,PTGS2,MX1,CXCL8,CD44,MX2,DDX58,COL11A1,COL6A3,ACTN2,ATM,PSME3
GO:BP	negative regulation of chromosome separation	GO:1905819	5.2345e-06	5.28112	44	27	4	60605	CCNB1,BUB1,TTK,ATM
GO:BP	negative regulation of chromosome segregation	GO:0051985	5.2345e-06	5.28112	44	27	4	60605	CCNB1,BUB1,TTK,ATM
GO:BP	regulation of nuclear division	GO:0051783	5.51529e-06	5.25843	138	27	5	60605	CCNB1,BUB1,TTK,IGF1,ATM
GO:BP	regulation of mitotic sister chromatid segregation	GO:0033047	5.74344e-06	5.24083	45	27	4	60605	CCNB1,BUB1,TTK,ATM
GO:BP	positive regulation of phosphorylation	GO:0042327	6.29071e-06	5.2013	928	27	8	60605	CCNB1,TTK,EGR1,MMP9,IGF1,PTGS2,CD44,ATM
GO:BP	regulation of neuroinflammatory response	GO:0150077	6.87141e-06	5.16295	47	27	4	60605	MMP9,IGF1,PTGS2,ATM
GO:BP	regulation of cellular protein metabolic process	GO:0032268	7.37511e-06	5.13223	2591	27	11	60605	CCNB1,CCNB2,TTK,EGR1,MMP9,IGF1,PTGS2,CD44,COL6A3,ATM,PSME3
GO:BP	negative regulation of mitotic nuclear division	GO:0045839	7.49381e-06	5.1253	48	27	4	60605	CCNB1,BUB1,TTK,ATM
GO:BP	regulation of phosphorylation	GO:0042325	8.26257e-06	5.08288	1419	27	9	60605	CCNB1,CCNB2,TTK,EGR1,MMP9,IGF1,PTGS2,CD44,ATM
GO:BP	negative regulation of cellular process	GO:0048523	8.73793e-06	5.05859	5153	27	14	60605	CCNB1,BUB1,TTK,EGR1,MMP9,IGF1,PTGS2,CXCL8,CD44,COL5A2,COL6A3,ACTN2,ATM,PSME3
GO:BP	phosphorylation	GO:0016310	9.27302e-06	5.03278	1996	27	10	60605	CCNB1,CCNB2,BUB1,TTK,EGR1,MMP9,IGF1,PTGS2,CD44,ATM
GO:BP	organic substance metabolic process	GO:0071704	9.29049e-06	5.03196	11397	27	19	60605	CCNB1,CCNB2,BUB1,TTK,FOS,EGR1,MMP9,IGF1,PTGS2,MX1,CXCL8,CD44,MX2,DDX58,COL11A1,COL6A3,ACTN2,ATM,PSME3
GO:BP	apoptotic process	GO:0006915	9.36166e-06	5.02865	1998	27	10	60605	BUB1,EGR1,MMP9,IGF1,PTGS2,MX1,CD44,ACTN2,ATM,PSME3
GO:BP	neuroinflammatory response	GO:0150076	9.61557e-06	5.01702	51	27	4	60605	MMP9,IGF1,PTGS2,ATM
GO:BP	regulation of cellular metabolic process	GO:0031323	1.14734e-05	4.94031	6309	27	15	60605	CCNB1,CCNB2,TTK,FOS,EGR1,MMP9,IGF1,PTGS2,CXCL8,CD44,DDX58,COL6A3,ACTN2,ATM,PSME3
GO:BP	positive regulation of phosphate metabolic process	GO:0045937	1.14956e-05	4.93947	1003	27	8	60605	CCNB1,TTK,EGR1,MMP9,IGF1,PTGS2,CD44,ATM
GO:BP	positive regulation of phosphorus metabolic process	GO:0010562	1.14956e-05	4.93947	1003	27	8	60605	CCNB1,TTK,EGR1,MMP9,IGF1,PTGS2,CD44,ATM
GO:BP	positive regulation of cellular protein metabolic process	GO:0032270	1.24468e-05	4.90494	1488	27	9	60605	CCNB1,TTK,EGR1,MMP9,IGF1,PTGS2,CD44,ATM,PSME3
GO:BP	chromosome segregation	GO:0007059	1.24893e-05	4.90346	353	27	6	60605	CCNB1,BUB1,NCAPH,TTK,NCAPG,ATM
GO:BP	macromolecule modification	GO:0043412	1.249e-05	4.90344	4345	27	13	60605	CCNB1,CCNB2,BUB1,TTK,FOS,EGR1,MMP9,IGF1,PTGS2,CD44,DDX58,ATM,PSME3
GO:BP	negative regulation of nuclear division	GO:0051784	1.4111e-05	4.85044	56	27	4	60605	CCNB1,BUB1,TTK,ATM
GO:BP	embryo development	GO:0009790	1.69971e-05	4.76963	1055	27	8	60605	CCNB1,CCNB2,MMP9,IGF1,CXCL8,COL11A1,COL5A2,ATM
GO:BP	anatomical structure morphogenesis	GO:0009653	1.74496e-05	4.75822	2816	27	11	60605	MMP9,PTGS2,CXCL8,CD44,COL1A2,COL11A1,COL5A2,ACTN2,TNNT3,ATM,PSME3
GO:BP	cellular developmental process	GO:0048869	1.74647e-05	4.75784	4468	27	13	60605	CCNB1,FOS,EGR1,MMP9,IGF1,PTGS2,CD44,COL11A1,COL5A2,ACTN2,TNNT3,ATM,PSME3
GO:BP	regulation of mitotic metaphase/anaphase transition	GO:0030071	1.74697e-05	4.75771	59	27	4	60605	CCNB1,BUB1,TTK,ATM
GO:BP	multi-organism reproductive process	GO:0044703	1.76297e-05	4.75376	1060	27	8	60605	CCNB1,CCNB2,TTK,FOS,MMP9,IGF1,PTGS2,ATM
GO:BP	cellular response to organonitrogen compound	GO:0071417	1.81043e-05	4.74222	671	27	7	60605	EGR1,IGF1,PTGS2,COL1A2,COL5A2,COL4A6,ACTN2
GO:BP	programmed cell death	GO:0012501	1.94281e-05	4.71157	2158	27	10	60605	BUB1,EGR1,MMP9,IGF1,PTGS2,MX1,CD44,ACTN2,ATM,PSME3
GO:BP	metaphase/anaphase transition of mitotic cell cycle	GO:0007091	2.00189e-05	4.69856	61	27	4	60605	CCNB1,BUB1,TTK,ATM
GO:BP	positive regulation of protein modification process	GO:0031401	2.09578e-05	4.67865	1084	27	8	60605	CCNB1,TTK,EGR1,MMP9,IGF1,PTGS2,CD44,ATM
GO:BP	regulation of metaphase/anaphase transition of cell cycle	GO:1902099	2.1393e-05	4.66973	62	27	4	60605	CCNB1,BUB1,TTK,ATM
GO:BP	regulation of macromolecule metabolic process	GO:0060255	2.22628e-05	4.65242	6622	27	15	60605	CCNB1,CCNB2,TTK,FOS,EGR1,MMP9,IGF1,PTGS2,CXCL8,CD44,DDX58,COL6A3,ACTN2,ATM,PSME3
GO:BP	striated muscle tissue development	GO:0014706	2.25557e-05	4.64674	390	27	6	60605	CCNB1,FOS,EGR1,IGF1,COL11A1,ACTN2
GO:BP	regulation of mitotic sister chromatid separation	GO:0010965	2.28364e-05	4.64137	63	27	4	60605	CCNB1,BUB1,TTK,ATM
GO:BP	response to other organism	GO:0051707	2.32378e-05	4.6338	1600	27	9	60605	FOS,EGR1,PTGS2,MX1,CXCL8,CD44,MX2,DDX58,PSME3
GO:BP	response to external biotic stimulus	GO:0043207	2.33628e-05	4.63147	1601	27	9	60605	FOS,EGR1,PTGS2,MX1,CXCL8,CD44,MX2,DDX58,PSME3
GO:BP	metaphase/anaphase transition of cell cycle	GO:0044784	2.43515e-05	4.61347	64	27	4	60605	CCNB1,BUB1,TTK,ATM
GO:BP	enzyme linked receptor protein signaling pathway	GO:0007167	2.46438e-05	4.60829	1107	27	8	60605	TTK,FOS,EGR1,MMP9,IGF1,COL1A2,COL4A6,COL4A5
GO:BP	mitotic sister chromatid separation	GO:0051306	2.59404e-05	4.58602	65	27	4	60605	CCNB1,BUB1,TTK,ATM
GO:BP	response to biotic stimulus	GO:0009607	2.8572e-05	4.54406	1639	27	9	60605	FOS,EGR1,PTGS2,MX1,CXCL8,CD44,MX2,DDX58,PSME3
GO:BP	regulation of phosphorus metabolic process	GO:0051174	2.87218e-05	4.54179	1640	27	9	60605	CCNB1,CCNB2,TTK,EGR1,MMP9,IGF1,PTGS2,CD44,ATM
GO:BP	regulation of phosphate metabolic process	GO:0019220	2.87218e-05	4.54179	1640	27	9	60605	CCNB1,CCNB2,TTK,EGR1,MMP9,IGF1,PTGS2,CD44,ATM
GO:BP	muscle tissue development	GO:0060537	2.98905e-05	4.52447	409	27	6	60605	CCNB1,FOS,EGR1,IGF1,COL11A1,ACTN2
GO:BP	ossification	GO:0001503	3.39963e-05	4.46857	418	27	6	60605	MMP9,IGF1,PTGS2,COL1A2,COL11A1,COL5A2
GO:BP	multi-organism process	GO:0051704	3.41788e-05	4.46624	1155	27	8	60605	CCNB1,CCNB2,TTK,FOS,MMP9,IGF1,PTGS2,ATM
GO:BP	regulation of sister chromatid segregation	GO:0033045	3.5077e-05	4.45498	70	27	4	60605	CCNB1,BUB1,TTK,ATM
GO:BP	regulation of chromosome separation	GO:1905818	3.5077e-05	4.45498	70	27	4	60605	CCNB1,BUB1,TTK,ATM
GO:BP	regulation of protein modification process	GO:0031399	3.62193e-05	4.44106	1685	27	9	60605	CCNB1,CCNB2,TTK,EGR1,MMP9,IGF1,PTGS2,CD44,ATM
GO:BP	localization	GO:0051179	4.20028e-05	4.37672	6938	27	15	60605	CCNB1,TTK,KIF11,MMP9,IGF1,PTGS2,MX1,CXCL8,CD44,MX2,DDX58,COL1A2,ACTN2,ATM,PSME3
GO:BP	regulation of cell death	GO:0010941	4.76712e-05	4.32174	1740	27	9	60605	FOS,EGR1,MMP9,IGF1,PTGS2,CD44,ACTN2,ATM,PSME3
GO:BP	regulation of nitrogen compound metabolic process	GO:0051171	4.80557e-05	4.31826	5886	27	14	60605	CCNB1,CCNB2,TTK,FOS,EGR1,MMP9,IGF1,PTGS2,CD44,DDX58,COL6A3,ACTN2,ATM,PSME3
GO:BP	anatomical structure formation involved in morphogenesis	GO:0048646	4.8569e-05	4.31364	1209	27	8	60605	MMP9,PTGS2,CXCL8,COL11A1,COL5A2,ACTN2,TNNT3,ATM
GO:BP	protein metabolic process	GO:0019538	5.08278e-05	4.2939	5912	27	14	60605	CCNB1,CCNB2,BUB1,TTK,EGR1,MMP9,IGF1,PTGS2,CD44,DDX58,COL11A1,COL6A3,ATM,PSME3
GO:BP	biological process involved in interspecies interaction between organisms	GO:0044419	5.46355e-05	4.26253	1768	27	9	60605	FOS,EGR1,PTGS2,MX1,CXCL8,CD44,MX2,DDX58,PSME3
GO:BP	regulation of catalytic activity	GO:0050790	6.46625e-05	4.18935	2452	27	10	60605	CCNB1,CCNB2,NCAPH,EGR1,MMP9,IGF1,PTGS2,CD44,COL6A3,PSME3
GO:BP	regulation of metabolic process	GO:0019222	6.6221e-05	4.179	7175	27	15	60605	CCNB1,CCNB2,TTK,FOS,EGR1,MMP9,IGF1,PTGS2,CXCL8,CD44,DDX58,COL6A3,ACTN2,ATM,PSME3
GO:BP	regulation of cell cycle process	GO:0010564	6.80845e-05	4.16695	815	27	7	60605	CCNB1,BUB1,TTK,KIF11,IGF1,ATM,PSME3
GO:BP	regulation of primary metabolic process	GO:0080090	7.12038e-05	4.1475	6071	27	14	60605	CCNB1,CCNB2,TTK,FOS,EGR1,MMP9,IGF1,PTGS2,CD44,DDX58,COL6A3,ACTN2,ATM,PSME3
GO:BP	regulation of signal transduction	GO:0009966	7.61183e-05	4.11851	3251	27	11	60605	CCNB1,TTK,EGR1,MMP9,IGF1,PTGS2,CXCL8,CD44,ACTN2,ATM,PSME3
GO:BP	protein modification process	GO:0036211	7.68213e-05	4.11452	4108	27	12	60605	CCNB1,CCNB2,BUB1,TTK,EGR1,MMP9,IGF1,PTGS2,CD44,DDX58,ATM,PSME3
GO:BP	cellular protein modification process	GO:0006464	7.68213e-05	4.11452	4108	27	12	60605	CCNB1,CCNB2,BUB1,TTK,EGR1,MMP9,IGF1,PTGS2,CD44,DDX58,ATM,PSME3
GO:BP	negative regulation of macromolecule metabolic process	GO:0010605	7.87847e-05	4.10356	3262	27	11	60605	CCNB1,EGR1,MMP9,IGF1,PTGS2,CXCL8,CD44,DDX58,COL6A3,ATM,PSME3
GO:BP	regulation of chromosome segregation	GO:0051983	8.08456e-05	4.09234	86	27	4	60605	CCNB1,BUB1,TTK,ATM
GO:BP	negative regulation of apoptotic signaling pathway	GO:2001234	8.24648e-05	4.08373	237	27	5	60605	MMP9,IGF1,PTGS2,CD44,PSME3
GO:BP	negative regulation of cell cycle	GO:0045786	8.37219e-05	4.07716	487	27	6	60605	CCNB1,BUB1,TTK,PTGS2,ATM,PSME3
GO:BP	immune response	GO:0006955	9.12809e-05	4.03962	2544	27	10	60605	FOS,EGR1,MMP9,MX1,CXCL8,CD44,MX2,DDX58,COL1A2,PSME3
GO:BP	multicellular organismal reproductive process	GO:0048609	9.64897e-05	4.01552	858	27	7	60605	CCNB1,CCNB2,TTK,EGR1,IGF1,PTGS2,ATM
GO:BP	negative regulation of chromosome organization	GO:2001251	0.000106182	3.97395	92	27	4	60605	CCNB1,BUB1,TTK,ATM
GO:BP	skeletal system development	GO:0001501	0.000108569	3.9643	509	27	6	60605	MMP9,IGF1,CD44,COL1A2,COL11A1,COL5A2
GO:BP	multicellular organism reproduction	GO:0032504	0.000112783	3.94776	878	27	7	60605	CCNB1,CCNB2,TTK,EGR1,IGF1,PTGS2,ATM
GO:BP	chromosome separation	GO:0051304	0.000120869	3.91768	95	27	4	60605	CCNB1,BUB1,TTK,ATM
GO:BP	spindle organization	GO:0007051	0.000120949	3.9174	256	27	5	60605	CCNB1,CCNB2,BUB1,TTK,KIF11
GO:BP	cellular protein metabolic process	GO:0044267	0.000127303	3.89516	5280	27	13	60605	CCNB1,CCNB2,BUB1,TTK,EGR1,MMP9,IGF1,PTGS2,CD44,DDX58,COL6A3,ATM,PSME3
GO:BP	negative regulation of mitotic cell cycle phase transition	GO:1901991	0.00013062	3.88399	260	27	5	60605	CCNB1,BUB1,TTK,ATM,PSME3
GO:BP	negative regulation of signal transduction	GO:0009968	0.000144433	3.84033	1394	27	8	60605	EGR1,MMP9,IGF1,PTGS2,CXCL8,CD44,ATM,PSME3
GO:BP	cell differentiation	GO:0030154	0.000160096	3.79562	4392	27	12	60605	CCNB1,FOS,EGR1,MMP9,IGF1,PTGS2,COL11A1,COL5A2,ACTN2,TNNT3,ATM,PSME3
GO:BP	negative regulation of metabolic process	GO:0009892	0.000160196	3.79535	3498	27	11	60605	CCNB1,EGR1,MMP9,IGF1,PTGS2,CXCL8,CD44,DDX58,COL6A3,ATM,PSME3
GO:BP	cell population proliferation	GO:0008283	0.00019776	3.70386	2057	27	9	60605	CCNB1,BUB1,TTK,EGR1,MMP9,IGF1,PTGS2,CXCL8,ATM
GO:BP	inflammatory response	GO:0006954	0.000209068	3.67971	962	27	7	60605	FOS,MMP9,IGF1,PTGS2,CXCL8,CD44,ATM
GO:BP	regulation of cell communication	GO:0010646	0.000235566	3.62789	3634	27	11	60605	CCNB1,TTK,EGR1,MMP9,IGF1,PTGS2,CXCL8,CD44,ACTN2,ATM,PSME3
GO:BP	negative regulation of cell communication	GO:0010648	0.000250999	3.60033	1499	27	8	60605	EGR1,MMP9,IGF1,PTGS2,CXCL8,CD44,ATM,PSME3
GO:BP	mitotic cell cycle phase transition	GO:0044772	0.000253021	3.59684	588	27	6	60605	CCNB1,CCNB2,BUB1,TTK,ATM,PSME3
GO:BP	negative regulation of signaling	GO:0023057	0.000254838	3.59374	1502	27	8	60605	EGR1,MMP9,IGF1,PTGS2,CXCL8,CD44,ATM,PSME3
GO:BP	regulation of signaling	GO:0023051	0.000259477	3.5859	3669	27	11	60605	CCNB1,TTK,EGR1,MMP9,IGF1,PTGS2,CXCL8,CD44,ACTN2,ATM,PSME3
GO:BP	cellular response to stress	GO:0033554	0.000278343	3.55542	2142	27	9	60605	CCNB1,FOS,EGR1,MMP9,PTGS2,CXCL8,CD44,ATM,PSME3
GO:BP	apoptotic signaling pathway	GO:0097190	0.00031064	3.50774	609	27	6	60605	MMP9,IGF1,PTGS2,CD44,ATM,PSME3
GO:BP	regulation of mitotic cell cycle	GO:0007346	0.000319688	3.49527	612	27	6	60605	CCNB1,BUB1,TTK,IGF1,ATM,PSME3
GO:BP	female meiotic nuclear division	GO:0007143	0.000320481	3.4942	28	27	3	60605	CCNB2,TTK,ATM
GO:BP	peptidyl-serine phosphorylation	GO:0018105	0.000332343	3.47841	314	27	5	60605	CCNB1,TTK,PTGS2,CD44,ATM
GO:BP	regulation of apoptotic process	GO:0042981	0.000339673	3.46894	1560	27	8	60605	EGR1,MMP9,IGF1,PTGS2,CD44,ACTN2,ATM,PSME3
GO:BP	negative regulation of mitotic cell cycle	GO:0045930	0.000353771	3.45128	318	27	5	60605	CCNB1,BUB1,TTK,ATM,PSME3
GO:BP	organonitrogen compound metabolic process	GO:1901564	0.000359044	3.44485	6904	27	14	60605	CCNB1,CCNB2,BUB1,TTK,EGR1,MMP9,IGF1,PTGS2,CD44,DDX58,COL11A1,COL6A3,ATM,PSME3
GO:BP	cell division	GO:0051301	0.000378646	3.42177	630	27	6	60605	CCNB1,CCNB2,BUB1,NCAPH,KIF11,NCAPG
GO:BP	phosphate-containing compound metabolic process	GO:0006796	0.000405352	3.39217	2987	27	10	60605	CCNB1,CCNB2,BUB1,TTK,EGR1,MMP9,IGF1,PTGS2,CD44,ATM
GO:BP	regulation of programmed cell death	GO:0043067	0.000417296	3.37956	1603	27	8	60605	EGR1,MMP9,IGF1,PTGS2,CD44,ACTN2,ATM,PSME3
GO:BP	negative regulation of cell cycle phase transition	GO:1901988	0.000418388	3.37842	329	27	5	60605	CCNB1,BUB1,TTK,ATM,PSME3
GO:BP	positive regulation of cellular process	GO:0048522	0.000434348	3.36216	5863	27	13	60605	CCNB1,TTK,FOS,EGR1,MMP9,IGF1,PTGS2,CXCL8,CD44,DDX58,ACTN2,ATM,PSME3
GO:BP	phosphorus metabolic process	GO:0006793	0.000440415	3.35614	3014	27	10	60605	CCNB1,CCNB2,BUB1,TTK,EGR1,MMP9,IGF1,PTGS2,CD44,ATM
GO:BP	muscle organ development	GO:0007517	0.000444073	3.35255	333	27	5	60605	FOS,EGR1,IGF1,COL11A1,COL6A3
GO:BP	peptidyl-serine modification	GO:0018209	0.000470991	3.32699	337	27	5	60605	CCNB1,TTK,PTGS2,CD44,ATM
GO:BP	cell migration	GO:0016477	0.000543343	3.26493	1660	27	8	60605	MMP9,IGF1,PTGS2,CXCL8,CD44,DDX58,COL1A2,ATM
GO:BP	cellular component assembly	GO:0022607	0.000577378	3.23854	3104	27	10	60605	CCNB1,CCNB2,KIF11,MX1,MX2,COL1A2,ACTN2,TNNT3,ATM,PSME3
GO:BP	cell cycle phase transition	GO:0044770	0.000595986	3.22476	681	27	6	60605	CCNB1,CCNB2,BUB1,TTK,ATM,PSME3
GO:BP	positive regulation of response to stimulus	GO:0048584	0.000646194	3.18964	2368	27	9	60605	TTK,MMP9,IGF1,PTGS2,CXCL8,CD44,DDX58,ATM,PSME3
GO:BP	negative regulation of organelle organization	GO:0010639	0.000660852	3.1799	361	27	5	60605	CCNB1,BUB1,TTK,IGF1,ATM
GO:BP	regulation of apoptotic signaling pathway	GO:2001233	0.000697651	3.15636	365	27	5	60605	MMP9,IGF1,PTGS2,CD44,PSME3
GO:BP	response to hypoxia	GO:0001666	0.000716649	3.14469	367	27	5	60605	CCNB1,EGR1,PTGS2,ATM,PSME3
GO:BP	gamete generation	GO:0007276	0.00083715	3.0772	722	27	6	60605	CCNB1,CCNB2,TTK,IGF1,PTGS2,ATM
GO:BP	cellular process involved in reproduction in multicellular organism	GO:0022412	0.000872542	3.05921	382	27	5	60605	CCNB1,CCNB2,TTK,IGF1,ATM
GO:BP	response to decreased oxygen levels	GO:0036293	0.000872542	3.05921	382	27	5	60605	CCNB1,EGR1,PTGS2,ATM,PSME3
GO:BP	regulation of cell population proliferation	GO:0042127	0.000895864	3.04776	1774	27	8	60605	CCNB1,TTK,EGR1,MMP9,IGF1,PTGS2,CXCL8,ATM
GO:BP	mitotic cell cycle checkpoint signaling	GO:0007093	0.000930889	3.0311	158	27	4	60605	CCNB1,BUB1,TTK,ATM
GO:BP	nitrogen compound metabolic process	GO:0006807	0.000943374	3.02532	10148	27	16	60605	CCNB1,CCNB2,BUB1,TTK,FOS,EGR1,MMP9,IGF1,PTGS2,CD44,DDX58,COL11A1,COL6A3,ACTN2,ATM,PSME3
GO:BP	mitotic chromosome condensation	GO:0007076	0.00103882	2.98346	41	27	3	60605	CCNB1,NCAPH,NCAPG
GO:BP	regulation of organelle organization	GO:0033043	0.00107345	2.96922	1228	27	7	60605	CCNB1,BUB1,TTK,MMP9,IGF1,ACTN2,ATM
GO:BP	negative regulation of cell cycle process	GO:0010948	0.00109374	2.96108	400	27	5	60605	CCNB1,BUB1,TTK,ATM,PSME3
GO:BP	regulation of response to external stimulus	GO:0032101	0.001133	2.94577	1238	27	7	60605	MMP9,IGF1,PTGS2,CXCL8,DDX58,ATM,PSME3
GO:BP	localization of cell	GO:0051674	0.00117828	2.92875	1840	27	8	60605	MMP9,IGF1,PTGS2,CXCL8,CD44,DDX58,COL1A2,ATM
GO:BP	cell motility	GO:0048870	0.00117828	2.92875	1840	27	8	60605	MMP9,IGF1,PTGS2,CXCL8,CD44,DDX58,COL1A2,ATM
GO:BP	response to oxygen levels	GO:0070482	0.00123448	2.90852	410	27	5	60605	CCNB1,EGR1,PTGS2,ATM,PSME3
GO:BP	cellular component biogenesis	GO:0044085	0.00124888	2.90348	3377	27	10	60605	CCNB1,CCNB2,KIF11,MX1,MX2,COL1A2,ACTN2,TNNT3,ATM,PSME3
GO:BP	positive regulation of biological process	GO:0048518	0.00136685	2.86428	6474	27	13	60605	CCNB1,TTK,FOS,EGR1,MMP9,IGF1,PTGS2,CXCL8,CD44,DDX58,ACTN2,ATM,PSME3
GO:BP	endodermal cell differentiation	GO:0035987	0.00138117	2.85975	45	27	3	60605	MMP9,COL11A1,COL5A2
GO:BP	establishment of localization	GO:0051234	0.00139342	2.85592	5364	27	12	60605	CCNB1,KIF11,MMP9,IGF1,PTGS2,MX1,CXCL8,CD44,MX2,ACTN2,ATM,PSME3
GO:BP	muscle cell development	GO:0055001	0.00139896	2.8542	175	27	4	60605	CCNB1,IGF1,ACTN2,TNNT3
GO:BP	regulation of developmental process	GO:0050793	0.00150481	2.82252	2621	27	9	60605	CCNB1,FOS,MMP9,IGF1,PTGS2,CXCL8,CD44,COL5A2,PSME3
GO:BP	oocyte development	GO:0048599	0.00157734	2.80208	47	27	3	60605	CCNB1,IGF1,ATM
GO:BP	peptidyl-amino acid modification	GO:0018193	0.00164114	2.78486	1309	27	7	60605	CCNB1,TTK,EGR1,IGF1,PTGS2,CD44,ATM
GO:BP	regulation of endopeptidase activity	GO:0052548	0.00168685	2.77292	437	27	5	60605	MMP9,PTGS2,CD44,COL6A3,PSME3
GO:BP	meiotic nuclear division	GO:0140013	0.00170795	2.76753	184	27	4	60605	CCNB2,BUB1,TTK,ATM
GO:BP	negative regulation of response to stimulus	GO:0048585	0.00173682	2.76025	1938	27	8	60605	EGR1,MMP9,IGF1,PTGS2,CXCL8,CD44,ATM,PSME3
GO:BP	cellular localization	GO:0051641	0.00181629	2.74082	3519	27	10	60605	CCNB1,TTK,MMP9,IGF1,PTGS2,MX1,CD44,MX2,ACTN2,ATM
GO:BP	primary metabolic process	GO:0044238	0.00182758	2.73812	10642	27	16	60605	CCNB1,CCNB2,BUB1,TTK,FOS,EGR1,MMP9,IGF1,PTGS2,CD44,DDX58,COL11A1,COL6A3,ACTN2,ATM,PSME3
GO:BP	positive regulation of cellular biosynthetic process	GO:0031328	0.00200742	2.69736	1976	27	8	60605	FOS,EGR1,IGF1,PTGS2,CXCL8,DDX58,ACTN2,ATM
GO:BP	regulation of mitotic cell cycle phase transition	GO:1901990	0.00201097	2.69659	453	27	5	60605	CCNB1,BUB1,TTK,ATM,PSME3
GO:BP	oocyte differentiation	GO:0009994	0.00202338	2.69392	51	27	3	60605	CCNB1,IGF1,ATM
GO:BP	mitotic spindle organization	GO:0007052	0.0021078	2.67617	194	27	4	60605	CCNB1,BUB1,TTK,KIF11
GO:BP	cell cycle checkpoint signaling	GO:0000075	0.00219544	2.65848	196	27	4	60605	CCNB1,BUB1,TTK,ATM
GO:BP	response to radiation	GO:0009314	0.00223723	2.65029	463	27	5	60605	FOS,EGR1,MMP9,PTGS2,ATM
GO:BP	cellular response to radiation	GO:0071478	0.00224026	2.6497	197	27	4	60605	EGR1,MMP9,PTGS2,ATM
GO:BP	cellular response to metal ion	GO:0071248	0.00228576	2.64097	198	27	4	60605	CCNB1,FOS,MMP9,PTGS2
GO:BP	positive regulation of biosynthetic process	GO:0009891	0.00230477	2.63737	2013	27	8	60605	FOS,EGR1,IGF1,PTGS2,CXCL8,DDX58,ACTN2,ATM
GO:BP	regulation of peptidase activity	GO:0052547	0.00233316	2.63206	467	27	5	60605	MMP9,PTGS2,CD44,COL6A3,PSME3
GO:BP	meiotic cell cycle process	GO:1903046	0.00237881	2.62364	200	27	4	60605	CCNB2,BUB1,TTK,ATM
GO:BP	endoderm formation	GO:0001706	0.00240783	2.61837	54	27	3	60605	MMP9,COL11A1,COL5A2
GO:BP	establishment of localization in cell	GO:0051649	0.00243426	2.61363	2778	27	9	60605	CCNB1,MMP9,IGF1,PTGS2,MX1,CD44,MX2,ACTN2,ATM
GO:BP	locomotion	GO:0040011	0.00253555	2.59593	2039	27	8	60605	MMP9,IGF1,PTGS2,CXCL8,CD44,DDX58,COL1A2,ATM
GO:BP	sexual reproduction	GO:0019953	0.00275032	2.56062	887	27	6	60605	CCNB1,CCNB2,TTK,IGF1,PTGS2,ATM
GO:BP	regulation of defense response	GO:0031347	0.00278617	2.55499	889	27	6	60605	MMP9,IGF1,PTGS2,DDX58,ATM,PSME3
GO:BP	microtubule cytoskeleton organization involved in mitosis	GO:1902850	0.00311107	2.50709	214	27	4	60605	CCNB1,BUB1,TTK,KIF11
GO:BP	cellular response to hypoxia	GO:0071456	0.00311107	2.50709	214	27	4	60605	CCNB1,EGR1,PTGS2,PSME3
GO:BP	response to mechanical stimulus	GO:0009612	0.00328752	2.48313	217	27	4	60605	CCNB1,FOS,PTGS2,COL11A1
GO:BP	regulation of multicellular organismal process	GO:0051239	0.00335076	2.47486	2888	27	9	60605	CCNB1,FOS,EGR1,MMP9,IGF1,PTGS2,CXCL8,DDX58,TNNT3
GO:BP	cytoskeleton organization	GO:0007010	0.00358022	2.44609	1473	27	7	60605	CCNB1,CCNB2,BUB1,TTK,KIF11,ACTN2,TNNT3
GO:BP	cellular response to decreased oxygen levels	GO:0036294	0.00372801	2.42852	224	27	4	60605	CCNB1,EGR1,PTGS2,PSME3
GO:BP	cellular response to inorganic substance	GO:0071241	0.00386153	2.41324	226	27	4	60605	CCNB1,FOS,MMP9,PTGS2
GO:BP	positive regulation of multicellular organismal process	GO:0051240	0.00398188	2.39991	1497	27	7	60605	CCNB1,FOS,EGR1,IGF1,PTGS2,CXCL8,DDX58
GO:BP	response to temperature stimulus	GO:0009266	0.0040684	2.39058	229	27	4	60605	FOS,IGF1,PTGS2,ATM
GO:BP	cell adhesion	GO:0007155	0.00407013	2.39039	1502	27	7	60605	IGF1,CXCL8,CD44,COL6A3,COL4A6,ACTN2,ATM
GO:BP	cell activation	GO:0001775	0.00416002	2.3809	1507	27	7	60605	EGR1,MMP9,IGF1,CXCL8,CD44,COL1A2,ATM
GO:BP	biological adhesion	GO:0022610	0.00419644	2.37712	1509	27	7	60605	IGF1,CXCL8,CD44,COL6A3,COL4A6,ACTN2,ATM
GO:BP	vesicle-mediated transport	GO:0016192	0.00434885	2.36163	2193	27	8	60605	KIF11,MMP9,IGF1,MX1,CXCL8,CD44,MX2,ACTN2
GO:BP	cardiac muscle tissue development	GO:0048738	0.00450667	2.34614	235	27	4	60605	CCNB1,IGF1,COL11A1,ACTN2
GO:BP	chromosome condensation	GO:0030261	0.00463243	2.33419	67	27	3	60605	CCNB1,NCAPH,NCAPG
GO:BP	regulation of cell cycle phase transition	GO:1901987	0.0048602	2.31335	543	27	5	60605	CCNB1,BUB1,TTK,ATM,PSME3
GO:BP	hematopoietic or lymphoid organ development	GO:0048534	0.00498804	2.30207	984	27	6	60605	CCNB2,FOS,EGR1,MMP9,ATM,PSME3
GO:BP	positive regulation of cell population proliferation	GO:0008284	0.0050171	2.29955	985	27	6	60605	CCNB1,TTK,EGR1,MMP9,IGF1,PTGS2
GO:BP	cellular response to amino acid stimulus	GO:0071230	0.00506351	2.29555	69	27	3	60605	COL1A2,COL5A2,COL4A6
GO:BP	cellular response to oxygen levels	GO:0071453	0.00514426	2.28868	243	27	4	60605	CCNB1,EGR1,PTGS2,PSME3
GO:BP	response to peptide	GO:1901652	0.00521766	2.28252	551	27	5	60605	EGR1,MMP9,IGF1,PTGS2,ACTN2
GO:BP	innate immune response	GO:0045087	0.00556442	2.25458	1003	27	6	60605	EGR1,MX1,CD44,MX2,DDX58,PSME3
GO:BP	regulation of cell migration	GO:0030334	0.00572479	2.24224	1008	27	6	60605	MMP9,IGF1,PTGS2,CXCL8,DDX58,ATM
GO:BP	muscle cell proliferation	GO:0033002	0.00575489	2.23996	250	27	4	60605	CCNB1,MMP9,IGF1,PTGS2
GO:BP	negative regulation of endopeptidase activity	GO:0010951	0.0059388	2.2263	252	27	4	60605	MMP9,PTGS2,CD44,COL6A3
GO:BP	positive regulation of cell migration	GO:0030335	0.00604583	2.21854	568	27	5	60605	MMP9,IGF1,PTGS2,CXCL8,ATM
GO:BP	cellular component disassembly	GO:0022411	0.0065242	2.18547	577	27	5	60605	CCNB1,CCNB2,MMP9,CD44,ACTN2
GO:BP	meiotic cell cycle	GO:0051321	0.0066169	2.17935	259	27	4	60605	CCNB2,BUB1,TTK,ATM
GO:BP	dynamin family protein polymerization involved in membrane fission	GO:0003373	0.0066785	2.17532	8	27	2	60605	MX1,MX2
GO:BP	dynamin family protein polymerization involved in mitochondrial fission	GO:0003374	0.0066785	2.17532	8	27	2	60605	MX1,MX2
GO:BP	positive regulation of histone phosphorylation	GO:0033129	0.0066785	2.17532	8	27	2	60605	CCNB1,ATM
GO:BP	synaptic vesicle budding from presynaptic endocytic zone membrane	GO:0016185	0.0066785	2.17532	8	27	2	60605	MX1,MX2
GO:BP	immune system development	GO:0002520	0.00673097	2.17192	1037	27	6	60605	CCNB2,FOS,EGR1,MMP9,ATM,PSME3
GO:BP	regulation of response to stress	GO:0080134	0.00684593	2.16457	1626	27	7	60605	MMP9,IGF1,PTGS2,CD44,DDX58,ATM,PSME3
GO:BP	negative regulation of peptidase activity	GO:0010466	0.00724231	2.14012	265	27	4	60605	MMP9,PTGS2,CD44,COL6A3
GO:BP	cellular response to acid chemical	GO:0071229	0.00733259	2.13474	78	27	3	60605	COL1A2,COL5A2,COL4A6
GO:BP	positive regulation of cell motility	GO:2000147	0.00738706	2.13153	592	27	5	60605	MMP9,IGF1,PTGS2,CXCL8,ATM
GO:BP	regulation of biological quality	GO:0065008	0.00743104	2.12895	4116	27	10	60605	CCNB2,EGR1,IGF1,PTGS2,MX1,MX2,COL1A2,ACTN2,ATM,PSME3
GO:BP	heart development	GO:0007507	0.00775625	2.11035	598	27	5	60605	CCNB1,IGF1,COL11A1,ACTN2,ATM
GO:BP	cardiac muscle cell development	GO:0055013	0.00791429	2.10159	80	27	3	60605	CCNB1,IGF1,ACTN2
GO:BP	endoderm development	GO:0007492	0.00791429	2.10159	80	27	3	60605	MMP9,COL11A1,COL5A2
GO:BP	regulation of cell motility	GO:2000145	0.00804654	2.09439	1070	27	6	60605	MMP9,IGF1,PTGS2,CXCL8,DDX58,ATM
GO:BP	positive regulation of cellular component movement	GO:0051272	0.00820511	2.08592	605	27	5	60605	MMP9,IGF1,PTGS2,CXCL8,ATM
GO:BP	negative regulation of cysteine-type endopeptidase activity involved in apoptotic process	GO:0043154	0.00821625	2.08533	81	27	3	60605	MMP9,PTGS2,CD44
GO:BP	positive regulation of locomotion	GO:0040017	0.00833703	2.07899	607	27	5	60605	MMP9,IGF1,PTGS2,CXCL8,ATM
GO:BP	regulation of cellular component organization	GO:0051128	0.0095008	2.02224	2439	27	8	60605	CCNB1,BUB1,TTK,MMP9,IGF1,CD44,ACTN2,ATM
GO:BP	striated muscle cell differentiation	GO:0051146	0.00964564	2.01567	285	27	4	60605	CCNB1,IGF1,ACTN2,TNNT3
GO:BP	positive regulation of organelle organization	GO:0010638	0.00997702	2.001	630	27	5	60605	CCNB1,MMP9,IGF1,ACTN2,ATM
GO:BP	chordate embryonic development	GO:0043009	0.0100537	1.99768	631	27	5	60605	CCNB1,CCNB2,IGF1,COL11A1,ATM
GO:BP	regulation of locomotion	GO:0040012	0.0100674	1.99708	1113	27	6	60605	MMP9,IGF1,PTGS2,CXCL8,DDX58,ATM
GO:BP	cardiac cell development	GO:0055006	0.0101891	1.99187	87	27	3	60605	CCNB1,IGF1,ACTN2
GO:BP	regulation of immune system process	GO:0002682	0.0104114	1.98249	1734	27	7	60605	FOS,IGF1,CXCL8,DDX58,COL1A2,ATM,PSME3
GO:BP	meiotic cell cycle phase transition	GO:0044771	0.0107274	1.96951	10	27	2	60605	CCNB2,TTK
GO:BP	negative regulation of cysteine-type endopeptidase activity	GO:2000117	0.0109102	1.96217	89	27	3	60605	MMP9,PTGS2,CD44
GO:BP	regulation of cellular biosynthetic process	GO:0031326	0.0111149	1.95409	4307	27	10	60605	CCNB1,FOS,EGR1,IGF1,PTGS2,CXCL8,DDX58,ACTN2,ATM,PSME3
GO:BP	intrinsic apoptotic signaling pathway	GO:0097193	0.011344	1.94523	297	27	4	60605	MMP9,PTGS2,CD44,ATM
GO:BP	regulation of chromosome organization	GO:0033044	0.0116472	1.93378	299	27	4	60605	CCNB1,BUB1,TTK,ATM
GO:BP	embryo development ending in birth or egg hatching	GO:0009792	0.0116858	1.93234	651	27	5	60605	CCNB1,CCNB2,IGF1,COL11A1,ATM
GO:BP	meiotic chromosome segregation	GO:0045132	0.0120538	1.91888	92	27	3	60605	BUB1,TTK,ATM
GO:BP	regulation of cellular component movement	GO:0051270	0.0120605	1.91864	1149	27	6	60605	MMP9,IGF1,PTGS2,CXCL8,DDX58,ATM
GO:BP	positive regulation of RNA metabolic process	GO:0051254	0.0121184	1.91656	1775	27	7	60605	CCNB1,FOS,EGR1,IGF1,DDX58,ACTN2,ATM
GO:BP	regulation of biosynthetic process	GO:0009889	0.0127397	1.89484	4374	27	10	60605	CCNB1,FOS,EGR1,IGF1,PTGS2,CXCL8,DDX58,ACTN2,ATM,PSME3
GO:BP	microtubule cytoskeleton organization	GO:0000226	0.0127603	1.89414	663	27	5	60605	CCNB1,CCNB2,BUB1,TTK,KIF11
GO:BP	oogenesis	GO:0048477	0.0128586	1.89081	94	27	3	60605	CCNB1,IGF1,ATM
GO:BP	synaptic vesicle budding	GO:0070142	0.0131077	1.88247	11	27	2	60605	MX1,MX2
GO:BP	type I interferon signaling pathway	GO:0060337	0.0136981	1.86334	96	27	3	60605	EGR1,MX1,MX2
GO:BP	positive regulation of cell communication	GO:0010647	0.0137051	1.86312	1809	27	7	60605	TTK,MMP9,IGF1,PTGS2,CD44,ATM,PSME3
GO:BP	positive regulation of signaling	GO:0023056	0.0139524	1.85535	1814	27	7	60605	TTK,MMP9,IGF1,PTGS2,CD44,ATM,PSME3
GO:BP	cellular response to type I interferon	GO:0071357	0.0141311	1.84982	97	27	3	60605	EGR1,MX1,MX2
GO:BP	negative regulation of nitrogen compound metabolic process	GO:0051172	0.0148044	1.82961	2592	27	8	60605	CCNB1,EGR1,MMP9,IGF1,PTGS2,CD44,COL6A3,ATM
GO:BP	positive regulation of neuron death	GO:1901216	0.0150239	1.82322	99	27	3	60605	FOS,EGR1,ATM
GO:BP	negative regulation of intrinsic apoptotic signaling pathway	GO:2001243	0.015484	1.81012	100	27	3	60605	MMP9,PTGS2,CD44
GO:BP	positive regulation of cell death	GO:0010942	0.0155688	1.80774	691	27	5	60605	FOS,EGR1,MMP9,PTGS2,ATM
GO:BP	mitotic nuclear membrane disassembly	GO:0007077	0.0157249	1.80341	12	27	2	60605	CCNB1,CCNB2
GO:BP	collagen-activated tyrosine kinase receptor signaling pathway	GO:0038063	0.0157249	1.80341	12	27	2	60605	COL4A6,COL4A5
GO:BP	positive regulation of gene expression	GO:0010628	0.0158626	1.79963	1206	27	6	60605	EGR1,IGF1,PTGS2,CXCL8,DDX58,ATM
GO:BP	proteolysis	GO:0006508	0.0159004	1.79859	1851	27	7	60605	CCNB1,MMP9,PTGS2,CD44,DDX58,COL6A3,PSME3
GO:BP	response to type I interferon	GO:0034340	0.0164318	1.78431	102	27	3	60605	EGR1,MX1,MX2
GO:BP	negative regulation of protein metabolic process	GO:0051248	0.0166201	1.77937	1216	27	6	60605	CCNB1,MMP9,IGF1,PTGS2,CD44,COL6A3
GO:BP	positive regulation of smooth muscle cell proliferation	GO:0048661	0.0169197	1.77161	103	27	3	60605	MMP9,IGF1,PTGS2
GO:BP	defense response to other organism	GO:0098542	0.0170885	1.7673	1222	27	6	60605	EGR1,MX1,CD44,MX2,DDX58,PSME3
GO:BP	regulation of histone phosphorylation	GO:0033127	0.0185788	1.73098	13	27	2	60605	CCNB1,ATM
GO:BP	cellular response to abiotic stimulus	GO:0071214	0.0192798	1.7149	340	27	4	60605	EGR1,MMP9,PTGS2,ATM
GO:BP	cellular response to environmental stimulus	GO:0104004	0.0192798	1.7149	340	27	4	60605	EGR1,MMP9,PTGS2,ATM
GO:BP	DNA damage response, signal transduction by p53 class mediator	GO:0030330	0.0206051	1.68602	110	27	3	60605	CCNB1,CD44,ATM
GO:BP	chromosome organization	GO:0051276	0.0212347	1.67295	1270	27	6	60605	CCNB1,BUB1,NCAPH,TTK,NCAPG,ATM
GO:BP	antiviral innate immune response	GO:0140374	0.0216693	1.66415	14	27	2	60605	MX1,DDX58
GO:BP	positive regulation of nucleobase-containing compound metabolic process	GO:0045935	0.0217446	1.66265	1943	27	7	60605	CCNB1,FOS,EGR1,IGF1,DDX58,ACTN2,ATM
GO:BP	cellular response to growth factor stimulus	GO:0071363	0.0217665	1.66221	741	27	5	60605	FOS,EGR1,CXCL8,CD44,COL1A2
GO:BP	cellular response to chemical stress	GO:0062197	0.0230793	1.63678	356	27	4	60605	FOS,MMP9,PTGS2,ATM
GO:BP	negative regulation of proteolysis	GO:0045861	0.0230793	1.63678	356	27	4	60605	MMP9,PTGS2,CD44,COL6A3
GO:BP	response to amino acid	GO:0043200	0.023538	1.62823	115	27	3	60605	COL1A2,COL5A2,COL4A6
GO:BP	regulation of proteolysis	GO:0030162	0.0239577	1.62056	756	27	5	60605	MMP9,PTGS2,CD44,COL6A3,PSME3
GO:BP	bone mineralization	GO:0030282	0.0241557	1.61698	116	27	3	60605	IGF1,PTGS2,COL1A2
GO:BP	negative regulation of cellular component organization	GO:0051129	0.02457	1.60959	760	27	5	60605	CCNB1,BUB1,TTK,IGF1,ATM
GO:BP	negative regulation of cellular metabolic process	GO:0031324	0.024898	1.60383	2785	27	8	60605	CCNB1,EGR1,MMP9,IGF1,PTGS2,CD44,COL6A3,ATM
GO:BP	collagen-activated signaling pathway	GO:0038065	0.0249962	1.60213	15	27	2	60605	COL4A6,COL4A5
GO:BP	membrane fission	GO:0090148	0.0249962	1.60213	15	27	2	60605	MX1,MX2
GO:BP	receptor internalization	GO:0031623	0.025423	1.59477	118	27	3	60605	MX1,CXCL8,MX2
GO:BP	response to growth factor	GO:0070848	0.0259926	1.58515	769	27	5	60605	FOS,EGR1,CXCL8,CD44,COL1A2
GO:BP	cardiac muscle cell differentiation	GO:0055007	0.0267334	1.57295	120	27	3	60605	CCNB1,IGF1,ACTN2
GO:BP	protein-containing complex subunit organization	GO:0043933	0.0276498	1.55831	2017	27	7	60605	CCNB1,MX1,MX2,COL1A2,ACTN2,ATM,PSME3
GO:BP	transmembrane receptor protein serine/threonine kinase signaling pathway	GO:0007178	0.0279826	1.55311	374	27	4	60605	TTK,FOS,EGR1,COL1A2
GO:BP	membrane disassembly	GO:0030397	0.0285592	1.54425	16	27	2	60605	CCNB1,CCNB2
GO:BP	nuclear membrane disassembly	GO:0051081	0.0285592	1.54425	16	27	2	60605	CCNB1,CCNB2
GO:BP	leukocyte activation	GO:0045321	0.028828	1.54019	1341	27	6	60605	EGR1,MMP9,IGF1,CXCL8,CD44,ATM
GO:BP	response to metal ion	GO:0010038	0.0288687	1.53957	377	27	4	60605	CCNB1,FOS,MMP9,PTGS2
GO:BP	formation of primary germ layer	GO:0001704	0.0294859	1.53039	124	27	3	60605	MMP9,COL11A1,COL5A2
GO:BP	muscle cell differentiation	GO:0042692	0.0332791	1.47783	391	27	4	60605	CCNB1,IGF1,ACTN2,TNNT3
GO:BP	regulation of localization	GO:0032879	0.0338058	1.47101	2906	27	8	60605	MMP9,IGF1,PTGS2,CXCL8,MX2,DDX58,ACTN2,ATM
GO:BP	positive regulation of catalytic activity	GO:0043085	0.0342645	1.46516	1383	27	6	60605	CCNB1,NCAPH,EGR1,IGF1,CD44,PSME3
GO:BP	response to acid chemical	GO:0001101	0.0388471	1.41064	136	27	3	60605	COL1A2,COL5A2,COL4A6
GO:BP	negative regulation of gene expression	GO:0010629	0.0481664	1.31726	1470	27	6	60605	CCNB1,IGF1,CXCL8,DDX58,ATM,PSME3
GO:BP	regulation of small molecule metabolic process	GO:0062012	0.0481727	1.3172	430	27	4	60605	EGR1,IGF1,PTGS2,PSME3
GO:CC	cytoplasm	GO:0005737	1.11563e-15	14.9525	11951	27	26	60605	CCNB1,CCNB2,BUB1,NCAPH,TTK,KIF11,NCAPG,FOS,EGR1,MMP9,IGF1,PTGS2,MX1,CD44,MX2,DDX58,COL1A2,COL11A1,COL5A2,COL6A3,COL4A6,COL4A5,ACTN2,TNNT3,ATM,PSME3
GO:CC	intracellular organelle	GO:0043229	1.22945e-14	13.9103	13117	27	26	60605	CCNB1,CCNB2,BUB1,NCAPH,TTK,KIF11,NCAPG,FOS,EGR1,MMP9,IGF1,PTGS2,MX1,CD44,MX2,DDX58,COL1A2,COL11A1,COL5A2,COL6A3,COL4A6,COL4A5,ACTN2,TNNT3,ATM,PSME3
GO:CC	organelle	GO:0043226	6.91499e-14	13.1602	14027	27	26	60605	CCNB1,CCNB2,BUB1,NCAPH,TTK,KIF11,NCAPG,FOS,EGR1,MMP9,IGF1,PTGS2,MX1,CD44,MX2,DDX58,COL1A2,COL11A1,COL5A2,COL6A3,COL4A6,COL4A5,ACTN2,TNNT3,ATM,PSME3
GO:CC	protein-containing complex	GO:0032991	8.51695e-14	13.0697	5541	27	20	60605	CCNB1,CCNB2,NCAPH,KIF11,NCAPG,FOS,IGF1,PTGS2,CD44,MX2,DDX58,COL1A2,COL11A1,COL5A2,COL6A3,COL4A6,COL4A5,TNNT3,ATM,PSME3
GO:CC	intracellular anatomical structure	GO:0005622	2.78711e-13	12.5548	14808	27	26	60605	CCNB1,CCNB2,BUB1,NCAPH,TTK,KIF11,NCAPG,FOS,EGR1,MMP9,IGF1,PTGS2,MX1,CD44,MX2,DDX58,COL1A2,COL11A1,COL5A2,COL6A3,COL4A6,COL4A5,ACTN2,TNNT3,ATM,PSME3
GO:CC	cellular anatomical entity	GO:0110165	2.12475e-12	11.6727	18814	27	27	60605	CCNB1,CCNB2,BUB1,NCAPH,TTK,KIF11,NCAPG,FOS,EGR1,MMP9,IGF1,PTGS2,MX1,CXCL8,CD44,MX2,DDX58,COL1A2,COL11A1,COL5A2,COL6A3,COL4A6,COL4A5,ACTN2,TNNT3,ATM,PSME3
GO:CC	intracellular membrane-bounded organelle	GO:0043231	2.46921e-12	11.6074	12046	27	24	60605	CCNB1,CCNB2,BUB1,NCAPH,TTK,KIF11,NCAPG,FOS,EGR1,MMP9,IGF1,PTGS2,MX1,CD44,MX2,COL1A2,COL11A1,COL5A2,COL6A3,COL4A6,COL4A5,ACTN2,ATM,PSME3
GO:CC	cellular_component	GO:0005575	2.63323e-12	11.5795	18964	27	27	60605	CCNB1,CCNB2,BUB1,NCAPH,TTK,KIF11,NCAPG,FOS,EGR1,MMP9,IGF1,PTGS2,MX1,CXCL8,CD44,MX2,DDX58,COL1A2,COL11A1,COL5A2,COL6A3,COL4A6,COL4A5,ACTN2,TNNT3,ATM,PSME3
GO:CC	membrane-bounded organelle	GO:0043227	2.07969e-11	10.682	13201	27	24	60605	CCNB1,CCNB2,BUB1,NCAPH,TTK,KIF11,NCAPG,FOS,EGR1,MMP9,IGF1,PTGS2,MX1,CD44,MX2,COL1A2,COL11A1,COL5A2,COL6A3,COL4A6,COL4A5,ACTN2,ATM,PSME3
GO:CC	complex of collagen trimers	GO:0098644	2.69043e-11	10.5702	21	27	5	60605	COL1A2,COL11A1,COL5A2,COL4A6,COL4A5
GO:CC	collagen trimer	GO:0005581	4.08242e-10	9.38908	95	27	6	60605	COL1A2,COL11A1,COL5A2,COL6A3,COL4A6,COL4A5
GO:CC	supramolecular complex	GO:0099080	5.55341e-10	9.25544	1325	27	11	60605	BUB1,TTK,KIF11,COL1A2,COL11A1,COL5A2,COL6A3,COL4A6,COL4A5,ACTN2,TNNT3
GO:CC	membrane-enclosed lumen	GO:0031974	9.15463e-10	9.03836	5579	27	17	60605	CCNB1,BUB1,NCAPH,FOS,EGR1,MMP9,IGF1,PTGS2,COL1A2,COL11A1,COL5A2,COL6A3,COL4A6,COL4A5,ACTN2,ATM,PSME3
GO:CC	intracellular organelle lumen	GO:0070013	9.15463e-10	9.03836	5579	27	17	60605	CCNB1,BUB1,NCAPH,FOS,EGR1,MMP9,IGF1,PTGS2,COL1A2,COL11A1,COL5A2,COL6A3,COL4A6,COL4A5,ACTN2,ATM,PSME3
GO:CC	organelle lumen	GO:0043233	9.15463e-10	9.03836	5579	27	17	60605	CCNB1,BUB1,NCAPH,FOS,EGR1,MMP9,IGF1,PTGS2,COL1A2,COL11A1,COL5A2,COL6A3,COL4A6,COL4A5,ACTN2,ATM,PSME3
GO:CC	endoplasmic reticulum lumen	GO:0005788	8.34987e-09	8.07832	313	27	7	60605	PTGS2,COL1A2,COL11A1,COL5A2,COL6A3,COL4A6,COL4A5
GO:CC	supramolecular polymer	GO:0099081	3.67893e-08	7.43428	1005	27	9	60605	KIF11,COL1A2,COL11A1,COL5A2,COL6A3,COL4A6,COL4A5,ACTN2,TNNT3
GO:CC	intracellular non-membrane-bounded organelle	GO:0043232	5.29773e-08	7.27591	5094	27	15	60605	CCNB1,CCNB2,BUB1,NCAPH,TTK,KIF11,NCAPG,FOS,EGR1,MX1,MX2,DDX58,ACTN2,TNNT3,ATM
GO:CC	non-membrane-bounded organelle	GO:0043228	5.41538e-08	7.26637	5102	27	15	60605	CCNB1,CCNB2,BUB1,NCAPH,TTK,KIF11,NCAPG,FOS,EGR1,MX1,MX2,DDX58,ACTN2,TNNT3,ATM
GO:CC	membrane	GO:0016020	6.3151e-08	7.19962	9829	27	19	60605	CCNB1,CCNB2,BUB1,NCAPH,TTK,KIF11,NCAPG,FOS,IGF1,PTGS2,MX1,CD44,MX2,DDX58,COL6A3,COL4A6,COL4A5,ACTN2,PSME3
GO:CC	collagen-containing extracellular matrix	GO:0062023	6.55865e-08	7.18319	421	27	7	60605	MMP9,COL1A2,COL11A1,COL5A2,COL6A3,COL4A6,COL4A5
GO:CC	cytosol	GO:0005829	1.08148e-07	6.96598	5361	27	15	60605	CCNB1,CCNB2,BUB1,NCAPH,KIF11,NCAPG,FOS,MX1,CD44,MX2,DDX58,ACTN2,TNNT3,ATM,PSME3
GO:CC	endomembrane system	GO:0012505	2.07537e-07	6.68291	4651	27	14	60605	FOS,MMP9,IGF1,PTGS2,MX1,CD44,MX2,COL1A2,COL11A1,COL5A2,COL6A3,COL4A6,COL4A5,ACTN2
GO:CC	extracellular matrix	GO:0031012	4.81621e-07	6.31729	562	27	7	60605	MMP9,COL1A2,COL11A1,COL5A2,COL6A3,COL4A6,COL4A5
GO:CC	external encapsulating structure	GO:0030312	4.87543e-07	6.31199	563	27	7	60605	MMP9,COL1A2,COL11A1,COL5A2,COL6A3,COL4A6,COL4A5
GO:CC	fibrillar collagen trimer	GO:0005583	1.93941e-06	5.71233	12	27	3	60605	COL1A2,COL11A1,COL5A2
GO:CC	banded collagen fibril	GO:0098643	1.93941e-06	5.71233	12	27	3	60605	COL1A2,COL11A1,COL5A2
GO:CC	cytoskeleton	GO:0005856	3.72394e-06	5.429	2339	27	10	60605	CCNB1,CCNB2,TTK,KIF11,MX1,MX2,DDX58,ACTN2,TNNT3,ATM
GO:CC	cell periphery	GO:0071944	7.96824e-06	5.09864	6178	27	14	60605	MMP9,IGF1,PTGS2,MX1,CD44,MX2,DDX58,COL1A2,COL11A1,COL5A2,COL6A3,COL4A6,COL4A5,ACTN2
GO:CC	endoplasmic reticulum	GO:0005783	1.36894e-05	4.86362	1995	27	9	60605	FOS,PTGS2,MX1,COL1A2,COL11A1,COL5A2,COL6A3,COL4A6,COL4A5
GO:CC	extracellular space	GO:0005615	1.89464e-05	4.72247	3595	27	11	60605	MMP9,IGF1,CXCL8,CD44,COL1A2,COL11A1,COL5A2,COL6A3,COL4A6,COL4A5,ACTN2
GO:CC	supramolecular fiber	GO:0099512	2.38536e-05	4.62245	997	27	7	60605	KIF11,COL1A2,COL11A1,COL5A2,COL6A3,ACTN2,TNNT3
GO:CC	nucleus	GO:0005634	0.000107083	3.97028	7607	27	14	60605	CCNB1,CCNB2,BUB1,NCAPH,TTK,KIF11,NCAPG,FOS,EGR1,PTGS2,MX1,MX2,ATM,PSME3
GO:CC	microtubule cytoskeleton	GO:0015630	0.000150196	3.82334	1313	27	7	60605	CCNB1,CCNB2,TTK,KIF11,MX1,MX2,ATM
GO:CC	extracellular region	GO:0005576	0.000204806	3.68866	4564	27	11	60605	MMP9,IGF1,CXCL8,CD44,COL1A2,COL11A1,COL5A2,COL6A3,COL4A6,COL4A5,ACTN2
GO:CC	postsynaptic endocytic zone membrane	GO:0098844	0.000214094	3.6694	5	27	2	60605	MX1,MX2
GO:CC	collagen type IV trimer	GO:0005587	0.00044935	3.34742	7	27	2	60605	COL4A6,COL4A5
GO:CC	network-forming collagen trimer	GO:0098642	0.000598968	3.2226	8	27	2	60605	COL4A6,COL4A5
GO:CC	collagen network	GO:0098645	0.000598968	3.2226	8	27	2	60605	COL4A6,COL4A5
GO:CC	condensin complex	GO:0000796	0.000598968	3.2226	8	27	2	60605	NCAPH,NCAPG
GO:CC	basement membrane collagen trimer	GO:0098651	0.00076989	3.11357	9	27	2	60605	COL4A6,COL4A5
GO:CC	postsynaptic endocytic zone	GO:0098843	0.000962098	3.01678	10	27	2	60605	MX1,MX2
GO:CC	chromosome	GO:0005694	0.00116879	2.93226	1795	27	7	60605	BUB1,NCAPH,TTK,NCAPG,FOS,EGR1,ATM
GO:CC	dendritic spine head	GO:0044327	0.0014103	2.85069	12	27	2	60605	MX1,MX2
GO:CC	plasma membrane region	GO:0098590	0.00166442	2.77874	1240	27	6	60605	PTGS2,MX1,CD44,MX2,DDX58,ACTN2
GO:CC	chromosomal region	GO:0098687	0.00189387	2.72265	348	27	4	60605	BUB1,TTK,NCAPG,ATM
GO:CC	spindle	GO:0005819	0.00295503	2.52944	390	27	4	60605	CCNB1,TTK,KIF11,ATM
GO:CC	condensed chromosome, centromeric region	GO:0000779	0.00413106	2.38394	144	27	3	60605	BUB1,TTK,NCAPG
GO:CC	vesicle	GO:0031982	0.00464659	2.33287	4058	27	9	60605	MMP9,IGF1,MX1,CD44,MX2,COL1A2,COL6A3,ACTN2,ATM
GO:CC	plasma membrane bounded cell projection	GO:0120025	0.00476111	2.32229	2234	27	7	60605	FOS,PTGS2,MX1,CD44,MX2,DDX58,ACTN2
GO:CC	cell projection	GO:0042995	0.00633443	2.19829	2337	27	7	60605	FOS,PTGS2,MX1,CD44,MX2,DDX58,ACTN2
GO:CC	cytoplasmic vesicle	GO:0031410	0.00816435	2.08808	2433	27	7	60605	MMP9,IGF1,MX1,CD44,MX2,ACTN2,ATM
GO:CC	intracellular vesicle	GO:0097708	0.00827043	2.08247	2438	27	7	60605	MMP9,IGF1,MX1,CD44,MX2,ACTN2,ATM
GO:CC	dendritic spine	GO:0043197	0.00883415	2.05384	186	27	3	60605	MX1,MX2,ACTN2
GO:CC	neuron spine	GO:0044309	0.00926269	2.03326	189	27	3	60605	MX1,MX2,ACTN2
GO:CC	chromosome, centromeric region	GO:0000775	0.0109498	1.96059	200	27	3	60605	BUB1,TTK,NCAPG
GO:CC	condensed chromosome	GO:0000793	0.0185164	1.73244	239	27	3	60605	BUB1,TTK,NCAPG
GO:CC	cyclin-dependent protein kinase holoenzyme complex	GO:0000307	0.0191318	1.71825	43	27	2	60605	CCNB1,CCNB2
GO:CC	postsynaptic membrane	GO:0045211	0.0300892	1.52159	282	27	3	60605	MX1,MX2,ACTN2
GO:CC	cell junction	GO:0030054	0.0310142	1.50844	2107	27	6	60605	MX1,CD44,MX2,DDX58,COL4A5,ACTN2
GO:CC	neuron projection	GO:0043005	0.0367187	1.43511	1384	27	5	60605	FOS,PTGS2,MX1,MX2,ACTN2
GO:CC	platelet alpha granule lumen	GO:0031093	0.0451596	1.34525	66	27	2	60605	IGF1,ACTN2
KEGG	KEGG root term	KEGG:00000	3.14286e-15	14.5027	8000	27	23	60605	CCNB1,CCNB2,BUB1,TTK,FOS,EGR1,MMP9,IGF1,PTGS2,MX1,CXCL8,CD44,MX2,DDX58,COL1A2,COL11A1,COL5A2,COL6A3,COL4A6,COL4A5,ACTN2,ATM,PSME3
KEGG	Human papillomavirus infection	KEGG:05165	7.84829e-11	10.1052	331	27	8	60605	PTGS2,MX1,MX2,COL1A2,COL6A3,COL4A6,COL4A5,ATM
KEGG	Protein digestion and absorption	KEGG:04974	3.17911e-10	9.49769	103	27	6	60605	COL1A2,COL11A1,COL5A2,COL6A3,COL4A6,COL4A5
KEGG	ECM-receptor interaction	KEGG:04512	2.40822e-08	7.6183	88	27	5	60605	CD44,COL1A2,COL6A3,COL4A6,COL4A5
KEGG	AGE-RAGE signaling pathway in diabetic complications	KEGG:04933	4.6113e-08	7.33618	100	27	5	60605	EGR1,CXCL8,COL1A2,COL4A6,COL4A5
KEGG	Cell cycle	KEGG:04110	1.36904e-07	6.86358	124	27	5	60605	CCNB1,CCNB2,BUB1,TTK,ATM
KEGG	Pathways in cancer	KEGG:05200	1.50692e-07	6.82191	529	27	7	60605	FOS,MMP9,IGF1,PTGS2,CXCL8,COL4A6,COL4A5
KEGG	Relaxin signaling pathway	KEGG:04926	1.67105e-07	6.77701	129	27	5	60605	FOS,MMP9,COL1A2,COL4A6,COL4A5
KEGG	Focal adhesion	KEGG:04510	1.50674e-06	5.82196	200	27	5	60605	IGF1,COL1A2,COL6A3,COL4A6,COL4A5
KEGG	p53 signaling pathway	KEGG:04115	1.77027e-06	5.75196	73	27	4	60605	CCNB1,CCNB2,IGF1,ATM
KEGG	Coronavirus disease - COVID-19	KEGG:05171	3.08906e-06	5.51017	231	27	5	60605	FOS,MX1,CXCL8,MX2,DDX58
KEGG	IL-17 signaling pathway	KEGG:04657	4.51839e-06	5.34502	92	27	4	60605	FOS,MMP9,PTGS2,CXCL8
KEGG	Progesterone-mediated oocyte maturation	KEGG:04914	6.0744e-06	5.2165	99	27	4	60605	CCNB1,CCNB2,BUB1,IGF1
KEGG	Amoebiasis	KEGG:05146	6.58442e-06	5.18148	101	27	4	60605	CXCL8,COL1A2,COL4A6,COL4A5
KEGG	NF-kappa B signaling pathway	KEGG:04064	6.8511e-06	5.16424	102	27	4	60605	PTGS2,CXCL8,DDX58,ATM
KEGG	Oocyte meiosis	KEGG:04114	1.70635e-05	4.76793	128	27	4	60605	CCNB1,CCNB2,BUB1,IGF1
KEGG	FoxO signaling pathway	KEGG:04068	1.87237e-05	4.72761	131	27	4	60605	CCNB1,CCNB2,IGF1,ATM
KEGG	Measles	KEGG:05162	2.37398e-05	4.62452	139	27	4	60605	FOS,MX1,MX2,DDX58
KEGG	PI3K-Akt signaling pathway	KEGG:04151	2.51856e-05	4.59885	353	27	5	60605	IGF1,COL1A2,COL6A3,COL4A6,COL4A5
KEGG	Cellular senescence	KEGG:04218	3.76486e-05	4.42425	156	27	4	60605	CCNB1,CCNB2,CXCL8,ATM
KEGG	Hepatitis C	KEGG:05160	3.86212e-05	4.41317	157	27	4	60605	MX1,MX2,DDX58,PSME3
KEGG	Hepatitis B	KEGG:05161	4.37671e-05	4.35885	162	27	4	60605	FOS,MMP9,CXCL8,DDX58
KEGG	Influenza A	KEGG:05164	5.18068e-05	4.28561	169	27	4	60605	MX1,CXCL8,MX2,DDX58
KEGG	Transcriptional misregulation in cancer	KEGG:05202	8.43084e-05	4.07413	191	27	4	60605	MMP9,IGF1,CXCL8,ATM
KEGG	Proteoglycans in cancer	KEGG:05205	0.000111647	3.95215	205	27	4	60605	MMP9,IGF1,CD44,COL1A2
KEGG	Human immunodeficiency virus 1 infection	KEGG:05170	0.000122845	3.91064	210	27	4	60605	CCNB1,CCNB2,FOS,ATM
KEGG	Human T-cell leukemia virus 1 infection	KEGG:05166	0.000137357	3.86215	216	27	4	60605	CCNB2,FOS,EGR1,ATM
KEGG	Small cell lung cancer	KEGG:05222	0.000512929	3.28994	92	27	3	60605	PTGS2,COL4A6,COL4A5
KEGG	Endocrine resistance	KEGG:01522	0.00056485	3.24807	95	27	3	60605	FOS,MMP9,IGF1
KEGG	MicroRNAs in cancer	KEGG:05206	0.000571184	3.24322	310	27	4	60605	MMP9,PTGS2,CD44,ATM
KEGG	TNF signaling pathway	KEGG:04668	0.000925423	3.03366	112	27	3	60605	FOS,MMP9,PTGS2
KEGG	Kaposi sarcoma-associated herpesvirus infection	KEGG:05167	0.00467583	2.33014	193	27	3	60605	FOS,PTGS2,CXCL8
KEGG	Lipid and atherosclerosis	KEGG:05417	0.00634441	2.19761	214	27	3	60605	FOS,MMP9,CXCL8
KEGG	Bladder cancer	KEGG:05219	0.00824758	2.08367	41	27	2	60605	MMP9,CXCL8
KEGG	Shigellosis	KEGG:05131	0.0095638	2.01937	246	27	3	60605	CXCL8,CD44,ATM
KEGG	Ovarian steroidogenesis	KEGG:04913	0.0127888	1.89317	51	27	2	60605	IGF1,PTGS2
KEGG	RIG-I-like receptor signaling pathway	KEGG:04622	0.0240974	1.61803	70	27	2	60605	CXCL8,DDX58
KEGG	Leishmaniasis	KEGG:05140	0.0254903	1.59362	72	27	2	60605	FOS,PTGS2
KEGG	Pertussis	KEGG:05133	0.0283911	1.54682	76	27	2	60605	FOS,CXCL8
KEGG	Rheumatoid arthritis	KEGG:05323	0.0380083	1.42012	88	27	2	60605	FOS,CXCL8
KEGG	Prostate cancer	KEGG:05215	0.0461154	1.33615	97	27	2	60605	MMP9,IGF1
KEGG	Chagas disease	KEGG:05142	0.0499629	1.30135	101	27	2	60605	FOS,CXCL8
HP	Abnormality of the integument	HP:0001574	2.65628e-09	8.57573	2279	27	13	60605	BUB1,KIF11,FOS,IGF1,DDX58,COL1A2,COL11A1,COL5A2,COL6A3,COL4A5,ACTN2,TNNT3,ATM
HP	Abnormality of skin morphology	HP:0011121	2.79221e-09	8.55405	1749	27	12	60605	BUB1,KIF11,FOS,IGF1,DDX58,COL1A2,COL5A2,COL6A3,COL4A5,ACTN2,TNNT3,ATM
HP	Growth abnormality	HP:0001507	3.37506e-09	8.47172	2323	27	13	60605	BUB1,KIF11,FOS,MMP9,IGF1,DDX58,COL1A2,COL11A1,COL6A3,COL4A6,COL4A5,TNNT3,ATM
HP	Phenotypic abnormality	HP:0000118	3.74085e-09	8.42703	4506	27	16	60605	BUB1,NCAPH,KIF11,FOS,MMP9,IGF1,DDX58,COL1A2,COL11A1,COL5A2,COL6A3,COL4A6,COL4A5,ACTN2,TNNT3,ATM
HP	HP root	HP:0000001	3.80444e-09	8.41971	4511	27	16	60605	BUB1,NCAPH,KIF11,FOS,MMP9,IGF1,DDX58,COL1A2,COL11A1,COL5A2,COL6A3,COL4A6,COL4A5,ACTN2,TNNT3,ATM
HP	Abnormality of body height	HP:0000002	4.27167e-09	8.3694	1343	27	11	60605	BUB1,KIF11,FOS,MMP9,IGF1,DDX58,COL1A2,COL11A1,COL6A3,TNNT3,ATM
HP	Abnormality of the skin	HP:0000951	6.37992e-09	8.19519	1878	27	12	60605	BUB1,KIF11,FOS,IGF1,DDX58,COL1A2,COL5A2,COL6A3,COL4A5,ACTN2,TNNT3,ATM
HP	Abnormality of facial skeleton	HP:0011821	2.15111e-08	7.66734	1122	27	10	60605	BUB1,KIF11,FOS,IGF1,COL1A2,COL11A1,COL5A2,COL6A3,TNNT3,ATM
HP	Mode of inheritance	HP:0000005	2.48284e-08	7.60505	4220	27	15	60605	BUB1,NCAPH,KIF11,MMP9,IGF1,DDX58,COL1A2,COL11A1,COL5A2,COL6A3,COL4A6,COL4A5,ACTN2,TNNT3,ATM
HP	Abnormality of skeletal morphology	HP:0011842	2.52699e-08	7.5974	2730	27	13	60605	BUB1,NCAPH,KIF11,FOS,MMP9,IGF1,COL1A2,COL11A1,COL5A2,COL6A3,ACTN2,TNNT3,ATM
HP	Abnormality of the skeletal system	HP:0000924	3.96601e-08	7.40165	2831	27	13	60605	BUB1,NCAPH,KIF11,FOS,MMP9,IGF1,COL1A2,COL11A1,COL5A2,COL6A3,ACTN2,TNNT3,ATM
HP	Abnormality of metabolism/homeostasis	HP:0001939	4.2496e-08	7.37165	2213	27	12	60605	BUB1,KIF11,FOS,IGF1,COL1A2,COL11A1,COL5A2,COL6A3,COL4A6,COL4A5,ACTN2,ATM
HP	Abnormal axial skeleton morphology	HP:0009121	7.24042e-08	7.14024	2318	27	12	60605	BUB1,NCAPH,KIF11,FOS,IGF1,COL1A2,COL11A1,COL5A2,COL6A3,ACTN2,TNNT3,ATM
HP	Abnormality of the mandible	HP:0000277	9.38473e-08	7.02758	901	27	9	60605	BUB1,KIF11,FOS,IGF1,COL1A2,COL11A1,COL5A2,COL6A3,TNNT3
HP	Abnormal jaw morphology	HP:0030791	1.42702e-07	6.84557	945	27	9	60605	BUB1,KIF11,FOS,IGF1,COL1A2,COL11A1,COL5A2,COL6A3,TNNT3
HP	Abnormality of the face	HP:0000271	2.7181e-07	6.56573	2602	27	12	60605	BUB1,NCAPH,KIF11,FOS,IGF1,COL1A2,COL11A1,COL5A2,COL6A3,ACTN2,TNNT3,ATM
HP	Abnormality of the musculoskeletal system	HP:0033127	3.1972e-07	6.49523	3353	27	13	60605	BUB1,NCAPH,KIF11,FOS,MMP9,IGF1,COL1A2,COL11A1,COL5A2,COL6A3,ACTN2,TNNT3,ATM
HP	Abnormal skull morphology	HP:0000929	3.87114e-07	6.41216	2053	27	11	60605	BUB1,NCAPH,KIF11,FOS,IGF1,COL1A2,COL11A1,COL5A2,COL6A3,TNNT3,ATM
HP	Abnormality of the nervous system	HP:0000707	4.47097e-07	6.3496	3446	27	13	60605	BUB1,NCAPH,KIF11,FOS,IGF1,COL1A2,COL11A1,COL5A2,COL6A3,COL4A6,COL4A5,ACTN2,ATM
HP	Abnormality of the eye	HP:0000478	4.63902e-07	6.33357	2727	27	12	60605	BUB1,KIF11,IGF1,DDX58,COL1A2,COL11A1,COL5A2,COL6A3,COL4A6,COL4A5,ACTN2,ATM
HP	Abnormality of the head	HP:0000234	7.71894e-07	6.11244	2852	27	12	60605	BUB1,NCAPH,KIF11,FOS,IGF1,COL1A2,COL11A1,COL5A2,COL6A3,ACTN2,TNNT3,ATM
HP	Abnormality of head or neck	HP:0000152	8.45515e-07	6.07288	2875	27	12	60605	BUB1,NCAPH,KIF11,FOS,IGF1,COL1A2,COL11A1,COL5A2,COL6A3,ACTN2,TNNT3,ATM
HP	Abnormal eye physiology	HP:0012373	8.71264e-07	6.05985	2218	27	11	60605	BUB1,KIF11,IGF1,DDX58,COL1A2,COL11A1,COL6A3,COL4A6,COL4A5,ACTN2,ATM
HP	Short stature	HP:0004322	1.35973e-06	5.86655	1223	27	9	60605	BUB1,KIF11,MMP9,IGF1,DDX58,COL1A2,COL11A1,TNNT3,ATM
HP	Abnormality of the cardiovascular system	HP:0001626	1.51149e-06	5.8206	2338	27	11	60605	BUB1,KIF11,FOS,DDX58,COL1A2,COL11A1,COL5A2,COL6A3,COL4A5,ACTN2,ATM
HP	Abnormality of the respiratory system	HP:0002086	1.54529e-06	5.81099	1746	27	10	60605	BUB1,KIF11,COL1A2,COL11A1,COL5A2,COL6A3,COL4A6,COL4A5,ACTN2,ATM
HP	Autosomal dominant inheritance	HP:0000006	1.88852e-06	5.72388	1783	27	10	60605	BUB1,KIF11,DDX58,COL1A2,COL11A1,COL5A2,COL6A3,ACTN2,TNNT3,ATM
HP	Abnormal ear morphology	HP:0031703	2.28597e-06	5.64093	1819	27	10	60605	BUB1,KIF11,IGF1,COL1A2,COL11A1,COL6A3,COL4A6,COL4A5,ACTN2,TNNT3
HP	Abnormal oral cavity morphology	HP:0000163	2.75618e-06	5.55969	1855	27	10	60605	BUB1,KIF11,FOS,IGF1,COL1A2,COL11A1,COL5A2,COL6A3,ACTN2,TNNT3
HP	Abnormal oral morphology	HP:0031816	2.75618e-06	5.55969	1855	27	10	60605	BUB1,KIF11,FOS,IGF1,COL1A2,COL11A1,COL5A2,COL6A3,ACTN2,TNNT3
HP	Abnormal nervous system physiology	HP:0012638	3.05198e-06	5.51542	3221	27	12	60605	BUB1,NCAPH,KIF11,FOS,IGF1,COL1A2,COL5A2,COL6A3,COL4A6,COL4A5,ACTN2,ATM
HP	Abnormality of the mouth	HP:0000153	4.16201e-06	5.3807	1937	27	10	60605	BUB1,KIF11,FOS,IGF1,COL1A2,COL11A1,COL5A2,COL6A3,ACTN2,TNNT3
HP	Abnormality of the upper limb	HP:0002817	4.52782e-06	5.34411	1405	27	9	60605	BUB1,FOS,MMP9,IGF1,COL1A2,COL11A1,COL5A2,COL6A3,TNNT3
HP	Abnormality of limbs	HP:0040064	5.91614e-06	5.22796	2010	27	10	60605	BUB1,FOS,MMP9,IGF1,COL1A2,COL11A1,COL5A2,COL6A3,ACTN2,TNNT3
HP	Abnormality of the ear	HP:0000598	6.08597e-06	5.21567	2016	27	10	60605	BUB1,KIF11,IGF1,COL1A2,COL11A1,COL6A3,COL4A6,COL4A5,ACTN2,TNNT3
HP	Abnormal cornea morphology	HP:0000481	6.79481e-06	5.16782	627	27	7	60605	BUB1,KIF11,COL1A2,COL11A1,COL5A2,COL4A6,COL4A5
HP	Myopia	HP:0000545	6.8506e-06	5.16427	348	27	6	60605	KIF11,IGF1,COL1A2,COL11A1,COL4A6,COL4A5
HP	Vaginal neoplasm	HP:0100650	7.04606e-06	5.15205	10	27	3	60605	BUB1,COL4A6,COL4A5
HP	Growth delay	HP:0001510	1.51908e-05	4.81842	1617	27	9	60605	BUB1,KIF11,MMP9,IGF1,DDX58,COL1A2,COL11A1,TNNT3,ATM
HP	Thickened skin	HP:0001072	1.70846e-05	4.7674	406	27	6	60605	KIF11,FOS,DDX58,COL6A3,COL4A5,ACTN2
HP	Abnormal respiratory system morphology	HP:0012252	2.06788e-05	4.68447	1157	27	8	60605	BUB1,KIF11,COL11A1,COL5A2,COL6A3,COL4A6,COL4A5,ATM
HP	Abnormal morphology of female internal genitalia	HP:0000008	2.82253e-05	4.54936	442	27	6	60605	BUB1,FOS,COL5A2,COL4A6,COL4A5,ATM
HP	Abnormal respiratory system physiology	HP:0002795	3.33027e-05	4.47752	1231	27	8	60605	BUB1,COL1A2,COL11A1,COL5A2,COL6A3,COL4A6,COL4A5,ACTN2
HP	Abnormal internal genitalia	HP:0000812	4.64655e-05	4.33287	481	27	6	60605	BUB1,FOS,COL5A2,COL4A6,COL4A5,ATM
HP	Abnormality of the hand	HP:0001155	4.73983e-05	4.32424	1289	27	8	60605	BUB1,FOS,IGF1,COL1A2,COL11A1,COL5A2,COL6A3,TNNT3
HP	Abnormality of the musculature	HP:0003011	5.09957e-05	4.29247	2526	27	10	60605	BUB1,KIF11,FOS,COL1A2,COL11A1,COL5A2,COL6A3,ACTN2,TNNT3,ATM
HP	Abnormality of the digestive system	HP:0025031	5.40969e-05	4.26683	2542	27	10	60605	BUB1,FOS,COL1A2,COL11A1,COL5A2,COL6A3,COL4A6,COL4A5,ACTN2,ATM
HP	Abnormality of connective tissue	HP:0003549	5.85196e-05	4.2327	1325	27	8	60605	KIF11,FOS,COL1A2,COL11A1,COL5A2,COL6A3,ACTN2,TNNT3
HP	Abnormality of the female genitalia	HP:0010460	7.51698e-05	4.12396	522	27	6	60605	BUB1,FOS,COL5A2,COL4A6,COL4A5,ATM
HP	Abnormal homeostasis	HP:0012337	7.89603e-05	4.10259	1378	27	8	60605	BUB1,KIF11,FOS,IGF1,COL1A2,COL11A1,COL5A2,ATM
HP	Abnormality of musculoskeletal physiology	HP:0011843	8.5758e-05	4.06673	1393	27	8	60605	FOS,MMP9,IGF1,COL1A2,COL11A1,COL5A2,COL6A3,TNNT3
HP	Abnormality of refraction	HP:0000539	8.68488e-05	4.06124	535	27	6	60605	KIF11,IGF1,COL1A2,COL11A1,COL4A6,COL4A5
HP	Abnormality of pelvic girdle bone morphology	HP:0002644	9.07291e-05	4.04225	539	27	6	60605	MMP9,COL1A2,COL11A1,COL5A2,COL6A3,TNNT3
HP	Abnormality of the forehead	HP:0000290	0.000108326	3.96527	942	27	7	60605	BUB1,NCAPH,KIF11,FOS,IGF1,COL1A2,COL11A1
HP	Constitutional symptom	HP:0025142	0.000118819	3.92511	955	27	7	60605	KIF11,COL1A2,COL11A1,COL5A2,COL4A6,COL4A5,ATM
HP	Abnormality of limb bone morphology	HP:0002813	0.000133241	3.87536	1476	27	8	60605	BUB1,MMP9,IGF1,COL1A2,COL11A1,COL5A2,COL6A3,TNNT3
HP	Abnormality of limb bone	HP:0040068	0.000133241	3.87536	1476	27	8	60605	BUB1,MMP9,IGF1,COL1A2,COL11A1,COL5A2,COL6A3,TNNT3
HP	Abnormal lung morphology	HP:0002088	0.000138534	3.85845	977	27	7	60605	BUB1,KIF11,COL5A2,COL6A3,COL4A6,COL4A5,ATM
HP	Dyspepsia	HP:0410281	0.000142634	3.84578	2	27	2	60605	COL4A6,COL4A5
HP	Myopic astigmatism	HP:0500041	0.000142634	3.84578	2	27	2	60605	KIF11,COL1A2
HP	Diffuse leiomyomatosis	HP:0006756	0.000142634	3.84578	2	27	2	60605	COL4A6,COL4A5
HP	Tracheobronchial leiomyomatosis	HP:0006524	0.000142634	3.84578	2	27	2	60605	COL4A6,COL4A5
HP	Precordial pain	HP:0032141	0.000142634	3.84578	2	27	2	60605	COL4A6,COL4A5
HP	Abnormal facial shape	HP:0001999	0.00016756	3.77583	1005	27	7	60605	BUB1,FOS,IGF1,COL1A2,COL11A1,COL6A3,TNNT3
HP	Abnormality of the nose	HP:0000366	0.00016821	3.77415	1522	27	8	60605	BUB1,KIF11,IGF1,COL1A2,COL11A1,COL5A2,TNNT3,ATM
HP	Abnormality of finger	HP:0001167	0.000182688	3.73829	1018	27	7	60605	BUB1,IGF1,COL1A2,COL11A1,COL5A2,COL6A3,TNNT3
HP	Aplasia/hypoplasia involving the skeleton	HP:0009115	0.000227808	3.64243	1052	27	7	60605	BUB1,MMP9,IGF1,COL1A2,COL11A1,COL6A3,TNNT3
HP	Abnormal appendicular skeleton morphology	HP:0011844	0.000229826	3.6386	1586	27	8	60605	BUB1,MMP9,IGF1,COL1A2,COL11A1,COL5A2,COL6A3,TNNT3
HP	Abnormal uterus morphology	HP:0031105	0.000254748	3.59389	130	27	4	60605	BUB1,COL5A2,COL4A6,COL4A5
HP	Abnormality of the immune system	HP:0002715	0.000348725	3.45752	1676	27	8	60605	BUB1,KIF11,COL5A2,COL6A3,COL4A6,COL4A5,ACTN2,ATM
HP	Abnormal anterior eye segment morphology	HP:0004328	0.000392511	3.40615	1141	27	7	60605	BUB1,KIF11,COL1A2,COL11A1,COL5A2,COL4A6,COL4A5
HP	Epidermal thickening	HP:0011368	0.000399943	3.398	362	27	5	60605	FOS,DDX58,COL6A3,COL4A5,ACTN2
HP	Abnormal cardiovascular system physiology	HP:0011025	0.000413674	3.38334	1150	27	7	60605	BUB1,FOS,DDX58,COL1A2,COL5A2,COL4A5,ACTN2
HP	Micrognathia	HP:0000347	0.000421043	3.37567	701	27	6	60605	BUB1,IGF1,COL1A2,COL11A1,COL6A3,TNNT3
HP	Vulvar neoplasm	HP:0030416	0.000427784	3.36878	3	27	2	60605	COL4A6,COL4A5
HP	Aplasia/Hypoplasia of the mandible	HP:0009118	0.000431623	3.36489	704	27	6	60605	BUB1,IGF1,COL1A2,COL11A1,COL6A3,TNNT3
HP	Aplasia/Hypoplasia involving bones of the skull	HP:0009116	0.00046848	3.32931	714	27	6	60605	BUB1,IGF1,COL1A2,COL11A1,COL6A3,TNNT3
HP	Neurodevelopmental abnormality	HP:0012759	0.000528569	3.2769	2459	27	9	60605	BUB1,NCAPH,KIF11,FOS,IGF1,COL1A2,COL5A2,COL6A3,ACTN2
HP	Abnormality of blood and blood-forming tissues	HP:0001871	0.000574465	3.24074	1208	27	7	60605	BUB1,KIF11,COL1A2,COL5A2,COL4A5,ACTN2,ATM
HP	Abnormal heart morphology	HP:0001627	0.000725099	3.1396	1251	27	7	60605	BUB1,KIF11,FOS,COL1A2,COL11A1,COL5A2,ACTN2
HP	Joint stiffness	HP:0001387	0.000816356	3.08812	174	27	4	60605	MMP9,COL1A2,COL6A3,TNNT3
HP	Anterior lenticonus	HP:0011501	0.000855332	3.06787	4	27	2	60605	COL4A6,COL4A5
HP	Decreased body weight	HP:0004325	0.000871037	3.05996	1286	27	7	60605	FOS,IGF1,COL1A2,COL6A3,COL4A6,COL4A5,ATM
HP	Aplasia/hypoplasia affecting bones of the axial skeleton	HP:0009122	0.00091201	3.04	801	27	6	60605	BUB1,IGF1,COL1A2,COL11A1,COL6A3,TNNT3
HP	Abnormal digit morphology	HP:0011297	0.000917	3.03763	1296	27	7	60605	BUB1,IGF1,COL1A2,COL11A1,COL5A2,COL6A3,TNNT3
HP	Localized skin lesion	HP:0011355	0.000938645	3.0275	805	27	6	60605	BUB1,KIF11,IGF1,COL1A2,COL5A2,ATM
HP	Abnormality of the radius	HP:0002818	0.0010874	2.96361	187	27	4	60605	MMP9,COL11A1,COL5A2,TNNT3
HP	Hearing impairment	HP:0000365	0.0012138	2.91585	1352	27	7	60605	BUB1,IGF1,COL1A2,COL11A1,COL4A6,COL4A5,ACTN2
HP	Abnormality of immune system physiology	HP:0010978	0.00121975	2.91373	1353	27	7	60605	BUB1,KIF11,COL5A2,COL6A3,COL4A6,COL4A5,ATM
HP	Abnormal adipose tissue morphology	HP:0009124	0.00125839	2.90019	194	27	4	60605	KIF11,FOS,COL1A2,ACTN2
HP	Neurodevelopmental delay	HP:0012758	0.00125846	2.90016	1989	27	8	60605	BUB1,KIF11,FOS,IGF1,COL1A2,COL5A2,COL6A3,ACTN2
HP	Abnormality of prenatal development or birth	HP:0001197	0.00132	2.87942	854	27	6	60605	BUB1,IGF1,COL1A2,COL11A1,COL5A2,COL6A3
HP	Hearing abnormality	HP:0000364	0.00134412	2.87156	1373	27	7	60605	BUB1,IGF1,COL1A2,COL11A1,COL4A6,COL4A5,ACTN2
HP	Abnormal ear physiology	HP:0031704	0.00137023	2.86321	1377	27	7	60605	BUB1,IGF1,COL1A2,COL11A1,COL4A6,COL4A5,ACTN2
HP	Recurrent respiratory infections	HP:0002205	0.00149779	2.82455	474	27	5	60605	COL5A2,COL6A3,COL4A6,COL4A5,ATM
HP	Abnormality of forearm bone	HP:0040072	0.0015363	2.81352	204	27	4	60605	MMP9,COL11A1,COL5A2,TNNT3
HP	Epicanthus	HP:0000286	0.00157643	2.80232	479	27	5	60605	BUB1,KIF11,COL1A2,COL11A1,COL5A2
HP	Abnormal hip bone morphology	HP:0003272	0.00164166	2.78472	483	27	5	60605	COL1A2,COL11A1,COL5A2,COL6A3,TNNT3
HP	Abnormality of the forearm	HP:0002973	0.00165932	2.78007	208	27	4	60605	MMP9,COL11A1,COL5A2,TNNT3
HP	Failure to thrive	HP:0001508	0.00171791	2.765	894	27	6	60605	FOS,IGF1,COL6A3,COL4A6,COL4A5,ATM
HP	Edema	HP:0000969	0.00183204	2.73707	494	27	5	60605	BUB1,KIF11,COL1A2,COL11A1,COL5A2
HP	Abnormality of the uterus	HP:0000130	0.00199878	2.69924	218	27	4	60605	BUB1,COL5A2,COL4A6,COL4A5
HP	Uterine neoplasm	HP:0010784	0.00208146	2.68163	61	27	3	60605	BUB1,COL4A6,COL4A5
HP	Abnormality of the lower limb	HP:0002814	0.00211841	2.67399	1471	27	7	60605	FOS,MMP9,COL1A2,COL11A1,COL5A2,COL6A3,TNNT3
HP	Abnormality of the genital system	HP:0000078	0.00229493	2.63923	1489	27	7	60605	BUB1,FOS,IGF1,COL5A2,COL4A6,COL4A5,ATM
HP	Abnormal eye morphology	HP:0012372	0.00234502	2.62985	2163	27	8	60605	BUB1,KIF11,COL1A2,COL11A1,COL5A2,COL4A6,COL4A5,ATM
HP	Hip dislocation	HP:0002827	0.0023872	2.62211	228	27	4	60605	COL1A2,COL5A2,COL6A3,TNNT3
HP	Female reproductive system neoplasm	HP:0033020	0.00252321	2.59805	65	27	3	60605	BUB1,COL4A6,COL4A5
HP	Abnormal palate morphology	HP:0000174	0.00271123	2.56683	968	27	6	60605	BUB1,COL1A2,COL11A1,COL6A3,ACTN2,TNNT3
HP	Abnormality of cardiovascular system morphology	HP:0030680	0.00279084	2.55427	1534	27	7	60605	BUB1,KIF11,FOS,COL1A2,COL11A1,COL5A2,ACTN2
HP	Smooth muscle antibody positivity	HP:0003262	0.00299119	2.52416	7	27	2	60605	COL4A6,COL4A5
HP	Recurrent joint dislocation	HP:0031869	0.00299119	2.52416	7	27	2	60605	COL1A2,COL5A2
HP	Soft tissue neoplasm	HP:0031459	0.00299119	2.52416	7	27	2	60605	COL4A6,COL4A5
HP	Abnormality of the neck	HP:0000464	0.0030336	2.51804	548	27	5	60605	FOS,IGF1,COL11A1,COL6A3,TNNT3
HP	Abnormality of body weight	HP:0004323	0.00303839	2.51736	1554	27	7	60605	FOS,IGF1,COL1A2,COL6A3,COL4A6,COL4A5,ATM
HP	Abdominal symptom	HP:0011458	0.00319555	2.49545	1566	27	7	60605	COL11A1,COL5A2,COL6A3,COL4A6,COL4A5,ACTN2,ATM
HP	Respiratory tract infection	HP:0011947	0.00351801	2.4537	565	27	5	60605	COL5A2,COL6A3,COL4A6,COL4A5,ATM
HP	Abnormality of fluid regulation	HP:0011032	0.00354828	2.44998	566	27	5	60605	BUB1,KIF11,COL1A2,COL11A1,COL5A2
HP	Abnormality of the genitourinary system	HP:0000119	0.0038937	2.40964	2317	27	8	60605	BUB1,FOS,IGF1,COL1A2,COL5A2,COL4A6,COL4A5,ATM
HP	Arterial rupture	HP:0025019	0.00398716	2.39934	8	27	2	60605	COL1A2,COL5A2
HP	Abnormal skeletal muscle morphology	HP:0011805	0.00400566	2.39733	1621	27	7	60605	BUB1,FOS,COL11A1,COL6A3,ACTN2,TNNT3,ATM
HP	Lower extremity joint dislocation	HP:0030311	0.00445384	2.35127	267	27	4	60605	COL1A2,COL5A2,COL6A3,TNNT3
HP	Weight loss	HP:0001824	0.00472263	2.32582	271	27	4	60605	COL6A3,COL4A6,COL4A5,ATM
HP	Abnormality of lower limb joint	HP:0100491	0.00485956	2.3134	604	27	5	60605	COL1A2,COL11A1,COL5A2,COL6A3,TNNT3
HP	Lenticonus	HP:0001142	0.00512494	2.29031	9	27	2	60605	COL4A6,COL4A5
HP	Abnormality of higher mental function	HP:0011446	0.00558762	2.25277	2434	27	8	60605	BUB1,NCAPH,KIF11,FOS,IGF1,COL1A2,COL6A3,ATM
HP	Abnormal hair morphology	HP:0001595	0.00559326	2.25234	1099	27	6	60605	KIF11,FOS,IGF1,COL1A2,COL11A1,ATM
HP	Abnormality of joint mobility	HP:0011729	0.00576904	2.2389	1105	27	6	60605	MMP9,COL1A2,COL11A1,COL5A2,COL6A3,TNNT3
HP	High palate	HP:0000218	0.00604821	2.21837	632	27	5	60605	COL1A2,COL11A1,COL6A3,ACTN2,TNNT3
HP	Abnormal heart valve physiology	HP:0031653	0.00668336	2.17501	296	27	4	60605	BUB1,DDX58,COL1A2,COL5A2
HP	Abnormal hip joint morphology	HP:0001384	0.00668336	2.17501	296	27	4	60605	COL1A2,COL5A2,COL6A3,TNNT3
HP	Talipes equinovarus	HP:0001762	0.00668336	2.17501	296	27	4	60605	COL1A2,COL5A2,COL6A3,TNNT3
HP	Abnormality of the synovia	HP:0005262	0.00751799	2.1239	305	27	4	60605	COL1A2,COL5A2,COL6A3,TNNT3
HP	Motor delay	HP:0001270	0.00761806	2.11816	663	27	5	60605	IGF1,COL1A2,COL5A2,COL6A3,ACTN2
HP	Joint hypermobility	HP:0001382	0.00771345	2.11275	307	27	4	60605	COL1A2,COL11A1,COL5A2,COL6A3
HP	Soft, doughy skin	HP:0001027	0.00782547	2.10649	11	27	2	60605	COL1A2,COL5A2
HP	Abnormal vagina morphology	HP:0000142	0.00870029	2.06047	98	27	3	60605	BUB1,COL4A6,COL4A5
HP	Abnormal muscle tone	HP:0003808	0.0090697	2.04241	1838	27	7	60605	BUB1,KIF11,COL1A2,COL5A2,COL6A3,ACTN2,ATM
HP	Abnormal bone structure	HP:0003330	0.00910252	2.04084	688	27	5	60605	BUB1,FOS,IGF1,COL1A2,COL5A2
HP	Cataract	HP:0000518	0.00929483	2.03176	691	27	5	60605	BUB1,KIF11,COL11A1,COL4A6,COL4A5
HP	Abnormality of lens shape	HP:0011526	0.00938798	2.02743	12	27	2	60605	COL4A6,COL4A5
HP	Glaucoma	HP:0000501	0.00964556	2.01567	325	27	4	60605	BUB1,KIF11,DDX58,COL11A1
HP	Abnormal left ventricle morphology	HP:0001711	0.00981004	2.00833	102	27	3	60605	BUB1,COL1A2,ACTN2
HP	Abnormal foot morphology	HP:0001760	0.0100615	1.99734	1219	27	6	60605	FOS,COL1A2,COL11A1,COL5A2,COL6A3,TNNT3
HP	Abnormality of the knee	HP:0002815	0.0103624	1.98454	331	27	4	60605	COL1A2,COL11A1,COL5A2,COL6A3
HP	Abnormality of digestive system physiology	HP:0025032	0.0105684	1.97599	1882	27	7	60605	COL11A1,COL5A2,COL6A3,COL4A6,COL4A5,ACTN2,ATM
HP	Abnormality of the lens	HP:0000517	0.0105878	1.97519	710	27	5	60605	BUB1,KIF11,COL11A1,COL4A6,COL4A5
HP	Abnormality of skin adnexa morphology	HP:0011138	0.0108299	1.96537	1235	27	6	60605	KIF11,FOS,IGF1,COL1A2,COL11A1,ATM
HP	Achalasia	HP:0002571	0.0110918	1.955	13	27	2	60605	COL4A6,COL4A5
HP	Ineffective esophageal peristalsis	HP:0031857	0.0110918	1.955	13	27	2	60605	COL4A6,COL4A5
HP	Abnormal reproductive system morphology	HP:0012243	0.0121254	1.91631	1260	27	6	60605	BUB1,FOS,COL5A2,COL4A6,COL4A5,ATM
HP	Joint dislocation	HP:0001373	0.0124658	1.90428	347	27	4	60605	COL1A2,COL5A2,COL6A3,TNNT3
HP	Soft tissue sarcoma	HP:0030448	0.0140525	1.85225	115	27	3	60605	BUB1,COL4A6,COL4A5
HP	Recurrent infections	HP:0002719	0.0142128	1.84732	755	27	5	60605	COL5A2,COL6A3,COL4A6,COL4A5,ATM
HP	Talipes	HP:0001883	0.0145505	1.83712	361	27	4	60605	COL1A2,COL5A2,COL6A3,TNNT3
HP	Abnormal ocular adnexa morphology	HP:0030669	0.0146455	1.8343	1303	27	6	60605	BUB1,KIF11,COL1A2,COL11A1,COL5A2,ATM
HP	Atrial septal defect	HP:0001631	0.0151905	1.81843	365	27	4	60605	BUB1,KIF11,COL1A2,COL11A1
HP	Abnormality of the vertebral column	HP:0000925	0.0152884	1.81564	1313	27	6	60605	COL1A2,COL11A1,COL5A2,COL6A3,ACTN2,TNNT3
HP	Positional foot deformity	HP:0005656	0.0153537	1.81379	366	27	4	60605	COL1A2,COL5A2,COL6A3,TNNT3
HP	Limitation of joint mobility	HP:0001376	0.0155182	1.80916	367	27	4	60605	MMP9,COL1A2,COL6A3,TNNT3
HP	Abnormal atrial septum morphology	HP:0011994	0.0155182	1.80916	367	27	4	60605	BUB1,KIF11,COL1A2,COL11A1
HP	Abnormality of the ocular adnexa	HP:0032039	0.0156849	1.80452	1319	27	6	60605	BUB1,KIF11,COL1A2,COL11A1,COL5A2,ATM
HP	Shoulder dislocation	HP:0003834	0.0170503	1.76827	16	27	2	60605	COL1A2,COL5A2
HP	Triangular face	HP:0000325	0.0171827	1.76491	123	27	3	60605	BUB1,COL1A2,TNNT3
HP	Abnormality of the orbital region	HP:0000315	0.0175737	1.75514	1346	27	6	60605	BUB1,KIF11,COL1A2,COL11A1,COL5A2,ATM
HP	Sensorineural hearing impairment	HP:0000407	0.0188525	1.72463	801	27	5	60605	IGF1,COL11A1,COL4A6,COL4A5,ACTN2
HP	Unusual infection	HP:0032101	0.0189651	1.72205	802	27	5	60605	COL5A2,COL6A3,COL4A6,COL4A5,ATM
HP	Neoplasm by anatomical site	HP:0011793	0.0201192	1.69639	812	27	5	60605	BUB1,KIF11,COL4A6,COL4A5,ATM
HP	Deviation of finger	HP:0004097	0.0206718	1.68462	395	27	4	60605	BUB1,IGF1,COL11A1,TNNT3
HP	Cafe-au-lait spot	HP:0000957	0.0207403	1.68319	131	27	3	60605	BUB1,IGF1,ATM
HP	Abnormality of the external nose	HP:0010938	0.020959	1.67863	819	27	5	60605	BUB1,KIF11,IGF1,COL1A2,COL11A1
HP	Abnormal aortic valve physiology	HP:0031652	0.0212163	1.67333	132	27	3	60605	BUB1,DDX58,COL1A2
HP	Hypoperistalsis	HP:0100771	0.0217272	1.663	18	27	2	60605	COL4A6,COL4A5
HP	Abnormal upper limb bone morphology	HP:0040070	0.0236735	1.62574	409	27	4	60605	MMP9,COL11A1,COL5A2,TNNT3
HP	Deviation of the hand or of fingers of the hand	HP:0009484	0.0241271	1.6175	411	27	4	60605	BUB1,IGF1,COL11A1,TNNT3
HP	Neoplasm	HP:0002664	0.0243202	1.61403	845	27	5	60605	BUB1,KIF11,COL4A6,COL4A5,ATM
HP	Abnormal femoral neck morphology	HP:0003367	0.0258276	1.58792	141	27	3	60605	MMP9,COL1A2,COL11A1
HP	Premature birth	HP:0001622	0.0269344	1.56969	143	27	3	60605	COL1A2,COL11A1,COL5A2
HP	Abnormal peristalsis	HP:0030914	0.0269666	1.56917	20	27	2	60605	COL4A6,COL4A5
HP	Abnormal cardiac atrium morphology	HP:0005120	0.0277345	1.55698	426	27	4	60605	BUB1,KIF11,COL1A2,COL11A1
HP	Leukemia	HP:0001909	0.0280719	1.55173	145	27	3	60605	BUB1,KIF11,ATM
HP	Abnormal muscle physiology	HP:0011804	0.028255	1.54891	2194	27	7	60605	BUB1,KIF11,COL1A2,COL5A2,COL6A3,ACTN2,ATM
HP	Abnormal paranasal sinus morphology	HP:0000245	0.0286524	1.54284	146	27	3	60605	COL11A1,COL5A2,ATM
HP	Genital neoplasm	HP:0010787	0.0286524	1.54284	146	27	3	60605	BUB1,COL4A6,COL4A5
HP	Esophageal neoplasm	HP:0100751	0.029797	1.52583	21	27	2	60605	COL4A6,COL4A5
HP	Functional abnormality of the inner ear	HP:0011389	0.0309486	1.50936	889	27	5	60605	IGF1,COL11A1,COL4A6,COL4A5,ACTN2
HP	Poor wound healing	HP:0001058	0.0327677	1.48455	22	27	2	60605	COL1A2,COL5A2
HP	Neoplasm of the tracheobronchial system	HP:0100552	0.0327677	1.48455	22	27	2	60605	COL4A6,COL4A5
HP	Bladder diverticulum	HP:0000015	0.0327677	1.48455	22	27	2	60605	COL1A2,COL5A2
HP	Abnormality of the inner ear	HP:0000359	0.032979	1.48176	901	27	5	60605	IGF1,COL11A1,COL4A6,COL4A5,ACTN2
HP	Abnormality of eye movement	HP:0000496	0.0360487	1.44311	1531	27	6	60605	KIF11,COL1A2,COL11A1,COL6A3,ACTN2,ATM
HP	Astigmatism	HP:0000483	0.036242	1.44079	158	27	3	60605	KIF11,COL1A2,COL11A1
HP	Abnormal inflammatory response	HP:0012647	0.0364036	1.43886	920	27	5	60605	KIF11,COL5A2,COL4A6,COL4A5,ATM
HP	Increased inflammatory response	HP:0012649	0.0364036	1.43886	920	27	5	60605	KIF11,COL5A2,COL4A6,COL4A5,ATM
HP	Abnormality of upper limb joint	HP:0009810	0.0367327	1.43495	458	27	4	60605	COL11A1,COL5A2,COL6A3,TNNT3
HP	Sloping forehead	HP:0000340	0.036928	1.43264	159	27	3	60605	BUB1,NCAPH,KIF11
HP	Aplasia/Hypoplasia of the skin	HP:0008065	0.0383254	1.41651	161	27	3	60605	COL1A2,COL5A2,ATM
HP	Esophageal stenosis	HP:0010450	0.0391295	1.4075	24	27	2	60605	COL4A6,COL4A5
HP	Sarcoma	HP:0100242	0.0412234	1.38486	165	27	3	60605	BUB1,COL4A6,COL4A5
HP	Abnormal femoral neck/head morphology	HP:0003366	0.0412234	1.38486	165	27	3	60605	MMP9,COL1A2,COL11A1
HP	Scoliosis	HP:0002650	0.0413227	1.38381	945	27	5	60605	COL1A2,COL5A2,COL6A3,ACTN2,TNNT3
HP	Clinodactyly	HP:0030084	0.0419552	1.37721	474	27	4	60605	BUB1,IGF1,COL11A1,TNNT3
HP	Hypotonia	HP:0001252	0.0420308	1.37643	1574	27	6	60605	BUB1,KIF11,COL1A2,COL5A2,COL6A3,ACTN2
HP	Protruding ear	HP:0000411	0.0450432	1.34637	170	27	3	60605	KIF11,COL6A3,TNNT3
HP	Abnormal circulating protein concentration	HP:0010876	0.0458473	1.33869	485	27	4	60605	FOS,COL6A3,ACTN2,ATM
HP	Camptodactyly of finger	HP:0100490	0.0474426	1.32383	173	27	3	60605	COL11A1,COL6A3,TNNT3
HP	Vascular skin abnormality	HP:0011276	0.048839	1.31123	493	27	4	60605	FOS,COL1A2,COL5A2,ATM
